# Supplementary material for: A comprehensive annotation for the root-knot nematode Meloidogyne incognita proteome data
Source: Data Brief. 2018 May 26;19:1073–9. doi: 10.1016/j.dib.2018.05.131 (PMC6140804; doi:10.1016/j.dib.2018.05.131)
Supplement: Supplementary file 2 — Supplementary material [file mmc2.xlsx]

## Sheet: RefSeq-Annotation
MI-Id	Len	RefSeqAccn	RefSeqName	Source	GI_ID	RefSeq-GO-ID	Kegg--ID	Kegg-Pathway
Minc3s02061g28046	297	NP_001256396.1	Protein kinase C [Caenorhabditis elegans]	C-Ele	392920996	GO:0000165 ; GO:0000166 ; GO:0001505 ; GO:0001882 ; GO:0001883 ; GO:0002119 ; GO:0002164 ; GO:0003008 ; GO:0003674 ; GO:0003824 ; GO:0004672 ; GO:0004674 ; GO:0004697 ; GO:0005488 ; GO:0005524 ; GO:0005575 ; GO:0005622 ; GO:0005623 ; GO:0005737 ; GO:0005856 ; GO:0006464 ; GO:0006468 ; GO:0006793 ; GO:0006796 ; GO:0006810 ; GO:0006836 ; GO:0006887 ; GO:0006935 ; GO:0007154 ; GO:0007165 ; GO:000716…	ko04933	AGE-RAGE signaling pathway in diabetic complications
Minc3s02157g28596	316	NP_001256396.1	Protein kinase C [Caenorhabditis elegans]	C-Ele	392920996	GO:0000165 ; GO:0000166 ; GO:0001505 ; GO:0001882 ; GO:0001883 ; GO:0002119 ; GO:0002164 ; GO:0003008 ; GO:0003674 ; GO:0003824 ; GO:0004672 ; GO:0004674 ; GO:0004697 ; GO:0005488 ; GO:0005524 ; GO:0005575 ; GO:0005622 ; GO:0005623 ; GO:0005737 ; GO:0005856 ; GO:0006464 ; GO:0006468 ; GO:0006793 ; GO:0006796 ; GO:0006810 ; GO:0006836 ; GO:0006887 ; GO:0006935 ; GO:0007154 ; GO:0007165 ; GO:000716…	ko04933	AGE-RAGE signaling pathway in diabetic complications
Minc3s02157g28597	426	NP_001256396.1	Protein kinase C [Caenorhabditis elegans]	C-Ele	392920996	GO:0000165 ; GO:0000166 ; GO:0001505 ; GO:0001882 ; GO:0001883 ; GO:0002119 ; GO:0002164 ; GO:0003008 ; GO:0003674 ; GO:0003824 ; GO:0004672 ; GO:0004674 ; GO:0004697 ; GO:0005488 ; GO:0005524 ; GO:0005575 ; GO:0005622 ; GO:0005623 ; GO:0005737 ; GO:0005856 ; GO:0006464 ; GO:0006468 ; GO:0006793 ; GO:0006796 ; GO:0006810 ; GO:0006836 ; GO:0006887 ; GO:0006935 ; GO:0007154 ; GO:0007165 ; GO:000716…	ko04933	AGE-RAGE signaling pathway in diabetic complications
Minc3s03070g32656	56	NP_001256396.1	Protein kinase C [Caenorhabditis elegans]	C-Ele	392920996	GO:0000165 ; GO:0000166 ; GO:0001505 ; GO:0001882 ; GO:0001883 ; GO:0002119 ; GO:0002164 ; GO:0003008 ; GO:0003674 ; GO:0003824 ; GO:0004672 ; GO:0004674 ; GO:0004697 ; GO:0005488 ; GO:0005524 ; GO:0005575 ; GO:0005622 ; GO:0005623 ; GO:0005737 ; GO:0005856 ; GO:0006464 ; GO:0006468 ; GO:0006793 ; GO:0006796 ; GO:0006810 ; GO:0006836 ; GO:0006887 ; GO:0006935 ; GO:0007154 ; GO:0007165 ; GO:000716…	ko04933	AGE-RAGE signaling pathway in diabetic complications
Minc3s09123g42951	315	NP_001256396.1	Protein kinase C [Caenorhabditis elegans]	C-Ele	392920996	GO:0000165 ; GO:0000166 ; GO:0001505 ; GO:0001882 ; GO:0001883 ; GO:0002119 ; GO:0002164 ; GO:0003008 ; GO:0003674 ; GO:0003824 ; GO:0004672 ; GO:0004674 ; GO:0004697 ; GO:0005488 ; GO:0005524 ; GO:0005575 ; GO:0005622 ; GO:0005623 ; GO:0005737 ; GO:0005856 ; GO:0006464 ; GO:0006468 ; GO:0006793 ; GO:0006796 ; GO:0006810 ; GO:0006836 ; GO:0006887 ; GO:0006935 ; GO:0007154 ; GO:0007165 ; GO:000716…	ko04933	AGE-RAGE signaling pathway in diabetic complications
Minc3s00133g05624	235	XP_020304066.1	zinc finger protein	Nematode	1158592503	-	ko04933	AGE-RAGE signaling pathway in diabetic complications
Minc3s00133g05625	310	XP_020304066.1	zinc finger protein	Nematode	1158592503	-	ko04933	AGE-RAGE signaling pathway in diabetic complications
Minc3s01022g19938	759	XP_020304066.1	zinc finger protein	Nematode	1158592503	-	ko04933	AGE-RAGE signaling pathway in diabetic complications
Minc3s04825g37076	310	XP_020304066.1	zinc finger protein	Nematode	1158592503	-	ko04933	AGE-RAGE signaling pathway in diabetic complications
Minc3s00696g16213	740	XP_001901907.1	protein kinase C II [Brugia malayi]	Nematode	170594311	-	ko04933	AGE-RAGE signaling pathway in diabetic complications
Minc3s07774g41529	338	NP_510664.1	Collagen alpha-2(IV) chain [Caenorhabditis elegans]	C-Ele	17568911	GO:0000003 ; GO:0002119 ; GO:0002164 ; GO:0003674 ; GO:0005198 ; GO:0005201 ; GO:0005575 ; GO:0005576 ; GO:0005578 ; GO:0005581 ; GO:0005587 ; GO:0005604 ; GO:0006928 ; GO:0007275 ; GO:0008150 ; GO:0009790 ; GO:0009791 ; GO:0009792 ; GO:0009987 ; GO:0016043 ; GO:0016477 ; GO:0030020 ; GO:0031012 ; GO:0032501 ; GO:0032502 ; GO:0032991 ; GO:0035188 ; GO:0040008 ; GO:0040011 ; GO:0040014 ; GO:004001…	ko04512 ; ko04933	ECM-receptor interaction ; AGE-RAGE signaling pathway in diabetic complications
Minc3s01293g22546	112	NP_510663.1	Collagen alpha-2(IV) chain [Caenorhabditis elegans]	C-Ele	17568913	GO:0000003 ; GO:0002119 ; GO:0002164 ; GO:0003674 ; GO:0005198 ; GO:0005201 ; GO:0005575 ; GO:0005576 ; GO:0005578 ; GO:0005581 ; GO:0005587 ; GO:0005604 ; GO:0006928 ; GO:0007275 ; GO:0008150 ; GO:0009790 ; GO:0009791 ; GO:0009792 ; GO:0009987 ; GO:0016043 ; GO:0016477 ; GO:0030020 ; GO:0031012 ; GO:0032501 ; GO:0032502 ; GO:0032991 ; GO:0035188 ; GO:0040008 ; GO:0040011 ; GO:0040014 ; GO:004001…	ko04512 ; ko04933	ECM-receptor interaction ; AGE-RAGE signaling pathway in diabetic complications
Minc3s11270g44769	368	NP_510663.1	Collagen alpha-2(IV) chain [Caenorhabditis elegans]	C-Ele	17568913	GO:0000003 ; GO:0002119 ; GO:0002164 ; GO:0003674 ; GO:0005198 ; GO:0005201 ; GO:0005575 ; GO:0005576 ; GO:0005578 ; GO:0005581 ; GO:0005587 ; GO:0005604 ; GO:0006928 ; GO:0007275 ; GO:0008150 ; GO:0009790 ; GO:0009791 ; GO:0009792 ; GO:0009987 ; GO:0016043 ; GO:0016477 ; GO:0030020 ; GO:0031012 ; GO:0032501 ; GO:0032502 ; GO:0032991 ; GO:0035188 ; GO:0040008 ; GO:0040011 ; GO:0040014 ; GO:004001…	ko04512 ; ko04933	ECM-receptor interaction ; AGE-RAGE signaling pathway in diabetic complications
Minc3s00007g00483	641	XP_003375582.1	collagen alpha-2(IV) chain [Trichinella spiralis]	Nematode	339247897	-	ko04512 ; ko04933	ECM-receptor interaction ; AGE-RAGE signaling pathway in diabetic complications
Minc3s00742g16760	602	XP_003374879.1	collagen alpha-2(IV) chain [Trichinella spiralis]	Nematode	339246491	-	ko04512 ; ko04933	ECM-receptor interaction ; AGE-RAGE signaling pathway in diabetic complications
Minc3s00145g05969	1794	XP_002643629.1	C. briggsae CBR-LET-2 protein [Caenorhabditis briggsae]	Nematode	268577295	-	ko04512 ; ko04933	ECM-receptor interaction ; AGE-RAGE signaling pathway in diabetic complications
Minc3s00371g11171	939	XP_002643629.1	C. briggsae CBR-LET-2 protein [Caenorhabditis briggsae]	Nematode	268577295	-	ko04512 ; ko04933	ECM-receptor interaction ; AGE-RAGE signaling pathway in diabetic complications
Minc3s00952g19232	885	XP_002643629.1	C. briggsae CBR-LET-2 protein [Caenorhabditis briggsae]	Nematode	268577295	-	ko04512 ; ko04933	ECM-receptor interaction ; AGE-RAGE signaling pathway in diabetic complications
Minc3s00019g01211	3741	NP_001294007.1	Uncharacterized protein CELE_K08C7.3 [Caenorhabditis elegans]	C-Ele	808356958	GO:0000003 ; GO:0001764 ; GO:0002119 ; GO:0002164 ; GO:0003006 ; GO:0003674 ; GO:0005198 ; GO:0005201 ; GO:0005575 ; GO:0005576 ; GO:0005578 ; GO:0005604 ; GO:0006810 ; GO:0006897 ; GO:0006898 ; GO:0006915 ; GO:0006928 ; GO:0006950 ; GO:0007155 ; GO:0007275 ; GO:0007399 ; GO:0007414 ; GO:0007548 ; GO:0008037 ; GO:0008038 ; GO:0008150 ; GO:0008219 ; GO:0008406 ; GO:0009266 ; GO:0009408 ; GO:000962…	ko04512	ECM-receptor interaction
Minc3s00709g16392	1039	NP_509204.3	Laminin-like protein lam-2 [Caenorhabditis elegans]	C-Ele	392926425	GO:0000003 ; GO:0002119 ; GO:0002164 ; GO:0003006 ; GO:0005575 ; GO:0005576 ; GO:0005578 ; GO:0005604 ; GO:0006928 ; GO:0007275 ; GO:0007276 ; GO:0007281 ; GO:0007548 ; GO:0008150 ; GO:0008406 ; GO:0009653 ; GO:0009790 ; GO:0009791 ; GO:0009792 ; GO:0009987 ; GO:0010171 ; GO:0016043 ; GO:0016477 ; GO:0019953 ; GO:0022412 ; GO:0022414 ; GO:0022607 ; GO:0030154 ; GO:0030198 ; GO:0031012 ; GO:003250…	ko04512	ECM-receptor interaction
Minc3s00847g18045	62	NP_509204.3	Laminin-like protein lam-2 [Caenorhabditis elegans]	C-Ele	392926425	GO:0000003 ; GO:0002119 ; GO:0002164 ; GO:0003006 ; GO:0005575 ; GO:0005576 ; GO:0005578 ; GO:0005604 ; GO:0006928 ; GO:0007275 ; GO:0007276 ; GO:0007281 ; GO:0007548 ; GO:0008150 ; GO:0008406 ; GO:0009653 ; GO:0009790 ; GO:0009791 ; GO:0009792 ; GO:0009987 ; GO:0010171 ; GO:0016043 ; GO:0016477 ; GO:0019953 ; GO:0022412 ; GO:0022414 ; GO:0022607 ; GO:0030154 ; GO:0030198 ; GO:0031012 ; GO:003250…	ko04512	ECM-receptor interaction
Minc3s01009g19806	1563	NP_509204.3	Laminin-like protein lam-2 [Caenorhabditis elegans]	C-Ele	392926425	GO:0000003 ; GO:0002119 ; GO:0002164 ; GO:0003006 ; GO:0005575 ; GO:0005576 ; GO:0005578 ; GO:0005604 ; GO:0006928 ; GO:0007275 ; GO:0007276 ; GO:0007281 ; GO:0007548 ; GO:0008150 ; GO:0008406 ; GO:0009653 ; GO:0009790 ; GO:0009791 ; GO:0009792 ; GO:0009987 ; GO:0010171 ; GO:0016043 ; GO:0016477 ; GO:0019953 ; GO:0022412 ; GO:0022414 ; GO:0022607 ; GO:0030154 ; GO:0030198 ; GO:0031012 ; GO:003250…	ko04512	ECM-receptor interaction
Minc3s01305g22627	482	NP_509204.3	Laminin-like protein lam-2 [Caenorhabditis elegans]	C-Ele	392926425	GO:0000003 ; GO:0002119 ; GO:0002164 ; GO:0003006 ; GO:0005575 ; GO:0005576 ; GO:0005578 ; GO:0005604 ; GO:0006928 ; GO:0007275 ; GO:0007276 ; GO:0007281 ; GO:0007548 ; GO:0008150 ; GO:0008406 ; GO:0009653 ; GO:0009790 ; GO:0009791 ; GO:0009792 ; GO:0009987 ; GO:0010171 ; GO:0016043 ; GO:0016477 ; GO:0019953 ; GO:0022412 ; GO:0022414 ; GO:0022607 ; GO:0030154 ; GO:0030198 ; GO:0031012 ; GO:003250…	ko04512	ECM-receptor interaction
Minc3s02051g27983	1390	NP_509204.3	Laminin-like protein lam-2 [Caenorhabditis elegans]	C-Ele	392926425	GO:0000003 ; GO:0002119 ; GO:0002164 ; GO:0003006 ; GO:0005575 ; GO:0005576 ; GO:0005578 ; GO:0005604 ; GO:0006928 ; GO:0007275 ; GO:0007276 ; GO:0007281 ; GO:0007548 ; GO:0008150 ; GO:0008406 ; GO:0009653 ; GO:0009790 ; GO:0009791 ; GO:0009792 ; GO:0009987 ; GO:0010171 ; GO:0016043 ; GO:0016477 ; GO:0019953 ; GO:0022412 ; GO:0022414 ; GO:0022607 ; GO:0030154 ; GO:0030198 ; GO:0031012 ; GO:003250…	ko04512	ECM-receptor interaction
Minc3s04046g35346	1105	NP_509204.3	Laminin-like protein lam-2 [Caenorhabditis elegans]	C-Ele	392926425	GO:0000003 ; GO:0002119 ; GO:0002164 ; GO:0003006 ; GO:0005575 ; GO:0005576 ; GO:0005578 ; GO:0005604 ; GO:0006928 ; GO:0007275 ; GO:0007276 ; GO:0007281 ; GO:0007548 ; GO:0008150 ; GO:0008406 ; GO:0009653 ; GO:0009790 ; GO:0009791 ; GO:0009792 ; GO:0009987 ; GO:0010171 ; GO:0016043 ; GO:0016477 ; GO:0019953 ; GO:0022412 ; GO:0022414 ; GO:0022607 ; GO:0030154 ; GO:0030198 ; GO:0031012 ; GO:003250…	ko04512	ECM-receptor interaction
Minc3s08675g42485	249	NP_509204.3	Laminin-like protein lam-2 [Caenorhabditis elegans]	C-Ele	392926425	GO:0000003 ; GO:0002119 ; GO:0002164 ; GO:0003006 ; GO:0005575 ; GO:0005576 ; GO:0005578 ; GO:0005604 ; GO:0006928 ; GO:0007275 ; GO:0007276 ; GO:0007281 ; GO:0007548 ; GO:0008150 ; GO:0008406 ; GO:0009653 ; GO:0009790 ; GO:0009791 ; GO:0009792 ; GO:0009987 ; GO:0010171 ; GO:0016043 ; GO:0016477 ; GO:0019953 ; GO:0022412 ; GO:0022414 ; GO:0022607 ; GO:0030154 ; GO:0030198 ; GO:0031012 ; GO:003250…	ko04512	ECM-receptor interaction
Minc3s10716g44300	364	NP_509204.3	Laminin-like protein lam-2 [Caenorhabditis elegans]	C-Ele	392926425	GO:0000003 ; GO:0002119 ; GO:0002164 ; GO:0003006 ; GO:0005575 ; GO:0005576 ; GO:0005578 ; GO:0005604 ; GO:0006928 ; GO:0007275 ; GO:0007276 ; GO:0007281 ; GO:0007548 ; GO:0008150 ; GO:0008406 ; GO:0009653 ; GO:0009790 ; GO:0009791 ; GO:0009792 ; GO:0009987 ; GO:0010171 ; GO:0016043 ; GO:0016477 ; GO:0019953 ; GO:0022412 ; GO:0022414 ; GO:0022607 ; GO:0030154 ; GO:0030198 ; GO:0031012 ; GO:003250…	ko04512	ECM-receptor interaction
Minc3s00193g07189	1790	NP_500734.3	LAMinin related. See also lmb- [Caenorhabditis elegans]	C-Ele	392898988	GO:0000003 ; GO:0002119 ; GO:0002164 ; GO:0005575 ; GO:0005576 ; GO:0005578 ; GO:0005604 ; GO:0006928 ; GO:0007275 ; GO:0008150 ; GO:0009653 ; GO:0009790 ; GO:0009791 ; GO:0009792 ; GO:0009987 ; GO:0010171 ; GO:0016477 ; GO:0031012 ; GO:0032501 ; GO:0032502 ; GO:0035295 ; GO:0040011 ; GO:0040012 ; GO:0040017 ; GO:0044420 ; GO:0044421 ; GO:0044699 ; GO:0044707 ; GO:0044763 ; GO:0044767 ; GO:004851…	ko04512	ECM-receptor interaction
Minc3s00341g10564	84	NP_500734.3	LAMinin related. See also lmb- [Caenorhabditis elegans]	C-Ele	392898988	GO:0000003 ; GO:0002119 ; GO:0002164 ; GO:0005575 ; GO:0005576 ; GO:0005578 ; GO:0005604 ; GO:0006928 ; GO:0007275 ; GO:0008150 ; GO:0009653 ; GO:0009790 ; GO:0009791 ; GO:0009792 ; GO:0009987 ; GO:0010171 ; GO:0016477 ; GO:0031012 ; GO:0032501 ; GO:0032502 ; GO:0035295 ; GO:0040011 ; GO:0040012 ; GO:0040017 ; GO:0044420 ; GO:0044421 ; GO:0044699 ; GO:0044707 ; GO:0044763 ; GO:0044767 ; GO:004851…	ko04512	ECM-receptor interaction
Minc3s00779g17237	96	NP_500734.3	LAMinin related. See also lmb- [Caenorhabditis elegans]	C-Ele	392898988	GO:0000003 ; GO:0002119 ; GO:0002164 ; GO:0005575 ; GO:0005576 ; GO:0005578 ; GO:0005604 ; GO:0006928 ; GO:0007275 ; GO:0008150 ; GO:0009653 ; GO:0009790 ; GO:0009791 ; GO:0009792 ; GO:0009987 ; GO:0010171 ; GO:0016477 ; GO:0031012 ; GO:0032501 ; GO:0032502 ; GO:0035295 ; GO:0040011 ; GO:0040012 ; GO:0040017 ; GO:0044420 ; GO:0044421 ; GO:0044699 ; GO:0044707 ; GO:0044763 ; GO:0044767 ; GO:004851…	ko04512	ECM-receptor interaction
Minc3s01690g25620	62	NP_500734.3	LAMinin related. See also lmb- [Caenorhabditis elegans]	C-Ele	392898988	GO:0000003 ; GO:0002119 ; GO:0002164 ; GO:0005575 ; GO:0005576 ; GO:0005578 ; GO:0005604 ; GO:0006928 ; GO:0007275 ; GO:0008150 ; GO:0009653 ; GO:0009790 ; GO:0009791 ; GO:0009792 ; GO:0009987 ; GO:0010171 ; GO:0016477 ; GO:0031012 ; GO:0032501 ; GO:0032502 ; GO:0035295 ; GO:0040011 ; GO:0040012 ; GO:0040017 ; GO:0044420 ; GO:0044421 ; GO:0044699 ; GO:0044707 ; GO:0044763 ; GO:0044767 ; GO:004851…	ko04512	ECM-receptor interaction
Minc3s02667g31120	1790	NP_500734.3	LAMinin related. See also lmb- [Caenorhabditis elegans]	C-Ele	392898988	GO:0000003 ; GO:0002119 ; GO:0002164 ; GO:0005575 ; GO:0005576 ; GO:0005578 ; GO:0005604 ; GO:0006928 ; GO:0007275 ; GO:0008150 ; GO:0009653 ; GO:0009790 ; GO:0009791 ; GO:0009792 ; GO:0009987 ; GO:0010171 ; GO:0016477 ; GO:0031012 ; GO:0032501 ; GO:0032502 ; GO:0035295 ; GO:0040011 ; GO:0040012 ; GO:0040017 ; GO:0044420 ; GO:0044421 ; GO:0044699 ; GO:0044707 ; GO:0044763 ; GO:0044767 ; GO:004851…	ko04512	ECM-receptor interaction
Minc3s03121g32864	1790	NP_500734.3	LAMinin related. See also lmb- [Caenorhabditis elegans]	C-Ele	392898988	GO:0000003 ; GO:0002119 ; GO:0002164 ; GO:0005575 ; GO:0005576 ; GO:0005578 ; GO:0005604 ; GO:0006928 ; GO:0007275 ; GO:0008150 ; GO:0009653 ; GO:0009790 ; GO:0009791 ; GO:0009792 ; GO:0009987 ; GO:0010171 ; GO:0016477 ; GO:0031012 ; GO:0032501 ; GO:0032502 ; GO:0035295 ; GO:0040011 ; GO:0040012 ; GO:0040017 ; GO:0044420 ; GO:0044421 ; GO:0044699 ; GO:0044707 ; GO:0044763 ; GO:0044767 ; GO:004851…	ko04512	ECM-receptor interaction
Minc3s05751g38771	84	NP_500734.3	LAMinin related. See also lmb- [Caenorhabditis elegans]	C-Ele	392898988	GO:0000003 ; GO:0002119 ; GO:0002164 ; GO:0005575 ; GO:0005576 ; GO:0005578 ; GO:0005604 ; GO:0006928 ; GO:0007275 ; GO:0008150 ; GO:0009653 ; GO:0009790 ; GO:0009791 ; GO:0009792 ; GO:0009987 ; GO:0010171 ; GO:0016477 ; GO:0031012 ; GO:0032501 ; GO:0032502 ; GO:0035295 ; GO:0040011 ; GO:0040012 ; GO:0040017 ; GO:0044420 ; GO:0044421 ; GO:0044699 ; GO:0044707 ; GO:0044763 ; GO:0044767 ; GO:004851…	ko04512	ECM-receptor interaction
Minc3s07278g40928	426	NP_500734.3	LAMinin related. See also lmb- [Caenorhabditis elegans]	C-Ele	392898988	GO:0000003 ; GO:0002119 ; GO:0002164 ; GO:0005575 ; GO:0005576 ; GO:0005578 ; GO:0005604 ; GO:0006928 ; GO:0007275 ; GO:0008150 ; GO:0009653 ; GO:0009790 ; GO:0009791 ; GO:0009792 ; GO:0009987 ; GO:0010171 ; GO:0016477 ; GO:0031012 ; GO:0032501 ; GO:0032502 ; GO:0035295 ; GO:0040011 ; GO:0040012 ; GO:0040017 ; GO:0044420 ; GO:0044421 ; GO:0044699 ; GO:0044707 ; GO:0044763 ; GO:0044767 ; GO:004851…	ko04512	ECM-receptor interaction
Minc3s00041g02330	245	NP_492775.2	LAMinin related. See also lmb- [Caenorhabditis elegans]	C-Ele	25145020	GO:0002119 ; GO:0002164 ; GO:0005575 ; GO:0005576 ; GO:0005578 ; GO:0005604 ; GO:0006928 ; GO:0007275 ; GO:0008150 ; GO:0009653 ; GO:0009790 ; GO:0009791 ; GO:0009792 ; GO:0009987 ; GO:0010171 ; GO:0016477 ; GO:0031012 ; GO:0032501 ; GO:0032502 ; GO:0040008 ; GO:0040011 ; GO:0040014 ; GO:0040018 ; GO:0044420 ; GO:0044421 ; GO:0044699 ; GO:0044707 ; GO:0044763 ; GO:0044767 ; GO:0045927 ; GO:004851…	ko04512	ECM-receptor interaction
Minc3s00041g02332	1851	NP_492775.2	LAMinin related. See also lmb- [Caenorhabditis elegans]	C-Ele	25145020	GO:0002119 ; GO:0002164 ; GO:0005575 ; GO:0005576 ; GO:0005578 ; GO:0005604 ; GO:0006928 ; GO:0007275 ; GO:0008150 ; GO:0009653 ; GO:0009790 ; GO:0009791 ; GO:0009792 ; GO:0009987 ; GO:0010171 ; GO:0016477 ; GO:0031012 ; GO:0032501 ; GO:0032502 ; GO:0040008 ; GO:0040011 ; GO:0040014 ; GO:0040018 ; GO:0044420 ; GO:0044421 ; GO:0044699 ; GO:0044707 ; GO:0044763 ; GO:0044767 ; GO:0045927 ; GO:004851…	ko04512	ECM-receptor interaction
Minc3s00089g04202	123	NP_492775.2	LAMinin related. See also lmb- [Caenorhabditis elegans]	C-Ele	25145020	GO:0002119 ; GO:0002164 ; GO:0005575 ; GO:0005576 ; GO:0005578 ; GO:0005604 ; GO:0006928 ; GO:0007275 ; GO:0008150 ; GO:0009653 ; GO:0009790 ; GO:0009791 ; GO:0009792 ; GO:0009987 ; GO:0010171 ; GO:0016477 ; GO:0031012 ; GO:0032501 ; GO:0032502 ; GO:0040008 ; GO:0040011 ; GO:0040014 ; GO:0040018 ; GO:0044420 ; GO:0044421 ; GO:0044699 ; GO:0044707 ; GO:0044763 ; GO:0044767 ; GO:0045927 ; GO:004851…	ko04512	ECM-receptor interaction
Minc3s00089g04203	3240	NP_492775.2	LAMinin related. See also lmb- [Caenorhabditis elegans]	C-Ele	25145020	GO:0002119 ; GO:0002164 ; GO:0005575 ; GO:0005576 ; GO:0005578 ; GO:0005604 ; GO:0006928 ; GO:0007275 ; GO:0008150 ; GO:0009653 ; GO:0009790 ; GO:0009791 ; GO:0009792 ; GO:0009987 ; GO:0010171 ; GO:0016477 ; GO:0031012 ; GO:0032501 ; GO:0032502 ; GO:0040008 ; GO:0040011 ; GO:0040014 ; GO:0040018 ; GO:0044420 ; GO:0044421 ; GO:0044699 ; GO:0044707 ; GO:0044763 ; GO:0044767 ; GO:0045927 ; GO:004851…	ko04512	ECM-receptor interaction
Minc3s02298g29322	92	NP_492775.2	LAMinin related. See also lmb- [Caenorhabditis elegans]	C-Ele	25145020	GO:0002119 ; GO:0002164 ; GO:0005575 ; GO:0005576 ; GO:0005578 ; GO:0005604 ; GO:0006928 ; GO:0007275 ; GO:0008150 ; GO:0009653 ; GO:0009790 ; GO:0009791 ; GO:0009792 ; GO:0009987 ; GO:0010171 ; GO:0016477 ; GO:0031012 ; GO:0032501 ; GO:0032502 ; GO:0040008 ; GO:0040011 ; GO:0040014 ; GO:0040018 ; GO:0044420 ; GO:0044421 ; GO:0044699 ; GO:0044707 ; GO:0044763 ; GO:0044767 ; GO:0045927 ; GO:004851…	ko04512	ECM-receptor interaction
Minc3s03264g33330	723	NP_492775.2	LAMinin related. See also lmb- [Caenorhabditis elegans]	C-Ele	25145020	GO:0002119 ; GO:0002164 ; GO:0005575 ; GO:0005576 ; GO:0005578 ; GO:0005604 ; GO:0006928 ; GO:0007275 ; GO:0008150 ; GO:0009653 ; GO:0009790 ; GO:0009791 ; GO:0009792 ; GO:0009987 ; GO:0010171 ; GO:0016477 ; GO:0031012 ; GO:0032501 ; GO:0032502 ; GO:0040008 ; GO:0040011 ; GO:0040014 ; GO:0040018 ; GO:0044420 ; GO:0044421 ; GO:0044699 ; GO:0044707 ; GO:0044763 ; GO:0044767 ; GO:0045927 ; GO:004851…	ko04512	ECM-receptor interaction
Minc3s10719g44302	327	NP_492775.2	LAMinin related. See also lmb- [Caenorhabditis elegans]	C-Ele	25145020	GO:0002119 ; GO:0002164 ; GO:0005575 ; GO:0005576 ; GO:0005578 ; GO:0005604 ; GO:0006928 ; GO:0007275 ; GO:0008150 ; GO:0009653 ; GO:0009790 ; GO:0009791 ; GO:0009792 ; GO:0009987 ; GO:0010171 ; GO:0016477 ; GO:0031012 ; GO:0032501 ; GO:0032502 ; GO:0040008 ; GO:0040011 ; GO:0040014 ; GO:0040018 ; GO:0044420 ; GO:0044421 ; GO:0044699 ; GO:0044707 ; GO:0044763 ; GO:0044767 ; GO:0045927 ; GO:004851…	ko04512	ECM-receptor interaction
Minc3s01009g19805	124	XP_020307511.1	CBR-LAM-2 protein	Nematode	1158589087	-	ko04512	ECM-receptor interaction
Minc3s01741g25982	108	XP_020307511.1	CBR-LAM-2 protein	Nematode	1158589087	-	ko04512	ECM-receptor interaction
Minc3s01741g25983	730	XP_020307511.1	CBR-LAM-2 protein	Nematode	1158589087	-	ko04512	ECM-receptor interaction
Minc3s00187g07105	3911	XP_020306886.1	laminin alpha	Nematode	1158592628	-	ko04512	ECM-receptor interaction
Minc3s09423g43187	298	XP_001896346.1	laminin alpha chain [Brugia malayi]	Nematode	170582914	-	ko04512	ECM-receptor interaction
Minc3s01020g19924	382	XP_001891827.1	hypothetical protein Bm1_01555	Nematode	170571695	-	ko04512	ECM-receptor interaction
Minc3s01614g25111	306	XP_001891827.1	hypothetical protein Bm1_01555	Nematode	170571695	-	ko04512	ECM-receptor interaction
Minc3s04061g35381	404	XP_001891827.1	hypothetical protein Bm1_01555	Nematode	170571695	-	ko04512	ECM-receptor interaction
Minc3s00059g03038	218	NP_502248.2	Mps One Binder (Mats/MOB1) homolog [Caenorhabditis elegans]	C-Ele	32566033	GO:0000910 ; GO:0007049 ; GO:0008150 ; GO:0009987 ; GO:0022402 ; GO:0040026 ; GO:0040028 ; GO:0044699 ; GO:0044763 ; GO:0048518 ; GO:0048580 ; GO:0048582 ; GO:0050789 ; GO:0050793 ; GO:0051094 ; GO:0051239 ; GO:0051240 ; GO:0051301 ; GO:0061062 ; GO:0061063 ; GO:0065007 ; GO:2000026	ko04392	Hippo signaling pathway -multiple species
Minc3s00547g14093	218	NP_502248.2	Mps One Binder (Mats/MOB1) homolog [Caenorhabditis elegans]	C-Ele	32566033	GO:0000910 ; GO:0007049 ; GO:0008150 ; GO:0009987 ; GO:0022402 ; GO:0040026 ; GO:0040028 ; GO:0044699 ; GO:0044763 ; GO:0048518 ; GO:0048580 ; GO:0048582 ; GO:0050789 ; GO:0050793 ; GO:0051094 ; GO:0051239 ; GO:0051240 ; GO:0051301 ; GO:0061062 ; GO:0061063 ; GO:0065007 ; GO:2000026	ko04392	Hippo signaling pathway -multiple species
Minc3s00149g06084	1002	NP_492699.1	Serine/threonine-protein kinase WARTS homolog [Caenorhabditis elegans]	C-Ele	17509105	GO:0000082 ; GO:0000166 ; GO:0000278 ; GO:0001221 ; GO:0001223 ; GO:0001224 ; GO:0001225 ; GO:0001882 ; GO:0001883 ; GO:0002119 ; GO:0002164 ; GO:0003008 ; GO:0003674 ; GO:0003824 ; GO:0004672 ; GO:0004674 ; GO:0005488 ; GO:0005515 ; GO:0005524 ; GO:0005575 ; GO:0005622 ; GO:0005623 ; GO:0005737 ; GO:0005886 ; GO:0006464 ; GO:0006468 ; GO:0006793 ; GO:0006796 ; GO:0007049 ; GO:0007154 ; GO:000716…	ko04392	Hippo signaling pathway -multiple species
Minc3s00229g08094	1003	NP_492699.1	Serine/threonine-protein kinase WARTS homolog [Caenorhabditis elegans]	C-Ele	17509105	GO:0000082 ; GO:0000166 ; GO:0000278 ; GO:0001221 ; GO:0001223 ; GO:0001224 ; GO:0001225 ; GO:0001882 ; GO:0001883 ; GO:0002119 ; GO:0002164 ; GO:0003008 ; GO:0003674 ; GO:0003824 ; GO:0004672 ; GO:0004674 ; GO:0005488 ; GO:0005515 ; GO:0005524 ; GO:0005575 ; GO:0005622 ; GO:0005623 ; GO:0005737 ; GO:0005886 ; GO:0006464 ; GO:0006468 ; GO:0006793 ; GO:0006796 ; GO:0007049 ; GO:0007154 ; GO:000716…	ko04392	Hippo signaling pathway -multiple species
Minc3s08052g41842	729	NP_492699.1	Serine/threonine-protein kinase WARTS homolog [Caenorhabditis elegans]	C-Ele	17509105	GO:0000082 ; GO:0000166 ; GO:0000278 ; GO:0001221 ; GO:0001223 ; GO:0001224 ; GO:0001225 ; GO:0001882 ; GO:0001883 ; GO:0002119 ; GO:0002164 ; GO:0003008 ; GO:0003674 ; GO:0003824 ; GO:0004672 ; GO:0004674 ; GO:0005488 ; GO:0005515 ; GO:0005524 ; GO:0005575 ; GO:0005622 ; GO:0005623 ; GO:0005737 ; GO:0005886 ; GO:0006464 ; GO:0006468 ; GO:0006793 ; GO:0006796 ; GO:0007049 ; GO:0007154 ; GO:000716…	ko04392	Hippo signaling pathway -multiple species
Minc3s00007g00435	601	XP_020306867.1	hypothetical protein LOAG_16930	Nematode	1158592703	-	ko04392	Hippo signaling pathway -multiple species
Minc3s01065g20371	550	XP_020306867.1	hypothetical protein LOAG_16930	Nematode	1158592703	-	ko04392	Hippo signaling pathway -multiple species
Minc3s00273g09127	481	XP_003142514.1	WW domain-containing protein	Nematode	312080237	-	ko04392	Hippo signaling pathway -multiple species
Minc3s00401g11680	482	XP_003142514.1	WW domain-containing protein	Nematode	312080237	-	ko04392	Hippo signaling pathway -multiple species
Minc3s00441g12377	753	XP_001893741.1	LIM domain containing protein, partial [Brugia malayi]	Nematode	170576724	-	ko04392	Hippo signaling pathway -multiple species
Minc3s00724g16554	873	XP_001893741.1	LIM domain containing protein, partial [Brugia malayi]	Nematode	170576724	-	ko04392	Hippo signaling pathway -multiple species
Minc3s01107g20786	798	XP_001893741.1	LIM domain containing protein, partial [Brugia malayi]	Nematode	170576724	-	ko04392	Hippo signaling pathway -multiple species
Minc3s00003g00190	241	NP_501179.1	Mps One Binder (Mats/MOB1) homolog [Caenorhabditis elegans]	C-Ele	17542346	-	ko04392	Hippo signaling pathway -multiple species
Minc3s00077g03760	237	NP_501179.1	Mps One Binder (Mats/MOB1) homolog [Caenorhabditis elegans]	C-Ele	17542346	-	ko04392	Hippo signaling pathway -multiple species
Minc3s01185g21500	58	NP_001294204.1	Mps One Binder (Mats/MOB1) homolog [Caenorhabditis elegans]	C-Ele	808357352	-	ko04392	Hippo signaling pathway -multiple species
Minc3s01116g20864	79	NP_498493.1	Dwarfin sma-3 [Caenorhabditis elegans]	C-Ele	17554796	GO:0000003 ; GO:0001071 ; GO:0002119 ; GO:0002164 ; GO:0002376 ; GO:0003006 ; GO:0003674 ; GO:0003676 ; GO:0003677 ; GO:0003700 ; GO:0004871 ; GO:0005057 ; GO:0005072 ; GO:0005488 ; GO:0005575 ; GO:0005622 ; GO:0005623 ; GO:0005634 ; GO:0005667 ; GO:0005737 ; GO:0006139 ; GO:0006351 ; GO:0006355 ; GO:0006357 ; GO:0006725 ; GO:0006807 ; GO:0006950 ; GO:0006952 ; GO:0006955 ; GO:0007154 ; GO:000716…	ko04350	TGF-beta signaling pathway
Minc3s00009g00594	372	NP_498931.2	Dwarfin sma-2 [Caenorhabditis elegans]	C-Ele	25151740	GO:0000003 ; GO:0001071 ; GO:0001558 ; GO:0003006 ; GO:0003674 ; GO:0003676 ; GO:0003677 ; GO:0003700 ; GO:0005488 ; GO:0005575 ; GO:0005622 ; GO:0005623 ; GO:0005634 ; GO:0005667 ; GO:0005737 ; GO:0006139 ; GO:0006351 ; GO:0006355 ; GO:0006725 ; GO:0006807 ; GO:0007049 ; GO:0007154 ; GO:0007165 ; GO:0007166 ; GO:0007167 ; GO:0007178 ; GO:0007179 ; GO:0007275 ; GO:0007346 ; GO:0007548 ; GO:000815…	ko04350	TGF-beta signaling pathway
Minc3s00013g00852	372	NP_498931.2	Dwarfin sma-2 [Caenorhabditis elegans]	C-Ele	25151740	GO:0000003 ; GO:0001071 ; GO:0001558 ; GO:0003006 ; GO:0003674 ; GO:0003676 ; GO:0003677 ; GO:0003700 ; GO:0005488 ; GO:0005575 ; GO:0005622 ; GO:0005623 ; GO:0005634 ; GO:0005667 ; GO:0005737 ; GO:0006139 ; GO:0006351 ; GO:0006355 ; GO:0006725 ; GO:0006807 ; GO:0007049 ; GO:0007154 ; GO:0007165 ; GO:0007166 ; GO:0007167 ; GO:0007178 ; GO:0007179 ; GO:0007275 ; GO:0007346 ; GO:0007548 ; GO:000815…	ko04350	TGF-beta signaling pathway
Minc3s00459g12683	480	NP_495271.1	Serine/threonine-protein kinase sma-6 [Caenorhabditis elegans]	C-Ele	17532233	GO:0000003 ; GO:0000166 ; GO:0001882 ; GO:0001883 ; GO:0002119 ; GO:0002164 ; GO:0002376 ; GO:0003006 ; GO:0003674 ; GO:0003824 ; GO:0004672 ; GO:0004674 ; GO:0004675 ; GO:0004702 ; GO:0004871 ; GO:0004872 ; GO:0004888 ; GO:0005057 ; GO:0005488 ; GO:0005515 ; GO:0005524 ; GO:0005575 ; GO:0005622 ; GO:0005623 ; GO:0005634 ; GO:0005886 ; GO:0006355 ; GO:0006357 ; GO:0006464 ; GO:0006468 ; GO:000679…	ko04350	TGF-beta signaling pathway
Minc3s01231g21921	586	NP_495271.1	Serine/threonine-protein kinase sma-6 [Caenorhabditis elegans]	Nematode	17532233	GO:0000003 ; GO:0000166 ; GO:0001882 ; GO:0001883 ; GO:0002119 ; GO:0002164 ; GO:0002376 ; GO:0003006 ; GO:0003674 ; GO:0003824 ; GO:0004672 ; GO:0004674 ; GO:0004675 ; GO:0004702 ; GO:0004871 ; GO:0004872 ; GO:0004888 ; GO:0005057 ; GO:0005488 ; GO:0005515 ; GO:0005524 ; GO:0005575 ; GO:0005622 ; GO:0005623 ; GO:0005634 ; GO:0005886 ; GO:0006355 ; GO:0006357 ; GO:0006464 ; GO:0006468 ; GO:000679…	ko04350	TGF-beta signaling pathway
Minc3s03208g33141	563	NP_495271.1	Serine/threonine-protein kinase sma-6 [Caenorhabditis elegans]	Nematode	17532233	GO:0000003 ; GO:0000166 ; GO:0001882 ; GO:0001883 ; GO:0002119 ; GO:0002164 ; GO:0002376 ; GO:0003006 ; GO:0003674 ; GO:0003824 ; GO:0004672 ; GO:0004674 ; GO:0004675 ; GO:0004702 ; GO:0004871 ; GO:0004872 ; GO:0004888 ; GO:0005057 ; GO:0005488 ; GO:0005515 ; GO:0005524 ; GO:0005575 ; GO:0005622 ; GO:0005623 ; GO:0005634 ; GO:0005886 ; GO:0006355 ; GO:0006357 ; GO:0006464 ; GO:0006468 ; GO:000679…	ko04350	TGF-beta signaling pathway
Minc3s10630g44232	54	NP_491440.1	Rho-associated protein kinase let-502 [Caenorhabditis elegans]	C-Ele	17508247	GO:0000003 ; GO:0000166 ; GO:0001882 ; GO:0001883 ; GO:0002119 ; GO:0002164 ; GO:0003006 ; GO:0003674 ; GO:0003824 ; GO:0004672 ; GO:0004674 ; GO:0005488 ; GO:0005524 ; GO:0005575 ; GO:0005622 ; GO:0005623 ; GO:0005634 ; GO:0005737 ; GO:0005856 ; GO:0005911 ; GO:0005912 ; GO:0005913 ; GO:0006464 ; GO:0006468 ; GO:0006793 ; GO:0006796 ; GO:0006915 ; GO:0006928 ; GO:0007154 ; GO:0007165 ; GO:000726…	ko04350	TGF-beta signaling pathway
Minc3s00127g05444	453	XP_003137552.1	LjBmp2/4b	Nematode	312069159	-	ko04350	TGF-beta signaling pathway
Minc3s00878g18397	491	XP_003137552.1	LjBmp2/4b	Nematode	312069159	-	ko04350	TGF-beta signaling pathway
Minc3s00052g02753	886	XP_003135624.1	transcription factor E2F-4 [Loa loa]	Nematode	312065097	-	ko04350	TGF-beta signaling pathway
Minc3s00070g03499	452	XP_001899664.1	Smad1	Nematode	170589806	-	ko04350	TGF-beta signaling pathway
Minc3s00399g11635	452	XP_001899664.1	Smad1	Nematode	170589806	-	ko04350	TGF-beta signaling pathway
Minc3s00639g15466	578	NP_741410.1	Lin-12 And Glp-1 phenotype [Caenorhabditis elegans]	C-Ele	25152622	GO:0000003 ; GO:0000975 ; GO:0000976 ; GO:0000977 ; GO:0000978 ; GO:0000981 ; GO:0000982 ; GO:0000987 ; GO:0001012 ; GO:0001067 ; GO:0001071 ; GO:0001159 ; GO:0001708 ; GO:0002119 ; GO:0002164 ; GO:0003006 ; GO:0003674 ; GO:0003676 ; GO:0003677 ; GO:0003690 ; GO:0003700 ; GO:0005102 ; GO:0005112 ; GO:0005488 ; GO:0005515 ; GO:0005575 ; GO:0005622 ; GO:0005623 ; GO:0005634 ; GO:0006139 ; GO:000635…	ko04330	Notch signaling pathway
Minc3s01018g19909	495	NP_741410.1	Lin-12 And Glp-1 phenotype [Caenorhabditis elegans]	C-Ele	25152622	GO:0000003 ; GO:0000975 ; GO:0000976 ; GO:0000977 ; GO:0000978 ; GO:0000981 ; GO:0000982 ; GO:0000987 ; GO:0001012 ; GO:0001067 ; GO:0001071 ; GO:0001159 ; GO:0001708 ; GO:0002119 ; GO:0002164 ; GO:0003006 ; GO:0003674 ; GO:0003676 ; GO:0003677 ; GO:0003690 ; GO:0003700 ; GO:0005102 ; GO:0005112 ; GO:0005488 ; GO:0005515 ; GO:0005575 ; GO:0005622 ; GO:0005623 ; GO:0005634 ; GO:0006139 ; GO:000635…	ko04330	Notch signaling pathway
Minc3s05362g38100	77	NP_741410.1	Lin-12 And Glp-1 phenotype [Caenorhabditis elegans]	C-Ele	25152622	GO:0000003 ; GO:0000975 ; GO:0000976 ; GO:0000977 ; GO:0000978 ; GO:0000981 ; GO:0000982 ; GO:0000987 ; GO:0001012 ; GO:0001067 ; GO:0001071 ; GO:0001159 ; GO:0001708 ; GO:0002119 ; GO:0002164 ; GO:0003006 ; GO:0003674 ; GO:0003676 ; GO:0003677 ; GO:0003690 ; GO:0003700 ; GO:0005102 ; GO:0005112 ; GO:0005488 ; GO:0005515 ; GO:0005575 ; GO:0005622 ; GO:0005623 ; GO:0005634 ; GO:0006139 ; GO:000635…	ko04330	Notch signaling pathway
Minc3s12065g45338	193	NP_741410.1	Lin-12 And Glp-1 phenotype [Caenorhabditis elegans]	C-Ele	25152622	GO:0000003 ; GO:0000975 ; GO:0000976 ; GO:0000977 ; GO:0000978 ; GO:0000981 ; GO:0000982 ; GO:0000987 ; GO:0001012 ; GO:0001067 ; GO:0001071 ; GO:0001159 ; GO:0001708 ; GO:0002119 ; GO:0002164 ; GO:0003006 ; GO:0003674 ; GO:0003676 ; GO:0003677 ; GO:0003690 ; GO:0003700 ; GO:0005102 ; GO:0005112 ; GO:0005488 ; GO:0005515 ; GO:0005575 ; GO:0005622 ; GO:0005623 ; GO:0005634 ; GO:0006139 ; GO:000635…	ko04330	Notch signaling pathway
Minc3s01746g26021	578	NP_001023278.1	Lin-12 And Glp-1 phenotype [Caenorhabditis elegans]	C-Ele	71991121	GO:0000003 ; GO:0000975 ; GO:0000976 ; GO:0000977 ; GO:0000978 ; GO:0000981 ; GO:0000982 ; GO:0000987 ; GO:0001012 ; GO:0001067 ; GO:0001071 ; GO:0001159 ; GO:0001708 ; GO:0002119 ; GO:0002164 ; GO:0003006 ; GO:0003674 ; GO:0003676 ; GO:0003677 ; GO:0003690 ; GO:0003700 ; GO:0005102 ; GO:0005112 ; GO:0005488 ; GO:0005515 ; GO:0005575 ; GO:0005622 ; GO:0005623 ; GO:0005634 ; GO:0006139 ; GO:000635…	ko04330	Notch signaling pathway
Minc3s01803g26424	783	NP_001023278.1	Lin-12 And Glp-1 phenotype [Caenorhabditis elegans]	C-Ele	71991121	GO:0000003 ; GO:0000975 ; GO:0000976 ; GO:0000977 ; GO:0000978 ; GO:0000981 ; GO:0000982 ; GO:0000987 ; GO:0001012 ; GO:0001067 ; GO:0001071 ; GO:0001159 ; GO:0001708 ; GO:0002119 ; GO:0002164 ; GO:0003006 ; GO:0003674 ; GO:0003676 ; GO:0003677 ; GO:0003690 ; GO:0003700 ; GO:0005102 ; GO:0005112 ; GO:0005488 ; GO:0005515 ; GO:0005575 ; GO:0005622 ; GO:0005623 ; GO:0005634 ; GO:0006139 ; GO:000635…	ko04330	Notch signaling pathway
Minc3s05362g38101	118	NP_001023278.1	Lin-12 And Glp-1 phenotype [Caenorhabditis elegans]	C-Ele	71991121	GO:0000003 ; GO:0000975 ; GO:0000976 ; GO:0000977 ; GO:0000978 ; GO:0000981 ; GO:0000982 ; GO:0000987 ; GO:0001012 ; GO:0001067 ; GO:0001071 ; GO:0001159 ; GO:0001708 ; GO:0002119 ; GO:0002164 ; GO:0003006 ; GO:0003674 ; GO:0003676 ; GO:0003677 ; GO:0003690 ; GO:0003700 ; GO:0005102 ; GO:0005112 ; GO:0005488 ; GO:0005515 ; GO:0005575 ; GO:0005622 ; GO:0005623 ; GO:0005634 ; GO:0006139 ; GO:000635…	ko04330	Notch signaling pathway
Minc3s07637g41348	124	NP_001023278.1	Lin-12 And Glp-1 phenotype [Caenorhabditis elegans]	C-Ele	71991121	GO:0000003 ; GO:0000975 ; GO:0000976 ; GO:0000977 ; GO:0000978 ; GO:0000981 ; GO:0000982 ; GO:0000987 ; GO:0001012 ; GO:0001067 ; GO:0001071 ; GO:0001159 ; GO:0001708 ; GO:0002119 ; GO:0002164 ; GO:0003006 ; GO:0003674 ; GO:0003676 ; GO:0003677 ; GO:0003690 ; GO:0003700 ; GO:0005102 ; GO:0005112 ; GO:0005488 ; GO:0005515 ; GO:0005575 ; GO:0005622 ; GO:0005623 ; GO:0005634 ; GO:0006139 ; GO:000635…	ko04330	Notch signaling pathway
Minc3s00069g03451	312	NP_491173.1	P300/CBP Associated Factor homolog [Caenorhabditis elegans]	C-Ele	17510001	GO:0003674 ; GO:0003824 ; GO:0004402 ; GO:0005575 ; GO:0005622 ; GO:0005623 ; GO:0005634 ; GO:0006325 ; GO:0006355 ; GO:0006464 ; GO:0006473 ; GO:0006475 ; GO:0006996 ; GO:0008080 ; GO:0008150 ; GO:0008152 ; GO:0009889 ; GO:0009987 ; GO:0010468 ; GO:0010556 ; GO:0016043 ; GO:0016407 ; GO:0016410 ; GO:0016569 ; GO:0016570 ; GO:0016573 ; GO:0016740 ; GO:0016746 ; GO:0016747 ; GO:0018205 ; GO:001839…	ko04330	Notch signaling pathway
Minc3s01752g26058	418	NP_491173.1	P300/CBP Associated Factor homolog [Caenorhabditis elegans]	C-Ele	17510001	GO:0003674 ; GO:0003824 ; GO:0004402 ; GO:0005575 ; GO:0005622 ; GO:0005623 ; GO:0005634 ; GO:0006325 ; GO:0006355 ; GO:0006464 ; GO:0006473 ; GO:0006475 ; GO:0006996 ; GO:0008080 ; GO:0008150 ; GO:0008152 ; GO:0009889 ; GO:0009987 ; GO:0010468 ; GO:0010556 ; GO:0016043 ; GO:0016407 ; GO:0016410 ; GO:0016569 ; GO:0016570 ; GO:0016573 ; GO:0016740 ; GO:0016746 ; GO:0016747 ; GO:0018205 ; GO:001839…	ko04330	Notch signaling pathway
Minc3s04840g37114	413	NP_491173.1	P300/CBP Associated Factor homolog [Caenorhabditis elegans]	C-Ele	17510001	GO:0003674 ; GO:0003824 ; GO:0004402 ; GO:0005575 ; GO:0005622 ; GO:0005623 ; GO:0005634 ; GO:0006325 ; GO:0006355 ; GO:0006464 ; GO:0006473 ; GO:0006475 ; GO:0006996 ; GO:0008080 ; GO:0008150 ; GO:0008152 ; GO:0009889 ; GO:0009987 ; GO:0010468 ; GO:0010556 ; GO:0016043 ; GO:0016407 ; GO:0016410 ; GO:0016569 ; GO:0016570 ; GO:0016573 ; GO:0016740 ; GO:0016746 ; GO:0016747 ; GO:0018205 ; GO:001839…	ko04330	Notch signaling pathway
Minc3s00112g04921	864	NP_001024098.1	Numb-related protein 1 [Caenorhabditis elegans]	Nematode	72000289	GO:0003674 ; GO:0004871 ; GO:0005068 ; GO:0005080 ; GO:0005102 ; GO:0005488 ; GO:0005515 ; GO:0005575 ; GO:0005622 ; GO:0005623 ; GO:0005737 ; GO:0005856 ; GO:0005886 ; GO:0005887 ; GO:0005938 ; GO:0006605 ; GO:0006612 ; GO:0006810 ; GO:0006811 ; GO:0006820 ; GO:0006869 ; GO:0006886 ; GO:0007154 ; GO:0007165 ; GO:0007166 ; GO:0007167 ; GO:0007169 ; GO:0007275 ; GO:0008104 ; GO:0008150 ; GO:000998…	ko04330	Notch signaling pathway
Minc3s00299g09672	860	NP_001024098.1	Numb-related protein 1 [Caenorhabditis elegans]	Nematode	72000289	GO:0003674 ; GO:0004871 ; GO:0005068 ; GO:0005080 ; GO:0005102 ; GO:0005488 ; GO:0005515 ; GO:0005575 ; GO:0005622 ; GO:0005623 ; GO:0005737 ; GO:0005856 ; GO:0005886 ; GO:0005887 ; GO:0005938 ; GO:0006605 ; GO:0006612 ; GO:0006810 ; GO:0006811 ; GO:0006820 ; GO:0006869 ; GO:0006886 ; GO:0007154 ; GO:0007165 ; GO:0007166 ; GO:0007167 ; GO:0007169 ; GO:0007275 ; GO:0008104 ; GO:0008150 ; GO:000998…	ko04330	Notch signaling pathway
Minc3s03346g33580	856	NP_001024098.1	Numb-related protein 1 [Caenorhabditis elegans]	Nematode	72000289	GO:0003674 ; GO:0004871 ; GO:0005068 ; GO:0005080 ; GO:0005102 ; GO:0005488 ; GO:0005515 ; GO:0005575 ; GO:0005622 ; GO:0005623 ; GO:0005737 ; GO:0005856 ; GO:0005886 ; GO:0005887 ; GO:0005938 ; GO:0006605 ; GO:0006612 ; GO:0006810 ; GO:0006811 ; GO:0006820 ; GO:0006869 ; GO:0006886 ; GO:0007154 ; GO:0007165 ; GO:0007166 ; GO:0007167 ; GO:0007169 ; GO:0007275 ; GO:0008104 ; GO:0008150 ; GO:000998…	ko04330	Notch signaling pathway
Minc3s00357g10905	229	NP_492469.1	Gamma-secretase subunit aph-1 [Caenorhabditis elegans]	C-Ele	17509423	GO:0000003 ; GO:0003006 ; GO:0003674 ; GO:0003824 ; GO:0004175 ; GO:0005575 ; GO:0005622 ; GO:0005623 ; GO:0005737 ; GO:0005783 ; GO:0005886 ; GO:0005887 ; GO:0006508 ; GO:0007154 ; GO:0007165 ; GO:0007166 ; GO:0007219 ; GO:0007220 ; GO:0007275 ; GO:0007276 ; GO:0007281 ; GO:0007292 ; GO:0007389 ; GO:0008104 ; GO:0008150 ; GO:0008152 ; GO:0008233 ; GO:0009653 ; GO:0009790 ; GO:0009792 ; GO:000998…	ko04330	Notch signaling pathway
Minc3s01203g21674	250	NP_492469.1	Gamma-secretase subunit aph-1 [Caenorhabditis elegans]	C-Ele	17509423	GO:0000003 ; GO:0003006 ; GO:0003674 ; GO:0003824 ; GO:0004175 ; GO:0005575 ; GO:0005622 ; GO:0005623 ; GO:0005737 ; GO:0005783 ; GO:0005886 ; GO:0005887 ; GO:0006508 ; GO:0007154 ; GO:0007165 ; GO:0007166 ; GO:0007219 ; GO:0007220 ; GO:0007275 ; GO:0007276 ; GO:0007281 ; GO:0007292 ; GO:0007389 ; GO:0008104 ; GO:0008150 ; GO:0008152 ; GO:0008233 ; GO:0009653 ; GO:0009790 ; GO:0009792 ; GO:000998…	ko04330	Notch signaling pathway
Minc3s06381g39750	267	NP_492469.1	Gamma-secretase subunit aph-1 [Caenorhabditis elegans]	C-Ele	17509423	GO:0000003 ; GO:0003006 ; GO:0003674 ; GO:0003824 ; GO:0004175 ; GO:0005575 ; GO:0005622 ; GO:0005623 ; GO:0005737 ; GO:0005783 ; GO:0005886 ; GO:0005887 ; GO:0006508 ; GO:0007154 ; GO:0007165 ; GO:0007166 ; GO:0007219 ; GO:0007220 ; GO:0007275 ; GO:0007276 ; GO:0007281 ; GO:0007292 ; GO:0007389 ; GO:0008104 ; GO:0008150 ; GO:0008152 ; GO:0008233 ; GO:0009653 ; GO:0009790 ; GO:0009792 ; GO:000998…	ko04330	Notch signaling pathway
Minc3s00136g05704	66	NP_492095.1	Presenilin spe-4 [Caenorhabditis elegans]	C-Ele	17511093	GO:0000003 ; GO:0003006 ; GO:0003674 ; GO:0003824 ; GO:0004175 ; GO:0004190 ; GO:0005575 ; GO:0005622 ; GO:0005623 ; GO:0005634 ; GO:0005737 ; GO:0005739 ; GO:0005773 ; GO:0005783 ; GO:0005789 ; GO:0005794 ; GO:0005856 ; GO:0005886 ; GO:0005887 ; GO:0005929 ; GO:0005938 ; GO:0006508 ; GO:0006509 ; GO:0006518 ; GO:0006807 ; GO:0006810 ; GO:0006811 ; GO:0006812 ; GO:0006816 ; GO:0006996 ; GO:000715…	ko04330	Notch signaling pathway
Minc3s00196g07281	195	XP_020305450.1	hypothetical protein, variant	Nematode	1158600368	-	ko04330	Notch signaling pathway
Minc3s00196g07282	420	XP_020303356.1	hypothetical protein LOAG_03310	Nematode	1158600366	-	ko04330	Notch signaling pathway
Minc3s00727g16576	584	XP_020303356.1	hypothetical protein LOAG_03310	Nematode	1158600366	-	ko04330	Notch signaling pathway
Minc3s00971g19441	500	XP_020302086.1	hypothetical protein LOAG_08477	Nematode	1158598651	-	ko04330	Notch signaling pathway
Minc3s01242g22017	701	XP_020302086.1	hypothetical protein LOAG_08477	Nematode	1158598651	-	ko04330	Notch signaling pathway
Minc3s02209g28862	699	XP_020302086.1	hypothetical protein LOAG_08477	Nematode	1158598651	-	ko04330	Notch signaling pathway
Minc3s01624g25177	380	XP_020301830.1	presenilin spe-4	Nematode	1158601709	-	ko04330	Notch signaling pathway
Minc3s03910g35117	402	XP_020301830.1	presenilin spe-4	Nematode	1158601709	-	ko04330	Notch signaling pathway
Minc3s07282g40935	391	XP_020301830.1	presenilin spe-4	Nematode	1158601709	-	ko04330	Notch signaling pathway
Minc3s00046g02545	324	XP_003136602.1	hypothetical protein LOAG_01014	Nematode	312067139	-	ko04330	Notch signaling pathway
Minc3s00481g13076	352	XP_003136602.1	hypothetical protein LOAG_01014	Nematode	312067139	-	ko04330	Notch signaling pathway
Minc3s00590g14760	462	XP_003136602.1	hypothetical protein LOAG_01014	Nematode	312067139	-	ko04330	Notch signaling pathway
Minc3s02151g28567	534	XP_003136602.1	hypothetical protein LOAG_01014	Nematode	312067139	-	ko04330	Notch signaling pathway
Minc3s06884g40441	362	XP_003136602.1	hypothetical protein LOAG_01014	Nematode	312067139	-	ko04330	Notch signaling pathway
Minc3s07884g41649	180	XP_001898496.1	hypothetical protein Bm1_35240	Nematode	170587464	-	ko04330	Notch signaling pathway
Minc3s00019g01196	116	XP_001892823.1	gamma-secretase subunit pen-2 [Brugia malayi]	Nematode	170574459	-	ko04330	Notch signaling pathway
Minc3s00187g07092	116	XP_001892823.1	gamma-secretase subunit pen-2 [Brugia malayi]	Nematode	170574459	-	ko04330	Notch signaling pathway
Minc3s08153g41952	111	XP_003380492.1	putative calcium binding EGF domain protein [Trichinella spiralis]	Nematode	339237875	-	ko04320 ; ko04330	Dorso-ventral axis formation ; Notch signaling pathway
Minc3s08153g41953	255	XP_003380492.1	putative calcium binding EGF domain protein [Trichinella spiralis]	Nematode	339237875	-	ko04320 ; ko04330	Dorso-ventral axis formation ; Notch signaling pathway
Minc3s00011g00718	299	NP_499051.3	Cytoplasmic polyadenylation element-binding protein 1 [Caenorhabditis elegans]	C-Ele	392896037	GO:0000003 ; GO:0000166 ; GO:0000900 ; GO:0003006 ; GO:0003674 ; GO:0003676 ; GO:0003723 ; GO:0003729 ; GO:0003730 ; GO:0005488 ; GO:0005515 ; GO:0005575 ; GO:0005622 ; GO:0005623 ; GO:0005634 ; GO:0005737 ; GO:0006412 ; GO:0006417 ; GO:0006518 ; GO:0006807 ; GO:0006996 ; GO:0007275 ; GO:0007276 ; GO:0007281 ; GO:0007283 ; GO:0007292 ; GO:0008135 ; GO:0008150 ; GO:0008152 ; GO:0009058 ; GO:000905…	ko04320	Dorso-ventral axis formation
Minc3s00313g09960	299	NP_499051.3	Cytoplasmic polyadenylation element-binding protein 1 [Caenorhabditis elegans]	C-Ele	392896037	GO:0000003 ; GO:0000166 ; GO:0000900 ; GO:0003006 ; GO:0003674 ; GO:0003676 ; GO:0003723 ; GO:0003729 ; GO:0003730 ; GO:0005488 ; GO:0005515 ; GO:0005575 ; GO:0005622 ; GO:0005623 ; GO:0005634 ; GO:0005737 ; GO:0006412 ; GO:0006417 ; GO:0006518 ; GO:0006807 ; GO:0006996 ; GO:0007275 ; GO:0007276 ; GO:0007281 ; GO:0007283 ; GO:0007292 ; GO:0008135 ; GO:0008150 ; GO:0008152 ; GO:0009058 ; GO:000905…	ko04320	Dorso-ventral axis formation
Minc3s00346g10684	299	NP_499051.3	Cytoplasmic polyadenylation element-binding protein 1 [Caenorhabditis elegans]	C-Ele	392896037	GO:0000003 ; GO:0000166 ; GO:0000900 ; GO:0003006 ; GO:0003674 ; GO:0003676 ; GO:0003723 ; GO:0003729 ; GO:0003730 ; GO:0005488 ; GO:0005515 ; GO:0005575 ; GO:0005622 ; GO:0005623 ; GO:0005634 ; GO:0005737 ; GO:0006412 ; GO:0006417 ; GO:0006518 ; GO:0006807 ; GO:0006996 ; GO:0007275 ; GO:0007276 ; GO:0007281 ; GO:0007283 ; GO:0007292 ; GO:0008135 ; GO:0008150 ; GO:0008152 ; GO:0009058 ; GO:000905…	ko04320	Dorso-ventral axis formation
Minc3s00510g13510	265	NP_499051.3	Cytoplasmic polyadenylation element-binding protein 1 [Caenorhabditis elegans]	C-Ele	392896037	GO:0000003 ; GO:0000166 ; GO:0000900 ; GO:0003006 ; GO:0003674 ; GO:0003676 ; GO:0003723 ; GO:0003729 ; GO:0003730 ; GO:0005488 ; GO:0005515 ; GO:0005575 ; GO:0005622 ; GO:0005623 ; GO:0005634 ; GO:0005737 ; GO:0006412 ; GO:0006417 ; GO:0006518 ; GO:0006807 ; GO:0006996 ; GO:0007275 ; GO:0007276 ; GO:0007281 ; GO:0007283 ; GO:0007292 ; GO:0008135 ; GO:0008150 ; GO:0008152 ; GO:0009058 ; GO:000905…	ko04320	Dorso-ventral axis formation
Minc3s01222g21845	280	NP_499051.3	Cytoplasmic polyadenylation element-binding protein 1 [Caenorhabditis elegans]	C-Ele	392896037	GO:0000003 ; GO:0000166 ; GO:0000900 ; GO:0003006 ; GO:0003674 ; GO:0003676 ; GO:0003723 ; GO:0003729 ; GO:0003730 ; GO:0005488 ; GO:0005515 ; GO:0005575 ; GO:0005622 ; GO:0005623 ; GO:0005634 ; GO:0005737 ; GO:0006412 ; GO:0006417 ; GO:0006518 ; GO:0006807 ; GO:0006996 ; GO:0007275 ; GO:0007276 ; GO:0007281 ; GO:0007283 ; GO:0007292 ; GO:0008135 ; GO:0008150 ; GO:0008152 ; GO:0009058 ; GO:000905…	ko04320	Dorso-ventral axis formation
Minc3s02322g29457	115	NP_499051.3	Cytoplasmic polyadenylation element-binding protein 1 [Caenorhabditis elegans]	C-Ele	392896037	GO:0000003 ; GO:0000166 ; GO:0000900 ; GO:0003006 ; GO:0003674 ; GO:0003676 ; GO:0003723 ; GO:0003729 ; GO:0003730 ; GO:0005488 ; GO:0005515 ; GO:0005575 ; GO:0005622 ; GO:0005623 ; GO:0005634 ; GO:0005737 ; GO:0006412 ; GO:0006417 ; GO:0006518 ; GO:0006807 ; GO:0006996 ; GO:0007275 ; GO:0007276 ; GO:0007281 ; GO:0007283 ; GO:0007292 ; GO:0008135 ; GO:0008150 ; GO:0008152 ; GO:0009058 ; GO:000905…	ko04320	Dorso-ventral axis formation
Minc3s03615g34325	265	NP_499051.3	Cytoplasmic polyadenylation element-binding protein 1 [Caenorhabditis elegans]	C-Ele	392896037	GO:0000003 ; GO:0000166 ; GO:0000900 ; GO:0003006 ; GO:0003674 ; GO:0003676 ; GO:0003723 ; GO:0003729 ; GO:0003730 ; GO:0005488 ; GO:0005515 ; GO:0005575 ; GO:0005622 ; GO:0005623 ; GO:0005634 ; GO:0005737 ; GO:0006412 ; GO:0006417 ; GO:0006518 ; GO:0006807 ; GO:0006996 ; GO:0007275 ; GO:0007276 ; GO:0007281 ; GO:0007283 ; GO:0007292 ; GO:0008135 ; GO:0008150 ; GO:0008152 ; GO:0009058 ; GO:000905…	ko04320	Dorso-ventral axis formation
Minc3s07372g41041	100	NP_001023574.1	homologous to Drosophila SQD (squid) protein [Caenorhabditis elegans]	C-Ele	71999554	GO:0000003 ; GO:0000166 ; GO:0003674 ; GO:0003676 ; GO:0005488 ; GO:0008150 ; GO:0036094 ; GO:0097159 ; GO:1901265 ; GO:1901363	ko04320	Dorso-ventral axis formation
Minc3s00033g01981	377	NP_001023573.1	homologous to Drosophila SQD (squid) protein [Caenorhabditis elegans]	C-Ele	71999552	GO:0000003 ; GO:0000166 ; GO:0003674 ; GO:0003676 ; GO:0005488 ; GO:0008150 ; GO:0036094 ; GO:0097159 ; GO:1901265 ; GO:1901363	ko04320	Dorso-ventral axis formation
Minc3s01481g24169	259	NP_001023573.1	homologous to Drosophila SQD (squid) protein [Caenorhabditis elegans]	C-Ele	71999552	GO:0000003 ; GO:0000166 ; GO:0003674 ; GO:0003676 ; GO:0005488 ; GO:0008150 ; GO:0036094 ; GO:0097159 ; GO:1901265 ; GO:1901363	ko04320	Dorso-ventral axis formation
Minc3s00121g05225	549	NP_499087.2	Beta-1,4-mannosyltransferase bre-3 [Caenorhabditis elegans]	C-Ele	71980894	GO:0000030 ; GO:0003674 ; GO:0003824 ; GO:0005575 ; GO:0005622 ; GO:0005623 ; GO:0005737 ; GO:0005975 ; GO:0006464 ; GO:0006486 ; GO:0006629 ; GO:0006643 ; GO:0006664 ; GO:0006665 ; GO:0006687 ; GO:0006688 ; GO:0006807 ; GO:0008150 ; GO:0008152 ; GO:0008610 ; GO:0009058 ; GO:0009059 ; GO:0009100 ; GO:0009101 ; GO:0009247 ; GO:0009653 ; GO:0009987 ; GO:0016740 ; GO:0016757 ; GO:0016758 ; GO:001918…	ko04320	Dorso-ventral axis formation
Minc3s00396g11583	471	NP_499087.2	Beta-1,4-mannosyltransferase bre-3 [Caenorhabditis elegans]	C-Ele	71980894	GO:0000030 ; GO:0003674 ; GO:0003824 ; GO:0005575 ; GO:0005622 ; GO:0005623 ; GO:0005737 ; GO:0005975 ; GO:0006464 ; GO:0006486 ; GO:0006629 ; GO:0006643 ; GO:0006664 ; GO:0006665 ; GO:0006687 ; GO:0006688 ; GO:0006807 ; GO:0008150 ; GO:0008152 ; GO:0008610 ; GO:0009058 ; GO:0009059 ; GO:0009100 ; GO:0009101 ; GO:0009247 ; GO:0009653 ; GO:0009987 ; GO:0016740 ; GO:0016757 ; GO:0016758 ; GO:001918…	ko04320	Dorso-ventral axis formation
Minc3s00884g18485	471	NP_499087.2	Beta-1,4-mannosyltransferase bre-3 [Caenorhabditis elegans]	C-Ele	71980894	GO:0000030 ; GO:0003674 ; GO:0003824 ; GO:0005575 ; GO:0005622 ; GO:0005623 ; GO:0005737 ; GO:0005975 ; GO:0006464 ; GO:0006486 ; GO:0006629 ; GO:0006643 ; GO:0006664 ; GO:0006665 ; GO:0006687 ; GO:0006688 ; GO:0006807 ; GO:0008150 ; GO:0008152 ; GO:0008610 ; GO:0009058 ; GO:0009059 ; GO:0009100 ; GO:0009101 ; GO:0009247 ; GO:0009653 ; GO:0009987 ; GO:0016740 ; GO:0016757 ; GO:0016758 ; GO:001918…	ko04320	Dorso-ventral axis formation
Minc3s07377g41048	293	XP_020301843.1	hypothetical protein LOAG_09610	Nematode	1158605295	-	ko04320	Dorso-ventral axis formation
Minc3s02060g28029	359	XP_001898142.1	Galactosyltransferase family protein	Nematode	170586750	-	ko04320	Dorso-ventral axis formation
Minc3s02202g28818	359	XP_001898142.1	Galactosyltransferase family protein	Nematode	170586750	-	ko04320	Dorso-ventral axis formation
Minc3s02350g29602	167	XP_001898142.1	Galactosyltransferase family protein	Nematode	170586750	-	ko04320	Dorso-ventral axis formation
Minc3s00060g03081	464	NP_001040864.1	Dwarfin sma-4 [Caenorhabditis elegans]	C-Ele	115532698	GO:0000003 ; GO:0001071 ; GO:0001558 ; GO:0002119 ; GO:0002164 ; GO:0003006 ; GO:0003674 ; GO:0003676 ; GO:0003677 ; GO:0003700 ; GO:0005488 ; GO:0005575 ; GO:0005622 ; GO:0005623 ; GO:0005634 ; GO:0005667 ; GO:0005737 ; GO:0006139 ; GO:0006351 ; GO:0006355 ; GO:0006725 ; GO:0006807 ; GO:0007154 ; GO:0007165 ; GO:0007166 ; GO:0007167 ; GO:0007178 ; GO:0007179 ; GO:0007275 ; GO:0007548 ; GO:000756…	ko04310 ; ko04350 ; ko04933	Wnt signaling pathway ; TGF-beta signaling pathway ; AGE-RAGE signaling pathway in diabetic complications
Minc3s01116g20863	188	NP_001040864.1	Dwarfin sma-4 [Caenorhabditis elegans]	C-Ele	115532698	GO:0000003 ; GO:0001071 ; GO:0001558 ; GO:0002119 ; GO:0002164 ; GO:0003006 ; GO:0003674 ; GO:0003676 ; GO:0003677 ; GO:0003700 ; GO:0005488 ; GO:0005575 ; GO:0005622 ; GO:0005623 ; GO:0005634 ; GO:0005667 ; GO:0005737 ; GO:0006139 ; GO:0006351 ; GO:0006355 ; GO:0006725 ; GO:0006807 ; GO:0007154 ; GO:0007165 ; GO:0007166 ; GO:0007167 ; GO:0007178 ; GO:0007179 ; GO:0007275 ; GO:0007548 ; GO:000756…	ko04310 ; ko04350 ; ko04933	Wnt signaling pathway ; TGF-beta signaling pathway ; AGE-RAGE signaling pathway in diabetic complications
Minc3s01116g20865	229	NP_001040864.1	Dwarfin sma-4 [Caenorhabditis elegans]	C-Ele	115532698	GO:0000003 ; GO:0001071 ; GO:0001558 ; GO:0002119 ; GO:0002164 ; GO:0003006 ; GO:0003674 ; GO:0003676 ; GO:0003677 ; GO:0003700 ; GO:0005488 ; GO:0005575 ; GO:0005622 ; GO:0005623 ; GO:0005634 ; GO:0005667 ; GO:0005737 ; GO:0006139 ; GO:0006351 ; GO:0006355 ; GO:0006725 ; GO:0006807 ; GO:0007154 ; GO:0007165 ; GO:0007166 ; GO:0007167 ; GO:0007178 ; GO:0007179 ; GO:0007275 ; GO:0007548 ; GO:000756…	ko04310 ; ko04350 ; ko04933	Wnt signaling pathway ; TGF-beta signaling pathway ; AGE-RAGE signaling pathway in diabetic complications
Minc3s00069g03459	998	XP_020301980.1	MH2 domain-containing protein	Nematode	1158592547	-	ko04310 ; ko04350 ; ko04933	Wnt signaling pathway ; TGF-beta signaling pathway ; AGE-RAGE signaling pathway in diabetic complications
Minc3s00354g10848	1003	XP_020301980.1	MH2 domain-containing protein	Nematode	1158592547	-	ko04310 ; ko04350 ; ko04933	Wnt signaling pathway ; TGF-beta signaling pathway ; AGE-RAGE signaling pathway in diabetic complications
Minc3s01334g22869	722	XP_020301980.1	MH2 domain-containing protein	Nematode	1158592547	-	ko04310 ; ko04350 ; ko04933	Wnt signaling pathway ; TGF-beta signaling pathway ; AGE-RAGE signaling pathway in diabetic complications
Minc3s02337g29535	771	XP_020301980.1	MH2 domain-containing protein	Nematode	1158592547	-	ko04310 ; ko04350 ; ko04933	Wnt signaling pathway ; TGF-beta signaling pathway ; AGE-RAGE signaling pathway in diabetic complications
Minc3s02581g30746	323	XP_020301980.1	MH2 domain-containing protein	Nematode	1158592547	-	ko04310 ; ko04350 ; ko04933	Wnt signaling pathway ; TGF-beta signaling pathway ; AGE-RAGE signaling pathway in diabetic complications
Minc3s02581g30747	400	XP_020301980.1	MH2 domain-containing protein	Nematode	1158592547	-	ko04310 ; ko04350 ; ko04933	Wnt signaling pathway ; TGF-beta signaling pathway ; AGE-RAGE signaling pathway in diabetic complications
Minc3s00264g08914	142	NP_499161.2	Protein cbp-1 [Caenorhabditis elegans]	C-Ele	392896225	GO:0000003 ; GO:0000988 ; GO:0000989 ; GO:0001085 ; GO:0003006 ; GO:0003674 ; GO:0003712 ; GO:0003824 ; GO:0004402 ; GO:0004468 ; GO:0005488 ; GO:0005515 ; GO:0005575 ; GO:0005622 ; GO:0005623 ; GO:0005634 ; GO:0005737 ; GO:0006139 ; GO:0006325 ; GO:0006351 ; GO:0006355 ; GO:0006357 ; GO:0006464 ; GO:0006473 ; GO:0006475 ; GO:0006725 ; GO:0006807 ; GO:0006915 ; GO:0006928 ; GO:0006996 ; GO:000727…	ko04310 ; ko04330 ; ko04350	Wnt signaling pathway ; Notch signaling pathway ; TGF-beta signaling pathway
Minc3s00738g16702	315	NP_499161.2	Protein cbp-1	Nematode	392896225	GO:0000003 ; GO:0000988 ; GO:0000989 ; GO:0001085 ; GO:0003006 ; GO:0003674 ; GO:0003712 ; GO:0003824 ; GO:0004402 ; GO:0004468 ; GO:0005488 ; GO:0005515 ; GO:0005575 ; GO:0005622 ; GO:0005623 ; GO:0005634 ; GO:0005737 ; GO:0006139 ; GO:0006325 ; GO:0006351 ; GO:0006355 ; GO:0006357 ; GO:0006464 ; GO:0006473 ; GO:0006475 ; GO:0006725 ; GO:0006807 ; GO:0006915 ; GO:0006928 ; GO:0006996 ; GO:000727…	ko04310 ; ko04330 ; ko04350	Wnt signaling pathway ; Notch signaling pathway ; TGF-beta signaling pathway
Minc3s01555g24685	1839	NP_499160.2	Protein cbp-1 [Caenorhabditis elegans]	C-Ele	392896223	GO:0000003 ; GO:0000988 ; GO:0000989 ; GO:0001085 ; GO:0003006 ; GO:0003674 ; GO:0003712 ; GO:0003824 ; GO:0004402 ; GO:0004468 ; GO:0005488 ; GO:0005515 ; GO:0005575 ; GO:0005622 ; GO:0005623 ; GO:0005634 ; GO:0005737 ; GO:0006139 ; GO:0006325 ; GO:0006351 ; GO:0006355 ; GO:0006357 ; GO:0006464 ; GO:0006473 ; GO:0006475 ; GO:0006725 ; GO:0006807 ; GO:0006915 ; GO:0006928 ; GO:0006996 ; GO:000727…	ko04310 ; ko04330 ; ko04350	Wnt signaling pathway ; Notch signaling pathway ; TGF-beta signaling pathway
Minc3s02631g30952	171	NP_499160.2	Protein cbp-1 [Caenorhabditis elegans]	C-Ele	392896223	GO:0000003 ; GO:0000988 ; GO:0000989 ; GO:0001085 ; GO:0003006 ; GO:0003674 ; GO:0003712 ; GO:0003824 ; GO:0004402 ; GO:0004468 ; GO:0005488 ; GO:0005515 ; GO:0005575 ; GO:0005622 ; GO:0005623 ; GO:0005634 ; GO:0005737 ; GO:0006139 ; GO:0006325 ; GO:0006351 ; GO:0006355 ; GO:0006357 ; GO:0006464 ; GO:0006473 ; GO:0006475 ; GO:0006725 ; GO:0006807 ; GO:0006915 ; GO:0006928 ; GO:0006996 ; GO:000727…	ko04310 ; ko04330 ; ko04350	Wnt signaling pathway ; Notch signaling pathway ; TGF-beta signaling pathway
Minc3s00060g03099	171	NP_001122711.2	Protein cbp-1 [Caenorhabditis elegans]	C-Ele	392896227	GO:0000003 ; GO:0000988 ; GO:0000989 ; GO:0001085 ; GO:0003006 ; GO:0003674 ; GO:0003712 ; GO:0003824 ; GO:0004402 ; GO:0004468 ; GO:0005488 ; GO:0005515 ; GO:0005575 ; GO:0005622 ; GO:0005623 ; GO:0005634 ; GO:0005737 ; GO:0006139 ; GO:0006325 ; GO:0006351 ; GO:0006355 ; GO:0006357 ; GO:0006464 ; GO:0006473 ; GO:0006475 ; GO:0006725 ; GO:0006807 ; GO:0006915 ; GO:0006928 ; GO:0006996 ; GO:000727…	ko04310 ; ko04330 ; ko04350	Wnt signaling pathway ; Notch signaling pathway ; TGF-beta signaling pathway
Minc3s00352g10805	1248	NP_001122711.2	Protein cbp-1 [Caenorhabditis elegans]	C-Ele	392896227	GO:0000003 ; GO:0000988 ; GO:0000989 ; GO:0001085 ; GO:0003006 ; GO:0003674 ; GO:0003712 ; GO:0003824 ; GO:0004402 ; GO:0004468 ; GO:0005488 ; GO:0005515 ; GO:0005575 ; GO:0005622 ; GO:0005623 ; GO:0005634 ; GO:0005737 ; GO:0006139 ; GO:0006325 ; GO:0006351 ; GO:0006355 ; GO:0006357 ; GO:0006464 ; GO:0006473 ; GO:0006475 ; GO:0006725 ; GO:0006807 ; GO:0006915 ; GO:0006928 ; GO:0006996 ; GO:000727…	ko04310 ; ko04330 ; ko04350	Wnt signaling pathway ; Notch signaling pathway ; TGF-beta signaling pathway
Minc3s00352g10806	436	NP_001122711.2	Protein cbp-1 [Caenorhabditis elegans]	C-Ele	392896227	GO:0000003 ; GO:0000988 ; GO:0000989 ; GO:0001085 ; GO:0003006 ; GO:0003674 ; GO:0003712 ; GO:0003824 ; GO:0004402 ; GO:0004468 ; GO:0005488 ; GO:0005515 ; GO:0005575 ; GO:0005622 ; GO:0005623 ; GO:0005634 ; GO:0005737 ; GO:0006139 ; GO:0006325 ; GO:0006351 ; GO:0006355 ; GO:0006357 ; GO:0006464 ; GO:0006473 ; GO:0006475 ; GO:0006725 ; GO:0006807 ; GO:0006915 ; GO:0006928 ; GO:0006996 ; GO:000727…	ko04310 ; ko04330 ; ko04350	Wnt signaling pathway ; Notch signaling pathway ; TGF-beta signaling pathway
Minc3s02568g30685	171	NP_001122711.2	Protein cbp-1 [Caenorhabditis elegans]	C-Ele	392896227	GO:0000003 ; GO:0000988 ; GO:0000989 ; GO:0001085 ; GO:0003006 ; GO:0003674 ; GO:0003712 ; GO:0003824 ; GO:0004402 ; GO:0004468 ; GO:0005488 ; GO:0005515 ; GO:0005575 ; GO:0005622 ; GO:0005623 ; GO:0005634 ; GO:0005737 ; GO:0006139 ; GO:0006325 ; GO:0006351 ; GO:0006355 ; GO:0006357 ; GO:0006464 ; GO:0006473 ; GO:0006475 ; GO:0006725 ; GO:0006807 ; GO:0006915 ; GO:0006928 ; GO:0006996 ; GO:000727…	ko04310 ; ko04330 ; ko04350	Wnt signaling pathway ; Notch signaling pathway ; TGF-beta signaling pathway
Minc3s06170g39444	583	NP_001122711.2	Protein cbp-1 [Caenorhabditis elegans]	C-Ele	392896227	GO:0000003 ; GO:0000988 ; GO:0000989 ; GO:0001085 ; GO:0003006 ; GO:0003674 ; GO:0003712 ; GO:0003824 ; GO:0004402 ; GO:0004468 ; GO:0005488 ; GO:0005515 ; GO:0005575 ; GO:0005622 ; GO:0005623 ; GO:0005634 ; GO:0005737 ; GO:0006139 ; GO:0006325 ; GO:0006351 ; GO:0006355 ; GO:0006357 ; GO:0006464 ; GO:0006473 ; GO:0006475 ; GO:0006725 ; GO:0006807 ; GO:0006915 ; GO:0006928 ; GO:0006996 ; GO:000727…	ko04310 ; ko04330 ; ko04350	Wnt signaling pathway ; Notch signaling pathway ; TGF-beta signaling pathway
Minc3s02290g29287	1075	XP_002641646.1	C. briggsae CBR-CBP-1 protein, partial [Caenorhabditis briggsae]	Nematode	268573338	-	ko04310 ; ko04330 ; ko04350	Wnt signaling pathway ; Notch signaling pathway ; TGF-beta signaling pathway
Minc3s00084g04028	457	NP_001257030.1	C-terminal-binding protein 1 [Caenorhabditis elegans]	C-Ele	392926139	GO:0000122 ; GO:0000166 ; GO:0000988 ; GO:0000989 ; GO:0003674 ; GO:0003676 ; GO:0003677 ; GO:0003712 ; GO:0003714 ; GO:0003824 ; GO:0005488 ; GO:0005515 ; GO:0005575 ; GO:0005622 ; GO:0005623 ; GO:0005634 ; GO:0006139 ; GO:0006351 ; GO:0006355 ; GO:0006357 ; GO:0006725 ; GO:0006807 ; GO:0008150 ; GO:0008152 ; GO:0009058 ; GO:0009059 ; GO:0009889 ; GO:0009890 ; GO:0009892 ; GO:0009987 ; GO:001046…	ko04310 ; ko04330	Wnt signaling pathway ; Notch signaling pathway
Minc3s00147g06034	542	NP_001257030.1	C-terminal-binding protein 1 [Caenorhabditis elegans]	C-Ele	392926139	GO:0000122 ; GO:0000166 ; GO:0000988 ; GO:0000989 ; GO:0003674 ; GO:0003676 ; GO:0003677 ; GO:0003712 ; GO:0003714 ; GO:0003824 ; GO:0005488 ; GO:0005515 ; GO:0005575 ; GO:0005622 ; GO:0005623 ; GO:0005634 ; GO:0006139 ; GO:0006351 ; GO:0006355 ; GO:0006357 ; GO:0006725 ; GO:0006807 ; GO:0008150 ; GO:0008152 ; GO:0009058 ; GO:0009059 ; GO:0009889 ; GO:0009890 ; GO:0009892 ; GO:0009987 ; GO:001046…	ko04310 ; ko04330	Wnt signaling pathway ; Notch signaling pathway
Minc3s01626g25193	240	NP_001257030.1	C-terminal-binding protein 1 [Caenorhabditis elegans]	C-Ele	392926139	GO:0000122 ; GO:0000166 ; GO:0000988 ; GO:0000989 ; GO:0003674 ; GO:0003676 ; GO:0003677 ; GO:0003712 ; GO:0003714 ; GO:0003824 ; GO:0005488 ; GO:0005515 ; GO:0005575 ; GO:0005622 ; GO:0005623 ; GO:0005634 ; GO:0006139 ; GO:0006351 ; GO:0006355 ; GO:0006357 ; GO:0006725 ; GO:0006807 ; GO:0008150 ; GO:0008152 ; GO:0009058 ; GO:0009059 ; GO:0009889 ; GO:0009890 ; GO:0009892 ; GO:0009987 ; GO:001046…	ko04310 ; ko04330	Wnt signaling pathway ; Notch signaling pathway
Minc3s11151g44662	88	NP_508175.1	Presenilin sel-12 [Caenorhabditis elegans]	C-Ele	17569443	GO:0000003 ; GO:0000139 ; GO:0001708 ; GO:0003674 ; GO:0003824 ; GO:0004175 ; GO:0004190 ; GO:0005488 ; GO:0005515 ; GO:0005575 ; GO:0005622 ; GO:0005623 ; GO:0005634 ; GO:0005737 ; GO:0005739 ; GO:0005773 ; GO:0005783 ; GO:0005789 ; GO:0005794 ; GO:0005856 ; GO:0005886 ; GO:0005887 ; GO:0005929 ; GO:0005938 ; GO:0006508 ; GO:0006509 ; GO:0006518 ; GO:0006807 ; GO:0006810 ; GO:0006811 ; GO:000681…	ko04310 ; ko04330	Wnt signaling pathway ; Notch signaling pathway
Minc3s06341g39688	142	XP_020306392.1	CBR-CTBP-1 protein	Nematode	1158595231	-	ko04310 ; ko04330	Wnt signaling pathway ; Notch signaling pathway
Minc3s01626g25194	117	XP_003373053.1	C--binding protein 2 (CtBP2) [Trichinella spiralis]	Nematode	339251140	-	ko04310 ; ko04330	Wnt signaling pathway ; Notch signaling pathway
Minc3s00206g07543	550	XP_001895544.1	Presenilin family protein	Nematode	170581118	-	ko04310 ; ko04330	Wnt signaling pathway ; Notch signaling pathway
Minc3s00514g13578	548	XP_001895544.1	Presenilin family protein	Nematode	170581118	-	ko04310 ; ko04330	Wnt signaling pathway ; Notch signaling pathway
Minc3s01083g20553	532	XP_001895544.1	Presenilin family protein	Nematode	170581118	-	ko04310 ; ko04330	Wnt signaling pathway ; Notch signaling pathway
Minc3s02172g28680	569	NP_508501.1	Vang-like protein [Caenorhabditis elegans]	C-Ele	17549974	GO:0003674 ; GO:0005488 ; GO:0005515 ; GO:0005575 ; GO:0005623 ; GO:0005886 ; GO:0007154 ; GO:0007165 ; GO:0007166 ; GO:0007267 ; GO:0007275 ; GO:0008150 ; GO:0009653 ; GO:0009790 ; GO:0009792 ; GO:0009987 ; GO:0016020 ; GO:0016021 ; GO:0016055 ; GO:0016323 ; GO:0016324 ; GO:0019904 ; GO:0022603 ; GO:0023052 ; GO:0030165 ; GO:0031224 ; GO:0032501 ; GO:0032502 ; GO:0035239 ; GO:0035295 ; GO:003556…	ko04310	Wnt signaling pathway
Minc3s01329g22832	372	NP_508500.1	Vang-like protein [Caenorhabditis elegans]	C-Ele	17549976	GO:0003674 ; GO:0005488 ; GO:0005515 ; GO:0005575 ; GO:0005623 ; GO:0005886 ; GO:0007154 ; GO:0007165 ; GO:0007166 ; GO:0007267 ; GO:0007275 ; GO:0008150 ; GO:0009653 ; GO:0009790 ; GO:0009792 ; GO:0009987 ; GO:0016020 ; GO:0016021 ; GO:0016055 ; GO:0016323 ; GO:0016324 ; GO:0019904 ; GO:0022603 ; GO:0023052 ; GO:0030165 ; GO:0031224 ; GO:0032501 ; GO:0032502 ; GO:0035239 ; GO:0035295 ; GO:003556…	ko04310	Wnt signaling pathway
Minc3s01329g22833	83	NP_508500.1	Vang-like protein [Caenorhabditis elegans]	C-Ele	17549976	GO:0003674 ; GO:0005488 ; GO:0005515 ; GO:0005575 ; GO:0005623 ; GO:0005886 ; GO:0007154 ; GO:0007165 ; GO:0007166 ; GO:0007267 ; GO:0007275 ; GO:0008150 ; GO:0009653 ; GO:0009790 ; GO:0009792 ; GO:0009987 ; GO:0016020 ; GO:0016021 ; GO:0016055 ; GO:0016323 ; GO:0016324 ; GO:0019904 ; GO:0022603 ; GO:0023052 ; GO:0030165 ; GO:0031224 ; GO:0032501 ; GO:0032502 ; GO:0035239 ; GO:0035295 ; GO:003556…	ko04310	Wnt signaling pathway
Minc3s03996g35247	89	NP_508500.1	Vang-like protein [Caenorhabditis elegans]	C-Ele	17549976	GO:0003674 ; GO:0005488 ; GO:0005515 ; GO:0005575 ; GO:0005623 ; GO:0005886 ; GO:0007154 ; GO:0007165 ; GO:0007166 ; GO:0007267 ; GO:0007275 ; GO:0008150 ; GO:0009653 ; GO:0009790 ; GO:0009792 ; GO:0009987 ; GO:0016020 ; GO:0016021 ; GO:0016055 ; GO:0016323 ; GO:0016324 ; GO:0019904 ; GO:0022603 ; GO:0023052 ; GO:0030165 ; GO:0031224 ; GO:0032501 ; GO:0032502 ; GO:0035239 ; GO:0035295 ; GO:003556…	ko04310	Wnt signaling pathway
Minc3s01339g22912	112	NP_503132.3	DAAM (Disheveled-Associated Activator of Morphogenesis) homolog [Caenorhabditis elegans]	C-Ele	392918096	GO:0003674 ; GO:0003779 ; GO:0005488 ; GO:0005515 ; GO:0006996 ; GO:0007010 ; GO:0008092 ; GO:0008150 ; GO:0009987 ; GO:0016043 ; GO:0017016 ; GO:0017048 ; GO:0019899 ; GO:0030029 ; GO:0030036 ; GO:0031267 ; GO:0044699 ; GO:0044763 ; GO:0051020 ; GO:0071840 ; GO:1902589	ko04310	Wnt signaling pathway
Minc3s07419g41101	112	NP_503132.3	DAAM (Disheveled-Associated Activator of Morphogenesis) homolog [Caenorhabditis elegans]	C-Ele	392918096	GO:0003674 ; GO:0003779 ; GO:0005488 ; GO:0005515 ; GO:0006996 ; GO:0007010 ; GO:0008092 ; GO:0008150 ; GO:0009987 ; GO:0016043 ; GO:0017016 ; GO:0017048 ; GO:0019899 ; GO:0030029 ; GO:0030036 ; GO:0031267 ; GO:0044699 ; GO:0044763 ; GO:0051020 ; GO:0071840 ; GO:1902589	ko04310	Wnt signaling pathway
Minc3s08486g42301	173	NP_503132.3	DAAM (Disheveled-Associated Activator of Morphogenesis) homolog [Caenorhabditis elegans]	C-Ele	392918096	GO:0003674 ; GO:0003779 ; GO:0005488 ; GO:0005515 ; GO:0006996 ; GO:0007010 ; GO:0008092 ; GO:0008150 ; GO:0009987 ; GO:0016043 ; GO:0017016 ; GO:0017048 ; GO:0019899 ; GO:0030029 ; GO:0030036 ; GO:0031267 ; GO:0044699 ; GO:0044763 ; GO:0051020 ; GO:0071840 ; GO:1902589	ko04310	Wnt signaling pathway
Minc3s05133g37651	303	NP_001300120.1	DAAM (Disheveled-Associated Activator of Morphogenesis) homolog [Caenorhabditis elegans]	Nematode	922581100	GO:0003674 ; GO:0003779 ; GO:0005488 ; GO:0005515 ; GO:0006996 ; GO:0007010 ; GO:0008092 ; GO:0008150 ; GO:0009987 ; GO:0016043 ; GO:0017016 ; GO:0017048 ; GO:0019899 ; GO:0030029 ; GO:0030036 ; GO:0031267 ; GO:0044699 ; GO:0044763 ; GO:0051020 ; GO:0071840 ; GO:1902589	ko04310	Wnt signaling pathway
Minc3s08486g42300	419	NP_001300119.1	DAAM (Disheveled-Associated Activator of Morphogenesis) homolog [Caenorhabditis elegans]	Nematode	922581098	GO:0003674 ; GO:0003779 ; GO:0005488 ; GO:0005515 ; GO:0006996 ; GO:0007010 ; GO:0008092 ; GO:0008150 ; GO:0009987 ; GO:0016043 ; GO:0017016 ; GO:0017048 ; GO:0019899 ; GO:0030029 ; GO:0030036 ; GO:0031267 ; GO:0044699 ; GO:0044763 ; GO:0051020 ; GO:0071840 ; GO:1902589	ko04310	Wnt signaling pathway
Minc3s01000g19730	364	NP_001299990.1	Secreted Frizzled-Related Protein [Caenorhabditis elegans]	C-Ele	922580602	GO:0003674 ; GO:0004871 ; GO:0004872 ; GO:0004888 ; GO:0004930 ; GO:0005488 ; GO:0005515 ; GO:0005575 ; GO:0005576 ; GO:0005622 ; GO:0005623 ; GO:0005634 ; GO:0007154 ; GO:0007165 ; GO:0007166 ; GO:0007186 ; GO:0007267 ; GO:0007275 ; GO:0008150 ; GO:0009987 ; GO:0016020 ; GO:0016021 ; GO:0016055 ; GO:0017147 ; GO:0023052 ; GO:0031224 ; GO:0032501 ; GO:0032502 ; GO:0035567 ; GO:0038023 ; GO:004281…	ko04310	Wnt signaling pathway
Minc3s01785g26287	364	NP_001299990.1	Secreted Frizzled-Related Protein [Caenorhabditis elegans]	C-Ele	922580602	GO:0003674 ; GO:0004871 ; GO:0004872 ; GO:0004888 ; GO:0004930 ; GO:0005488 ; GO:0005515 ; GO:0005575 ; GO:0005576 ; GO:0005622 ; GO:0005623 ; GO:0005634 ; GO:0007154 ; GO:0007165 ; GO:0007166 ; GO:0007186 ; GO:0007267 ; GO:0007275 ; GO:0008150 ; GO:0009987 ; GO:0016020 ; GO:0016021 ; GO:0016055 ; GO:0017147 ; GO:0023052 ; GO:0031224 ; GO:0032501 ; GO:0032502 ; GO:0035567 ; GO:0038023 ; GO:004281…	ko04310	Wnt signaling pathway
Minc3s08898g42734	364	NP_001299990.1	Secreted Frizzled-Related Protein [Caenorhabditis elegans]	C-Ele	922580602	GO:0003674 ; GO:0004871 ; GO:0004872 ; GO:0004888 ; GO:0004930 ; GO:0005488 ; GO:0005515 ; GO:0005575 ; GO:0005576 ; GO:0005622 ; GO:0005623 ; GO:0005634 ; GO:0007154 ; GO:0007165 ; GO:0007166 ; GO:0007186 ; GO:0007267 ; GO:0007275 ; GO:0008150 ; GO:0009987 ; GO:0016020 ; GO:0016021 ; GO:0016055 ; GO:0017147 ; GO:0023052 ; GO:0031224 ; GO:0032501 ; GO:0032502 ; GO:0035567 ; GO:0038023 ; GO:004281…	ko04310	Wnt signaling pathway
Minc3s00587g14713	456	NP_505567.2	RuvB-like 1 [Caenorhabditis elegans]	C-Ele	392920122	GO:0000003 ; GO:0000123 ; GO:0000166 ; GO:0000228 ; GO:0000491 ; GO:0000492 ; GO:0000785 ; GO:0000790 ; GO:0000812 ; GO:0001882 ; GO:0001883 ; GO:0002119 ; GO:0002164 ; GO:0003006 ; GO:0003674 ; GO:0003678 ; GO:0003824 ; GO:0004003 ; GO:0004386 ; GO:0005488 ; GO:0005515 ; GO:0005524 ; GO:0005575 ; GO:0005622 ; GO:0005623 ; GO:0005634 ; GO:0005694 ; GO:0005737 ; GO:0006139 ; GO:0006259 ; GO:000628…	ko04310	Wnt signaling pathway
Minc3s00966g19382	450	NP_505567.2	RuvB-like 1 [Caenorhabditis elegans]	C-Ele	392920122	GO:0000003 ; GO:0000123 ; GO:0000166 ; GO:0000228 ; GO:0000491 ; GO:0000492 ; GO:0000785 ; GO:0000790 ; GO:0000812 ; GO:0001882 ; GO:0001883 ; GO:0002119 ; GO:0002164 ; GO:0003006 ; GO:0003674 ; GO:0003678 ; GO:0003824 ; GO:0004003 ; GO:0004386 ; GO:0005488 ; GO:0005515 ; GO:0005524 ; GO:0005575 ; GO:0005622 ; GO:0005623 ; GO:0005634 ; GO:0005694 ; GO:0005737 ; GO:0006139 ; GO:0006259 ; GO:000628…	ko04310	Wnt signaling pathway
Minc3s00697g16235	294	NP_497818.1	Casein kinase I isoform alpha [Caenorhabditis elegans]	C-Ele	17551964	GO:0000003 ; GO:0000166 ; GO:0001882 ; GO:0001883 ; GO:0003006 ; GO:0003674 ; GO:0003824 ; GO:0004672 ; GO:0004674 ; GO:0005488 ; GO:0005524 ; GO:0005575 ; GO:0005622 ; GO:0005623 ; GO:0005634 ; GO:0005737 ; GO:0005813 ; GO:0005815 ; GO:0005856 ; GO:0006464 ; GO:0006468 ; GO:0006793 ; GO:0006796 ; GO:0006810 ; GO:0006897 ; GO:0006909 ; GO:0006915 ; GO:0007154 ; GO:0007165 ; GO:0007166 ; GO:000726…	ko04310	Wnt signaling pathway
Minc3s01084g20556	292	NP_497818.1	Casein kinase I isoform alpha [Caenorhabditis elegans]	C-Ele	17551964	GO:0000003 ; GO:0000166 ; GO:0001882 ; GO:0001883 ; GO:0003006 ; GO:0003674 ; GO:0003824 ; GO:0004672 ; GO:0004674 ; GO:0005488 ; GO:0005524 ; GO:0005575 ; GO:0005622 ; GO:0005623 ; GO:0005634 ; GO:0005737 ; GO:0005813 ; GO:0005815 ; GO:0005856 ; GO:0006464 ; GO:0006468 ; GO:0006793 ; GO:0006796 ; GO:0006810 ; GO:0006897 ; GO:0006909 ; GO:0006915 ; GO:0007154 ; GO:0007165 ; GO:0007166 ; GO:000726…	ko04310	Wnt signaling pathway
Minc3s01209g21742	331	NP_497818.1	Casein kinase I isoform alpha [Caenorhabditis elegans]	C-Ele	17551964	GO:0000003 ; GO:0000166 ; GO:0001882 ; GO:0001883 ; GO:0003006 ; GO:0003674 ; GO:0003824 ; GO:0004672 ; GO:0004674 ; GO:0005488 ; GO:0005524 ; GO:0005575 ; GO:0005622 ; GO:0005623 ; GO:0005634 ; GO:0005737 ; GO:0005813 ; GO:0005815 ; GO:0005856 ; GO:0006464 ; GO:0006468 ; GO:0006793 ; GO:0006796 ; GO:0006810 ; GO:0006897 ; GO:0006909 ; GO:0006915 ; GO:0007154 ; GO:0007165 ; GO:0007166 ; GO:000726…	ko04310	Wnt signaling pathway
Minc3s02372g29722	331	NP_497818.1	Casein kinase I isoform alpha [Caenorhabditis elegans]	C-Ele	17551964	GO:0000003 ; GO:0000166 ; GO:0001882 ; GO:0001883 ; GO:0003006 ; GO:0003674 ; GO:0003824 ; GO:0004672 ; GO:0004674 ; GO:0005488 ; GO:0005524 ; GO:0005575 ; GO:0005622 ; GO:0005623 ; GO:0005634 ; GO:0005737 ; GO:0005813 ; GO:0005815 ; GO:0005856 ; GO:0006464 ; GO:0006468 ; GO:0006793 ; GO:0006796 ; GO:0006810 ; GO:0006897 ; GO:0006909 ; GO:0006915 ; GO:0007154 ; GO:0007165 ; GO:0007166 ; GO:000726…	ko04310	Wnt signaling pathway
Minc3s00711g16415	717	XP_020305784.1	pangolin	Nematode	1158598568	-	ko04310	Wnt signaling pathway
Minc3s02278g29231	721	XP_020305784.1	pangolin	Nematode	1158598568	-	ko04310	Wnt signaling pathway
Minc3s02312g29395	814	XP_020305040.1	CBR-FHOD-2 protein	Nematode	1158602676	-	ko04310	Wnt signaling pathway
Minc3s00709g16389	469	XP_020303197.1	TBL1X protein	Nematode	1158599191	-	ko04310	Wnt signaling pathway
Minc3s01586g24927	458	XP_020303197.1	TBL1X protein	Nematode	1158599191	-	ko04310	Wnt signaling pathway
Minc3s10905g44456	341	XP_020303197.1	TBL1X protein	Nematode	1158599191	-	ko04310	Wnt signaling pathway
Minc3s01383g23344	498	XP_020302253.1	MBOAT family protein	Nematode	1158589786	-	ko04310	Wnt signaling pathway
Minc3s12066g45339	199	XP_020302253.1	MBOAT family protein	Nematode	1158589786	-	ko04310	Wnt signaling pathway
Minc3s00222g07923	221	XP_003147230.1	hypothetical protein LOAG_11664	Nematode	312092132	-	ko04310	Wnt signaling pathway
Minc3s02577g30730	221	XP_003147230.1	hypothetical protein LOAG_11664	Nematode	312092132	-	ko04310	Wnt signaling pathway
Minc3s05313g38000	130	XP_003147230.1	hypothetical protein LOAG_11664	Nematode	312092132	-	ko04310	Wnt signaling pathway
Minc3s00022g01420	391	XP_003137782.1	hypothetical protein LOAG_02197	Nematode	312069653	-	ko04310	Wnt signaling pathway
Minc3s00496g13304	391	XP_003137782.1	hypothetical protein LOAG_02197	Nematode	312069653	-	ko04310	Wnt signaling pathway
Minc3s00697g16234	94	XP_003136862.1	CK1/CK1/CK1-A protein kinase [Loa loa]	Nematode	312067691	-	ko04310	Wnt signaling pathway
Minc3s02084g28178	303	XP_001899159.1	PET Domain	Nematode	170588795	-	ko04310	Wnt signaling pathway
Minc3s08922g42755	180	XP_001899159.1	PET Domain	Nematode	170588795	-	ko04310	Wnt signaling pathway
Minc3s09861g43598	180	XP_001899159.1	PET Domain	Nematode	170588795	-	ko04310	Wnt signaling pathway
Minc3s04801g37028	179	XP_001899079.1	hypothetical protein	Nematode	170588635	-	ko04310	Wnt signaling pathway
Minc3s01043g20124	237	XP_001898105.1	MBOAT family protein	Nematode	170586676	-	ko04310	Wnt signaling pathway
Minc3s01891g27002	219	NP_001255709.1	Uncharacterized protein CELE_C48D1.2	Nematode	392901459	GO:0000003 ; GO:0003674 ; GO:0003824 ; GO:0004175 ; GO:0004197 ; GO:0005488 ; GO:0005515 ; GO:0005575 ; GO:0005622 ; GO:0005623 ; GO:0005737 ; GO:0006508 ; GO:0006810 ; GO:0006897 ; GO:0006909 ; GO:0006911 ; GO:0006915 ; GO:0006919 ; GO:0007275 ; GO:0007568 ; GO:0008047 ; GO:0008150 ; GO:0008152 ; GO:0008219 ; GO:0008233 ; GO:0008234 ; GO:0008340 ; GO:0008656 ; GO:0009056 ; GO:0009057 ; GO:000979…	ko04215	Apoptosis - multiple species
Minc3s00145g05983	372	NP_001255708.1	Cell death protein 3 subunit p17 [Caenorhabditis elegans]	C-Ele	392901457	GO:0000003 ; GO:0003674 ; GO:0003824 ; GO:0004175 ; GO:0004197 ; GO:0005488 ; GO:0005515 ; GO:0005575 ; GO:0005622 ; GO:0005623 ; GO:0005737 ; GO:0006508 ; GO:0006810 ; GO:0006897 ; GO:0006909 ; GO:0006911 ; GO:0006915 ; GO:0006919 ; GO:0007275 ; GO:0007568 ; GO:0008047 ; GO:0008150 ; GO:0008152 ; GO:0008219 ; GO:0008233 ; GO:0008234 ; GO:0008340 ; GO:0008656 ; GO:0009056 ; GO:0009057 ; GO:000979…	ko04215	Apoptosis - multiple species
Minc3s00201g07453	217	NP_001255708.1	Cell death protein 3 subunit p17 [Caenorhabditis elegans]	C-Ele	392901457	GO:0000003 ; GO:0003674 ; GO:0003824 ; GO:0004175 ; GO:0004197 ; GO:0005488 ; GO:0005515 ; GO:0005575 ; GO:0005622 ; GO:0005623 ; GO:0005737 ; GO:0006508 ; GO:0006810 ; GO:0006897 ; GO:0006909 ; GO:0006911 ; GO:0006915 ; GO:0006919 ; GO:0007275 ; GO:0007568 ; GO:0008047 ; GO:0008150 ; GO:0008152 ; GO:0008219 ; GO:0008233 ; GO:0008234 ; GO:0008340 ; GO:0008656 ; GO:0009056 ; GO:0009057 ; GO:000979…	ko04215	Apoptosis - multiple species
Minc3s01891g27001	105	NP_001255708.1	Cell death protein 3 subunit p17 [Caenorhabditis elegans]	C-Ele	392901457	GO:0000003 ; GO:0003674 ; GO:0003824 ; GO:0004175 ; GO:0004197 ; GO:0005488 ; GO:0005515 ; GO:0005575 ; GO:0005622 ; GO:0005623 ; GO:0005737 ; GO:0006508 ; GO:0006810 ; GO:0006897 ; GO:0006909 ; GO:0006911 ; GO:0006915 ; GO:0006919 ; GO:0007275 ; GO:0007568 ; GO:0008047 ; GO:0008150 ; GO:0008152 ; GO:0008219 ; GO:0008233 ; GO:0008234 ; GO:0008340 ; GO:0008656 ; GO:0009056 ; GO:0009057 ; GO:000979…	ko04215	Apoptosis - multiple species
Minc3s03413g33770	372	NP_001255708.1	Cell death protein 3 subunit p17 [Caenorhabditis elegans]	C-Ele	392901457	GO:0000003 ; GO:0003674 ; GO:0003824 ; GO:0004175 ; GO:0004197 ; GO:0005488 ; GO:0005515 ; GO:0005575 ; GO:0005622 ; GO:0005623 ; GO:0005737 ; GO:0006508 ; GO:0006810 ; GO:0006897 ; GO:0006909 ; GO:0006911 ; GO:0006915 ; GO:0006919 ; GO:0007275 ; GO:0007568 ; GO:0008047 ; GO:0008150 ; GO:0008152 ; GO:0008219 ; GO:0008233 ; GO:0008234 ; GO:0008340 ; GO:0008656 ; GO:0009056 ; GO:0009057 ; GO:000979…	ko04215	Apoptosis - multiple species
Minc3s00224g07953	154	NP_505949.1	Chromosomal passenger complex protein bir-1 [Caenorhabditis elegans]	C-Ele	17564820	GO:0000003 ; GO:0000022 ; GO:0000070 ; GO:0000226 ; GO:0000278 ; GO:0000280 ; GO:0000793 ; GO:0000819 ; GO:0002119 ; GO:0002164 ; GO:0003674 ; GO:0003824 ; GO:0004842 ; GO:0004857 ; GO:0004866 ; GO:0004869 ; GO:0005575 ; GO:0005622 ; GO:0005623 ; GO:0005634 ; GO:0005694 ; GO:0005737 ; GO:0005819 ; GO:0005856 ; GO:0005874 ; GO:0005876 ; GO:0006323 ; GO:0006325 ; GO:0006355 ; GO:0006357 ; GO:000646…	ko04215	Apoptosis - multiple species
Minc3s01359g23115	165	NP_505949.1	Chromosomal passenger complex protein bir-1 [Caenorhabditis elegans]	C-Ele	17564820	GO:0000003 ; GO:0000022 ; GO:0000070 ; GO:0000226 ; GO:0000278 ; GO:0000280 ; GO:0000793 ; GO:0000819 ; GO:0002119 ; GO:0002164 ; GO:0003674 ; GO:0003824 ; GO:0004842 ; GO:0004857 ; GO:0004866 ; GO:0004869 ; GO:0005575 ; GO:0005622 ; GO:0005623 ; GO:0005634 ; GO:0005694 ; GO:0005737 ; GO:0005819 ; GO:0005856 ; GO:0005874 ; GO:0005876 ; GO:0006323 ; GO:0006325 ; GO:0006355 ; GO:0006357 ; GO:000646…	ko04215	Apoptosis - multiple species
Minc3s00269g09040	367	XP_020304826.1	hypothetical protein LOAG_18733	Nematode	1158603797	-	ko04215	Apoptosis - multiple species
Minc3s06202g39487	288	XP_020304826.1	hypothetical protein LOAG_18733	Nematode	1158603797	-	ko04215	Apoptosis - multiple species
Minc3s00756g16941	359	NP_506599.1	Histone deacetylase 1 [Caenorhabditis elegans]	C-Ele	17561978	GO:0000003 ; GO:0000118 ; GO:0000122 ; GO:0000988 ; GO:0000989 ; GO:0001085 ; GO:0001103 ; GO:0002119 ; GO:0002164 ; GO:0003006 ; GO:0003674 ; GO:0003712 ; GO:0003714 ; GO:0003824 ; GO:0004407 ; GO:0005488 ; GO:0005515 ; GO:0005575 ; GO:0005622 ; GO:0005623 ; GO:0005634 ; GO:0005654 ; GO:0005737 ; GO:0006139 ; GO:0006325 ; GO:0006351 ; GO:0006355 ; GO:0006357 ; GO:0006464 ; GO:0006476 ; GO:000672…	ko04213 ; ko04330	Longevity regulating pathway - multiple species ; Notch signaling pathway
Minc3s02392g29820	455	NP_506599.1	Histone deacetylase 1 [Caenorhabditis elegans]	C-Ele	17561978	GO:0000003 ; GO:0000118 ; GO:0000122 ; GO:0000988 ; GO:0000989 ; GO:0001085 ; GO:0001103 ; GO:0002119 ; GO:0002164 ; GO:0003006 ; GO:0003674 ; GO:0003712 ; GO:0003714 ; GO:0003824 ; GO:0004407 ; GO:0005488 ; GO:0005515 ; GO:0005575 ; GO:0005622 ; GO:0005623 ; GO:0005634 ; GO:0005654 ; GO:0005737 ; GO:0006139 ; GO:0006325 ; GO:0006351 ; GO:0006355 ; GO:0006357 ; GO:0006464 ; GO:0006476 ; GO:000672…	ko04213 ; ko04330	Longevity regulating pathway - multiple species ; Notch signaling pathway
Minc3s08592g42408	133	NP_506599.1	Histone deacetylase 1 [Caenorhabditis elegans]	C-Ele	17561978	GO:0000003 ; GO:0000118 ; GO:0000122 ; GO:0000988 ; GO:0000989 ; GO:0001085 ; GO:0001103 ; GO:0002119 ; GO:0002164 ; GO:0003006 ; GO:0003674 ; GO:0003712 ; GO:0003714 ; GO:0003824 ; GO:0004407 ; GO:0005488 ; GO:0005515 ; GO:0005575 ; GO:0005622 ; GO:0005623 ; GO:0005634 ; GO:0005654 ; GO:0005737 ; GO:0006139 ; GO:0006325 ; GO:0006351 ; GO:0006355 ; GO:0006357 ; GO:0006464 ; GO:0006476 ; GO:000672…	ko04213 ; ko04330	Longevity regulating pathway - multiple species ; Notch signaling pathway
Minc3s09915g43642	303	NP_506599.1	Histone deacetylase 1 [Caenorhabditis elegans]	C-Ele	17561978	GO:0000003 ; GO:0000118 ; GO:0000122 ; GO:0000988 ; GO:0000989 ; GO:0001085 ; GO:0001103 ; GO:0002119 ; GO:0002164 ; GO:0003006 ; GO:0003674 ; GO:0003712 ; GO:0003714 ; GO:0003824 ; GO:0004407 ; GO:0005488 ; GO:0005515 ; GO:0005575 ; GO:0005622 ; GO:0005623 ; GO:0005634 ; GO:0005654 ; GO:0005737 ; GO:0006139 ; GO:0006325 ; GO:0006351 ; GO:0006355 ; GO:0006357 ; GO:0006464 ; GO:0006476 ; GO:000672…	ko04213 ; ko04330	Longevity regulating pathway - multiple species ; Notch signaling pathway
Minc3s01079g20511	236	NP_495678.1	Putative histone deacetylase 2 [Caenorhabditis elegans]	C-Ele	17534739	GO:0000003 ; GO:0000118 ; GO:0000122 ; GO:0000988 ; GO:0000989 ; GO:0002119 ; GO:0002164 ; GO:0003006 ; GO:0003674 ; GO:0003712 ; GO:0003714 ; GO:0003824 ; GO:0004407 ; GO:0005575 ; GO:0005622 ; GO:0005623 ; GO:0005634 ; GO:0005654 ; GO:0006139 ; GO:0006259 ; GO:0006325 ; GO:0006351 ; GO:0006355 ; GO:0006357 ; GO:0006464 ; GO:0006476 ; GO:0006725 ; GO:0006807 ; GO:0006915 ; GO:0006950 ; GO:000699…	ko04213 ; ko04330	Longevity regulating pathway - multiple species ; Notch signaling pathway
Minc3s02762g31477	405	NP_495678.1	Putative histone deacetylase 2 [Caenorhabditis elegans]	C-Ele	17534739	GO:0000003 ; GO:0000118 ; GO:0000122 ; GO:0000988 ; GO:0000989 ; GO:0002119 ; GO:0002164 ; GO:0003006 ; GO:0003674 ; GO:0003712 ; GO:0003714 ; GO:0003824 ; GO:0004407 ; GO:0005575 ; GO:0005622 ; GO:0005623 ; GO:0005634 ; GO:0005654 ; GO:0006139 ; GO:0006259 ; GO:0006325 ; GO:0006351 ; GO:0006355 ; GO:0006357 ; GO:0006464 ; GO:0006476 ; GO:0006725 ; GO:0006807 ; GO:0006915 ; GO:0006950 ; GO:000699…	ko04213 ; ko04330	Longevity regulating pathway - multiple species ; Notch signaling pathway
Minc3s00090g04244	481	NP_493026.1	Histone deacetylase [Caenorhabditis elegans]	C-Ele	17508561	GO:0000118 ; GO:0000122 ; GO:0000988 ; GO:0000989 ; GO:0003674 ; GO:0003712 ; GO:0003714 ; GO:0003824 ; GO:0004407 ; GO:0005575 ; GO:0005622 ; GO:0005623 ; GO:0005634 ; GO:0005654 ; GO:0006139 ; GO:0006259 ; GO:0006325 ; GO:0006351 ; GO:0006355 ; GO:0006357 ; GO:0006464 ; GO:0006476 ; GO:0006725 ; GO:0006807 ; GO:0006950 ; GO:0006996 ; GO:0007154 ; GO:0008150 ; GO:0008152 ; GO:0009058 ; GO:000905…	ko04213 ; ko04330	Longevity regulating pathway - multiple species ; Notch signaling pathway
Minc3s00583g14635	475	NP_493026.1	Histone deacetylase [Caenorhabditis elegans]	C-Ele	17508561	GO:0000118 ; GO:0000122 ; GO:0000988 ; GO:0000989 ; GO:0003674 ; GO:0003712 ; GO:0003714 ; GO:0003824 ; GO:0004407 ; GO:0005575 ; GO:0005622 ; GO:0005623 ; GO:0005634 ; GO:0005654 ; GO:0006139 ; GO:0006259 ; GO:0006325 ; GO:0006351 ; GO:0006355 ; GO:0006357 ; GO:0006464 ; GO:0006476 ; GO:0006725 ; GO:0006807 ; GO:0006950 ; GO:0006996 ; GO:0007154 ; GO:0008150 ; GO:0008152 ; GO:0009058 ; GO:000905…	ko04213 ; ko04330	Longevity regulating pathway - multiple species ; Notch signaling pathway
Minc3s00753g16901	481	NP_493026.1	Histone deacetylase [Caenorhabditis elegans]	C-Ele	17508561	GO:0000118 ; GO:0000122 ; GO:0000988 ; GO:0000989 ; GO:0003674 ; GO:0003712 ; GO:0003714 ; GO:0003824 ; GO:0004407 ; GO:0005575 ; GO:0005622 ; GO:0005623 ; GO:0005634 ; GO:0005654 ; GO:0006139 ; GO:0006259 ; GO:0006325 ; GO:0006351 ; GO:0006355 ; GO:0006357 ; GO:0006464 ; GO:0006476 ; GO:0006725 ; GO:0006807 ; GO:0006950 ; GO:0006996 ; GO:0007154 ; GO:0008150 ; GO:0008152 ; GO:0009058 ; GO:000905…	ko04213 ; ko04330	Longevity regulating pathway - multiple species ; Notch signaling pathway
Minc3s01150g21199	201	NP_493026.1	Histone deacetylase [Caenorhabditis elegans]	C-Ele	17508561	GO:0000118 ; GO:0000122 ; GO:0000988 ; GO:0000989 ; GO:0003674 ; GO:0003712 ; GO:0003714 ; GO:0003824 ; GO:0004407 ; GO:0005575 ; GO:0005622 ; GO:0005623 ; GO:0005634 ; GO:0005654 ; GO:0006139 ; GO:0006259 ; GO:0006325 ; GO:0006351 ; GO:0006355 ; GO:0006357 ; GO:0006464 ; GO:0006476 ; GO:0006725 ; GO:0006807 ; GO:0006950 ; GO:0006996 ; GO:0007154 ; GO:0008150 ; GO:0008152 ; GO:0009058 ; GO:000905…	ko04213 ; ko04330	Longevity regulating pathway - multiple species ; Notch signaling pathway
Minc3s02741g31409	475	NP_493026.1	Histone deacetylase [Caenorhabditis elegans]	C-Ele	17508561	GO:0000118 ; GO:0000122 ; GO:0000988 ; GO:0000989 ; GO:0003674 ; GO:0003712 ; GO:0003714 ; GO:0003824 ; GO:0004407 ; GO:0005575 ; GO:0005622 ; GO:0005623 ; GO:0005634 ; GO:0005654 ; GO:0006139 ; GO:0006259 ; GO:0006325 ; GO:0006351 ; GO:0006355 ; GO:0006357 ; GO:0006464 ; GO:0006476 ; GO:0006725 ; GO:0006807 ; GO:0006950 ; GO:0006996 ; GO:0007154 ; GO:0008150 ; GO:0008152 ; GO:0009058 ; GO:000905…	ko04213 ; ko04330	Longevity regulating pathway - multiple species ; Notch signaling pathway
Minc3s03470g33930	231	NP_493026.1	Histone deacetylase [Caenorhabditis elegans]	C-Ele	17508561	GO:0000118 ; GO:0000122 ; GO:0000988 ; GO:0000989 ; GO:0003674 ; GO:0003712 ; GO:0003714 ; GO:0003824 ; GO:0004407 ; GO:0005575 ; GO:0005622 ; GO:0005623 ; GO:0005634 ; GO:0005654 ; GO:0006139 ; GO:0006259 ; GO:0006325 ; GO:0006351 ; GO:0006355 ; GO:0006357 ; GO:0006464 ; GO:0006476 ; GO:0006725 ; GO:0006807 ; GO:0006950 ; GO:0006996 ; GO:0007154 ; GO:0008150 ; GO:0008152 ; GO:0009058 ; GO:000905…	ko04213 ; ko04330	Longevity regulating pathway - multiple species ; Notch signaling pathway
Minc3s11298g44785	283	NP_493026.1	Histone deacetylase [Caenorhabditis elegans]	C-Ele	17508561	GO:0000118 ; GO:0000122 ; GO:0000988 ; GO:0000989 ; GO:0003674 ; GO:0003712 ; GO:0003714 ; GO:0003824 ; GO:0004407 ; GO:0005575 ; GO:0005622 ; GO:0005623 ; GO:0005634 ; GO:0005654 ; GO:0006139 ; GO:0006259 ; GO:0006325 ; GO:0006351 ; GO:0006355 ; GO:0006357 ; GO:0006464 ; GO:0006476 ; GO:0006725 ; GO:0006807 ; GO:0006950 ; GO:0006996 ; GO:0007154 ; GO:0008150 ; GO:0008152 ; GO:0009058 ; GO:000905…	ko04213 ; ko04330	Longevity regulating pathway - multiple species ; Notch signaling pathway
Minc3s00122g05247	287	NP_510298.1	AMP-Activated Kinase Beta subunit [Caenorhabditis elegans]	C-Ele	17568197	GO:0003674 ; GO:0003824 ; GO:0006793 ; GO:0006796 ; GO:0008150 ; GO:0008152 ; GO:0009987 ; GO:0016301 ; GO:0016310 ; GO:0016740 ; GO:0016772 ; GO:0044237	ko04213	Longevity regulating pathway - multiple species
Minc3s00191g07169	233	NP_510298.1	AMP-Activated Kinase Beta subunit [Caenorhabditis elegans]	C-Ele	17568197	GO:0003674 ; GO:0003824 ; GO:0006793 ; GO:0006796 ; GO:0008150 ; GO:0008152 ; GO:0009987 ; GO:0016301 ; GO:0016310 ; GO:0016740 ; GO:0016772 ; GO:0044237	ko04213	Longevity regulating pathway - multiple species
Minc3s02282g29256	287	NP_510298.1	AMP-Activated Kinase Beta subunit [Caenorhabditis elegans]	C-Ele	17568197	GO:0003674 ; GO:0003824 ; GO:0006793 ; GO:0006796 ; GO:0008150 ; GO:0008152 ; GO:0009987 ; GO:0016301 ; GO:0016310 ; GO:0016740 ; GO:0016772 ; GO:0044237	ko04213	Longevity regulating pathway - multiple species
Minc3s06234g39533	330	NP_001041115.1	Defective pharyngeal development protein 4 [Caenorhabditis elegans]	Nematode	115533186	GO:0000003 ; GO:0000981 ; GO:0001071 ; GO:0001708 ; GO:0002119 ; GO:0002164 ; GO:0003006 ; GO:0003674 ; GO:0003676 ; GO:0003677 ; GO:0003700 ; GO:0005488 ; GO:0005575 ; GO:0005622 ; GO:0005623 ; GO:0005634 ; GO:0005654 ; GO:0006139 ; GO:0006351 ; GO:0006355 ; GO:0006357 ; GO:0006417 ; GO:0006725 ; GO:0006807 ; GO:0006914 ; GO:0006950 ; GO:0007275 ; GO:0007389 ; GO:0007548 ; GO:0007568 ; GO:000815…	ko04212 ; ko04213	Longevity regulating pathway - worm ; Longevity regulating pathway - multiple species
Minc3s00323g10199	210	NP_001041114.1	Defective pharyngeal development protein 4 [Caenorhabditis elegans]	C-Ele	115533184	GO:0000003 ; GO:0000981 ; GO:0001071 ; GO:0001708 ; GO:0002119 ; GO:0002164 ; GO:0003006 ; GO:0003674 ; GO:0003676 ; GO:0003677 ; GO:0003700 ; GO:0005488 ; GO:0005575 ; GO:0005622 ; GO:0005623 ; GO:0005634 ; GO:0005654 ; GO:0006139 ; GO:0006351 ; GO:0006355 ; GO:0006357 ; GO:0006417 ; GO:0006725 ; GO:0006807 ; GO:0006914 ; GO:0006950 ; GO:0007275 ; GO:0007389 ; GO:0007548 ; GO:0007568 ; GO:000815…	ko04212 ; ko04213	Longevity regulating pathway - worm ; Longevity regulating pathway - multiple species
Minc3s00425g12107	406	NP_001255484.1	NAD-dependent protein deacetylase sir-2.1 [Caenorhabditis elegans]	C-Ele	392900456	GO:0000166 ; GO:0000228 ; GO:0000781 ; GO:0000784 ; GO:0002119 ; GO:0002164 ; GO:0003674 ; GO:0003824 ; GO:0005488 ; GO:0005515 ; GO:0005575 ; GO:0005622 ; GO:0005623 ; GO:0005634 ; GO:0005694 ; GO:0005737 ; GO:0006325 ; GO:0006464 ; GO:0006473 ; GO:0006475 ; GO:0006476 ; GO:0006915 ; GO:0006950 ; GO:0006974 ; GO:0006996 ; GO:0007154 ; GO:0007165 ; GO:0007275 ; GO:0007568 ; GO:0008150 ; GO:000815…	ko04212 ; ko04213	Longevity regulating pathway - worm ; Longevity regulating pathway - multiple species
Minc3s02373g29729	592	NP_001255484.1	NAD-dependent protein deacetylase sir-2.1 [Caenorhabditis elegans]	C-Ele	392900456	GO:0000166 ; GO:0000228 ; GO:0000781 ; GO:0000784 ; GO:0002119 ; GO:0002164 ; GO:0003674 ; GO:0003824 ; GO:0005488 ; GO:0005515 ; GO:0005575 ; GO:0005622 ; GO:0005623 ; GO:0005634 ; GO:0005694 ; GO:0005737 ; GO:0006325 ; GO:0006464 ; GO:0006473 ; GO:0006475 ; GO:0006476 ; GO:0006915 ; GO:0006950 ; GO:0006974 ; GO:0006996 ; GO:0007154 ; GO:0007165 ; GO:0007275 ; GO:0007568 ; GO:0008150 ; GO:000815…	ko04212 ; ko04213	Longevity regulating pathway - worm ; Longevity regulating pathway - multiple species
Minc3s04161g35637	261	NP_001255484.1	NAD-dependent protein deacetylase sir-2.1 [Caenorhabditis elegans]	C-Ele	392900456	GO:0000166 ; GO:0000228 ; GO:0000781 ; GO:0000784 ; GO:0002119 ; GO:0002164 ; GO:0003674 ; GO:0003824 ; GO:0005488 ; GO:0005515 ; GO:0005575 ; GO:0005622 ; GO:0005623 ; GO:0005634 ; GO:0005694 ; GO:0005737 ; GO:0006325 ; GO:0006464 ; GO:0006473 ; GO:0006475 ; GO:0006476 ; GO:0006915 ; GO:0006950 ; GO:0006974 ; GO:0006996 ; GO:0007154 ; GO:0007165 ; GO:0007275 ; GO:0007568 ; GO:0008150 ; GO:000815…	ko04212 ; ko04213	Longevity regulating pathway - worm ; Longevity regulating pathway - multiple species
Minc3s00024g01535	98	NP_501635.1	Uncharacterized protein CELE_F49C12.12 [Caenorhabditis elegans]	C-Ele	17540500	GO:0000003 ; GO:0002119 ; GO:0002164 ; GO:0003674 ; GO:0003824 ; GO:0004518 ; GO:0004519 ; GO:0004521 ; GO:0004540 ; GO:0005575 ; GO:0006139 ; GO:0006351 ; GO:0006725 ; GO:0006807 ; GO:0006810 ; GO:0006897 ; GO:0006898 ; GO:0007275 ; GO:0008150 ; GO:0008152 ; GO:0009058 ; GO:0009059 ; GO:0009303 ; GO:0009653 ; GO:0009790 ; GO:0009791 ; GO:0009792 ; GO:0009987 ; GO:0010171 ; GO:0010467 ; GO:001602…	ko04212	Longevity regulating pathway - worm
Minc3s01769g26166	98	NP_501635.1	Uncharacterized protein CELE_F49C12.12 [Caenorhabditis elegans]	C-Ele	17540500	GO:0000003 ; GO:0002119 ; GO:0002164 ; GO:0003674 ; GO:0003824 ; GO:0004518 ; GO:0004519 ; GO:0004521 ; GO:0004540 ; GO:0005575 ; GO:0006139 ; GO:0006351 ; GO:0006725 ; GO:0006807 ; GO:0006810 ; GO:0006897 ; GO:0006898 ; GO:0007275 ; GO:0008150 ; GO:0008152 ; GO:0009058 ; GO:0009059 ; GO:0009303 ; GO:0009653 ; GO:0009790 ; GO:0009791 ; GO:0009792 ; GO:0009987 ; GO:0010171 ; GO:0010467 ; GO:001602…	ko04212	Longevity regulating pathway - worm
Minc3s02377g29748	98	NP_501635.1	Uncharacterized protein CELE_F49C12.12 [Caenorhabditis elegans]	C-Ele	17540500	GO:0000003 ; GO:0002119 ; GO:0002164 ; GO:0003674 ; GO:0003824 ; GO:0004518 ; GO:0004519 ; GO:0004521 ; GO:0004540 ; GO:0005575 ; GO:0006139 ; GO:0006351 ; GO:0006725 ; GO:0006807 ; GO:0006810 ; GO:0006897 ; GO:0006898 ; GO:0007275 ; GO:0008150 ; GO:0008152 ; GO:0009058 ; GO:0009059 ; GO:0009303 ; GO:0009653 ; GO:0009790 ; GO:0009791 ; GO:0009792 ; GO:0009987 ; GO:0010171 ; GO:0010467 ; GO:001602…	ko04212	Longevity regulating pathway - worm
Minc3s00766g17067	72	NP_491640.1	Ubiquitin-like protein 5 [Caenorhabditis elegans]	C-Ele	17507389	GO:0000003 ; GO:0000375 ; GO:0000377 ; GO:0000398 ; GO:0002119 ; GO:0002164 ; GO:0003674 ; GO:0005575 ; GO:0005622 ; GO:0005623 ; GO:0005634 ; GO:0005667 ; GO:0005737 ; GO:0005829 ; GO:0006139 ; GO:0006396 ; GO:0006397 ; GO:0006464 ; GO:0006725 ; GO:0006807 ; GO:0006950 ; GO:0006986 ; GO:0007275 ; GO:0007568 ; GO:0008150 ; GO:0008152 ; GO:0008340 ; GO:0008380 ; GO:0009791 ; GO:0009893 ; GO:000998…	ko04212	Longevity regulating pathway - worm
Minc3s00961g19323	73	NP_491640.1	Ubiquitin-like protein 5 [Caenorhabditis elegans]	C-Ele	17507389	GO:0000003 ; GO:0000375 ; GO:0000377 ; GO:0000398 ; GO:0002119 ; GO:0002164 ; GO:0003674 ; GO:0005575 ; GO:0005622 ; GO:0005623 ; GO:0005634 ; GO:0005667 ; GO:0005737 ; GO:0005829 ; GO:0006139 ; GO:0006396 ; GO:0006397 ; GO:0006464 ; GO:0006725 ; GO:0006807 ; GO:0006950 ; GO:0006986 ; GO:0007275 ; GO:0007568 ; GO:0008150 ; GO:0008152 ; GO:0008340 ; GO:0008380 ; GO:0009791 ; GO:0009893 ; GO:000998…	ko04212	Longevity regulating pathway - worm
Minc3s01576g24836	72	NP_491640.1	Ubiquitin-like protein 5 [Caenorhabditis elegans]	C-Ele	17507389	GO:0000003 ; GO:0000375 ; GO:0000377 ; GO:0000398 ; GO:0002119 ; GO:0002164 ; GO:0003674 ; GO:0005575 ; GO:0005622 ; GO:0005623 ; GO:0005634 ; GO:0005667 ; GO:0005737 ; GO:0005829 ; GO:0006139 ; GO:0006396 ; GO:0006397 ; GO:0006464 ; GO:0006725 ; GO:0006807 ; GO:0006950 ; GO:0006986 ; GO:0007275 ; GO:0007568 ; GO:0008150 ; GO:0008152 ; GO:0008340 ; GO:0008380 ; GO:0009791 ; GO:0009893 ; GO:000998…	ko04212	Longevity regulating pathway - worm
Minc3s02467g30197	73	NP_491640.1	Ubiquitin-like protein 5 [Caenorhabditis elegans]	C-Ele	17507389	GO:0000003 ; GO:0000375 ; GO:0000377 ; GO:0000398 ; GO:0002119 ; GO:0002164 ; GO:0003674 ; GO:0005575 ; GO:0005622 ; GO:0005623 ; GO:0005634 ; GO:0005667 ; GO:0005737 ; GO:0005829 ; GO:0006139 ; GO:0006396 ; GO:0006397 ; GO:0006464 ; GO:0006725 ; GO:0006807 ; GO:0006950 ; GO:0006986 ; GO:0007275 ; GO:0007568 ; GO:0008150 ; GO:0008152 ; GO:0008340 ; GO:0008380 ; GO:0009791 ; GO:0009893 ; GO:000998…	ko04212	Longevity regulating pathway - worm
Minc3s02566g30669	88	NP_491640.1	Ubiquitin-like protein 5 [Caenorhabditis elegans]	C-Ele	17507389	GO:0000003 ; GO:0000375 ; GO:0000377 ; GO:0000398 ; GO:0002119 ; GO:0002164 ; GO:0003674 ; GO:0005575 ; GO:0005622 ; GO:0005623 ; GO:0005634 ; GO:0005667 ; GO:0005737 ; GO:0005829 ; GO:0006139 ; GO:0006396 ; GO:0006397 ; GO:0006464 ; GO:0006725 ; GO:0006807 ; GO:0006950 ; GO:0006986 ; GO:0007275 ; GO:0007568 ; GO:0008150 ; GO:0008152 ; GO:0008340 ; GO:0008380 ; GO:0009791 ; GO:0009893 ; GO:000998…	ko04212	Longevity regulating pathway - worm
Minc3s03778g34777	86	NP_491640.1	Ubiquitin-like protein 5 [Caenorhabditis elegans]	C-Ele	17507389	GO:0000003 ; GO:0000375 ; GO:0000377 ; GO:0000398 ; GO:0002119 ; GO:0002164 ; GO:0003674 ; GO:0005575 ; GO:0005622 ; GO:0005623 ; GO:0005634 ; GO:0005667 ; GO:0005737 ; GO:0005829 ; GO:0006139 ; GO:0006396 ; GO:0006397 ; GO:0006464 ; GO:0006725 ; GO:0006807 ; GO:0006950 ; GO:0006986 ; GO:0007275 ; GO:0007568 ; GO:0008150 ; GO:0008152 ; GO:0008340 ; GO:0008380 ; GO:0009791 ; GO:0009893 ; GO:000998…	ko04212	Longevity regulating pathway - worm
Minc3s06671g40152	73	NP_491640.1	Ubiquitin-like protein 5 [Caenorhabditis elegans]	C-Ele	17507389	GO:0000003 ; GO:0000375 ; GO:0000377 ; GO:0000398 ; GO:0002119 ; GO:0002164 ; GO:0003674 ; GO:0005575 ; GO:0005622 ; GO:0005623 ; GO:0005634 ; GO:0005667 ; GO:0005737 ; GO:0005829 ; GO:0006139 ; GO:0006396 ; GO:0006397 ; GO:0006464 ; GO:0006725 ; GO:0006807 ; GO:0006950 ; GO:0006986 ; GO:0007275 ; GO:0007568 ; GO:0008150 ; GO:0008152 ; GO:0008340 ; GO:0008380 ; GO:0009791 ; GO:0009893 ; GO:000998…	ko04212	Longevity regulating pathway - worm
Minc3s00319g10111	88	NP_502406.1	Heat Shock factor Binding protein [Caenorhabditis elegans]	C-Ele	17541096	GO:0000988 ; GO:0000989 ; GO:0003674 ; GO:0003712 ; GO:0003714 ; GO:0005488 ; GO:0005515 ; GO:0006950 ; GO:0007275 ; GO:0007568 ; GO:0008150 ; GO:0008340 ; GO:0009266 ; GO:0009408 ; GO:0009628 ; GO:0009889 ; GO:0009890 ; GO:0009892 ; GO:0010259 ; GO:0010556 ; GO:0010558 ; GO:0010605 ; GO:0019219 ; GO:0019222 ; GO:0031323 ; GO:0031324 ; GO:0031326 ; GO:0031327 ; GO:0032501 ; GO:0032502 ; GO:004469…	ko04212	Longevity regulating pathway - worm
Minc3s00613g15136	223	NP_001254240.1	ATP-dependent Clp protease proteolytic subunit 1, mitochondrial [Caenorhabditis elegans]	C-Ele	392891448	GO:0000003 ; GO:0000166 ; GO:0001882 ; GO:0001883 ; GO:0002119 ; GO:0002164 ; GO:0003006 ; GO:0003674 ; GO:0003824 ; GO:0004175 ; GO:0004252 ; GO:0005488 ; GO:0005575 ; GO:0005622 ; GO:0005623 ; GO:0005737 ; GO:0005739 ; GO:0005759 ; GO:0006508 ; GO:0006810 ; GO:0006897 ; GO:0006898 ; GO:0006950 ; GO:0006986 ; GO:0007275 ; GO:0007548 ; GO:0008150 ; GO:0008152 ; GO:0008233 ; GO:0008236 ; GO:000840…	ko04212	Longevity regulating pathway - worm
Minc3s01197g21626	223	NP_001254240.1	ATP-dependent Clp protease proteolytic subunit 1, mitochondrial [Caenorhabditis elegans]	C-Ele	392891448	GO:0000003 ; GO:0000166 ; GO:0001882 ; GO:0001883 ; GO:0002119 ; GO:0002164 ; GO:0003006 ; GO:0003674 ; GO:0003824 ; GO:0004175 ; GO:0004252 ; GO:0005488 ; GO:0005575 ; GO:0005622 ; GO:0005623 ; GO:0005737 ; GO:0005739 ; GO:0005759 ; GO:0006508 ; GO:0006810 ; GO:0006897 ; GO:0006898 ; GO:0006950 ; GO:0006986 ; GO:0007275 ; GO:0007548 ; GO:0008150 ; GO:0008152 ; GO:0008233 ; GO:0008236 ; GO:000840…	ko04212	Longevity regulating pathway - worm
Minc3s05167g37717	169	NP_001254239.1	ATP-dependent Clp protease proteolytic subunit 1, mitochondrial [Caenorhabditis elegans]	C-Ele	392891446	GO:0000003 ; GO:0000166 ; GO:0001882 ; GO:0001883 ; GO:0002119 ; GO:0002164 ; GO:0003006 ; GO:0003674 ; GO:0003824 ; GO:0004175 ; GO:0004252 ; GO:0005488 ; GO:0005575 ; GO:0005622 ; GO:0005623 ; GO:0005737 ; GO:0005739 ; GO:0005759 ; GO:0006508 ; GO:0006810 ; GO:0006897 ; GO:0006898 ; GO:0006950 ; GO:0006986 ; GO:0007275 ; GO:0007548 ; GO:0008150 ; GO:0008152 ; GO:0008233 ; GO:0008236 ; GO:000840…	ko04212	Longevity regulating pathway - worm
Minc3s00064g03225	252	NP_509939.1	14-3-3-like protein 2 [Caenorhabditis elegans]	C-Ele	17568359	GO:0000003 ; GO:0002119 ; GO:0002164 ; GO:0003006 ; GO:0003674 ; GO:0005488 ; GO:0005515 ; GO:0005575 ; GO:0005622 ; GO:0005623 ; GO:0005634 ; GO:0005737 ; GO:0006810 ; GO:0006897 ; GO:0006898 ; GO:0007275 ; GO:0007548 ; GO:0007568 ; GO:0007610 ; GO:0008104 ; GO:0008134 ; GO:0008150 ; GO:0008340 ; GO:0008406 ; GO:0009790 ; GO:0009791 ; GO:0009792 ; GO:0009987 ; GO:0010259 ; GO:0016192 ; GO:001899…	ko04212	Longevity regulating pathway - worm
Minc3s00064g03235	252	NP_509939.1	14-3-3-like protein 2 [Caenorhabditis elegans]	C-Ele	17568359	GO:0000003 ; GO:0002119 ; GO:0002164 ; GO:0003006 ; GO:0003674 ; GO:0005488 ; GO:0005515 ; GO:0005575 ; GO:0005622 ; GO:0005623 ; GO:0005634 ; GO:0005737 ; GO:0006810 ; GO:0006897 ; GO:0006898 ; GO:0007275 ; GO:0007548 ; GO:0007568 ; GO:0007610 ; GO:0008104 ; GO:0008134 ; GO:0008150 ; GO:0008340 ; GO:0008406 ; GO:0009790 ; GO:0009791 ; GO:0009792 ; GO:0009987 ; GO:0010259 ; GO:0016192 ; GO:001899…	ko04212	Longevity regulating pathway - worm
Minc3s00122g05244	261	NP_509939.1	14-3-3-like protein 2 [Caenorhabditis elegans]	C-Ele	17568359	GO:0000003 ; GO:0002119 ; GO:0002164 ; GO:0003006 ; GO:0003674 ; GO:0005488 ; GO:0005515 ; GO:0005575 ; GO:0005622 ; GO:0005623 ; GO:0005634 ; GO:0005737 ; GO:0006810 ; GO:0006897 ; GO:0006898 ; GO:0007275 ; GO:0007548 ; GO:0007568 ; GO:0007610 ; GO:0008104 ; GO:0008134 ; GO:0008150 ; GO:0008340 ; GO:0008406 ; GO:0009790 ; GO:0009791 ; GO:0009792 ; GO:0009987 ; GO:0010259 ; GO:0016192 ; GO:001899…	ko04212	Longevity regulating pathway - worm
Minc3s00174g06744	54	NP_509939.1	14-3-3-like protein 2 [Caenorhabditis elegans]	C-Ele	17568359	GO:0000003 ; GO:0002119 ; GO:0002164 ; GO:0003006 ; GO:0003674 ; GO:0005488 ; GO:0005515 ; GO:0005575 ; GO:0005622 ; GO:0005623 ; GO:0005634 ; GO:0005737 ; GO:0006810 ; GO:0006897 ; GO:0006898 ; GO:0007275 ; GO:0007548 ; GO:0007568 ; GO:0007610 ; GO:0008104 ; GO:0008134 ; GO:0008150 ; GO:0008340 ; GO:0008406 ; GO:0009790 ; GO:0009791 ; GO:0009792 ; GO:0009987 ; GO:0010259 ; GO:0016192 ; GO:001899…	ko04212	Longevity regulating pathway - worm
Minc3s00191g07172	261	NP_509939.1	14-3-3-like protein 2 [Caenorhabditis elegans]	C-Ele	17568359	GO:0000003 ; GO:0002119 ; GO:0002164 ; GO:0003006 ; GO:0003674 ; GO:0005488 ; GO:0005515 ; GO:0005575 ; GO:0005622 ; GO:0005623 ; GO:0005634 ; GO:0005737 ; GO:0006810 ; GO:0006897 ; GO:0006898 ; GO:0007275 ; GO:0007548 ; GO:0007568 ; GO:0007610 ; GO:0008104 ; GO:0008134 ; GO:0008150 ; GO:0008340 ; GO:0008406 ; GO:0009790 ; GO:0009791 ; GO:0009792 ; GO:0009987 ; GO:0010259 ; GO:0016192 ; GO:001899…	ko04212	Longevity regulating pathway - worm
Minc3s01332g22850	261	NP_509939.1	14-3-3-like protein 2 [Caenorhabditis elegans]	C-Ele	17568359	GO:0000003 ; GO:0002119 ; GO:0002164 ; GO:0003006 ; GO:0003674 ; GO:0005488 ; GO:0005515 ; GO:0005575 ; GO:0005622 ; GO:0005623 ; GO:0005634 ; GO:0005737 ; GO:0006810 ; GO:0006897 ; GO:0006898 ; GO:0007275 ; GO:0007548 ; GO:0007568 ; GO:0007610 ; GO:0008104 ; GO:0008134 ; GO:0008150 ; GO:0008340 ; GO:0008406 ; GO:0009790 ; GO:0009791 ; GO:0009792 ; GO:0009987 ; GO:0010259 ; GO:0016192 ; GO:001899…	ko04212	Longevity regulating pathway - worm
Minc3s01364g23158	255	NP_509939.1	14-3-3-like protein 2 [Caenorhabditis elegans]	C-Ele	17568359	GO:0000003 ; GO:0002119 ; GO:0002164 ; GO:0003006 ; GO:0003674 ; GO:0005488 ; GO:0005515 ; GO:0005575 ; GO:0005622 ; GO:0005623 ; GO:0005634 ; GO:0005737 ; GO:0006810 ; GO:0006897 ; GO:0006898 ; GO:0007275 ; GO:0007548 ; GO:0007568 ; GO:0007610 ; GO:0008104 ; GO:0008134 ; GO:0008150 ; GO:0008340 ; GO:0008406 ; GO:0009790 ; GO:0009791 ; GO:0009792 ; GO:0009987 ; GO:0010259 ; GO:0016192 ; GO:001899…	ko04212	Longevity regulating pathway - worm
Minc3s02282g29253	112	NP_509939.1	14-3-3-like protein 2 [Caenorhabditis elegans]	C-Ele	17568359	GO:0000003 ; GO:0002119 ; GO:0002164 ; GO:0003006 ; GO:0003674 ; GO:0005488 ; GO:0005515 ; GO:0005575 ; GO:0005622 ; GO:0005623 ; GO:0005634 ; GO:0005737 ; GO:0006810 ; GO:0006897 ; GO:0006898 ; GO:0007275 ; GO:0007548 ; GO:0007568 ; GO:0007610 ; GO:0008104 ; GO:0008134 ; GO:0008150 ; GO:0008340 ; GO:0008406 ; GO:0009790 ; GO:0009791 ; GO:0009792 ; GO:0009987 ; GO:0010259 ; GO:0016192 ; GO:001899…	ko04212	Longevity regulating pathway - worm
Minc3s06116g39353	261	NP_509939.1	14-3-3-like protein 2 [Caenorhabditis elegans]	C-Ele	17568359	GO:0000003 ; GO:0002119 ; GO:0002164 ; GO:0003006 ; GO:0003674 ; GO:0005488 ; GO:0005515 ; GO:0005575 ; GO:0005622 ; GO:0005623 ; GO:0005634 ; GO:0005737 ; GO:0006810 ; GO:0006897 ; GO:0006898 ; GO:0007275 ; GO:0007548 ; GO:0007568 ; GO:0007610 ; GO:0008104 ; GO:0008134 ; GO:0008150 ; GO:0008340 ; GO:0008406 ; GO:0009790 ; GO:0009791 ; GO:0009792 ; GO:0009987 ; GO:0010259 ; GO:0016192 ; GO:001899…	ko04212	Longevity regulating pathway - worm
Minc3s06632g40101	152	NP_509939.1	14-3-3-like protein 2 [Caenorhabditis elegans]	C-Ele	17568359	GO:0000003 ; GO:0002119 ; GO:0002164 ; GO:0003006 ; GO:0003674 ; GO:0005488 ; GO:0005515 ; GO:0005575 ; GO:0005622 ; GO:0005623 ; GO:0005634 ; GO:0005737 ; GO:0006810 ; GO:0006897 ; GO:0006898 ; GO:0007275 ; GO:0007548 ; GO:0007568 ; GO:0007610 ; GO:0008104 ; GO:0008134 ; GO:0008150 ; GO:0008340 ; GO:0008406 ; GO:0009790 ; GO:0009791 ; GO:0009792 ; GO:0009987 ; GO:0010259 ; GO:0016192 ; GO:001899…	ko04212	Longevity regulating pathway - worm
Minc3s00005g00300	239	NP_492953.1	Translocase, Inner Mitochondrial Membrane [Caenorhabditis elegans]	C-Ele	17506651	GO:0000003 ; GO:0003006 ; GO:0003674 ; GO:0005048 ; GO:0005215 ; GO:0005488 ; GO:0005575 ; GO:0005622 ; GO:0005623 ; GO:0005737 ; GO:0005739 ; GO:0005740 ; GO:0005743 ; GO:0005744 ; GO:0006605 ; GO:0006626 ; GO:0006810 ; GO:0006839 ; GO:0006886 ; GO:0006996 ; GO:0007005 ; GO:0007275 ; GO:0007548 ; GO:0008104 ; GO:0008150 ; GO:0008320 ; GO:0008406 ; GO:0008565 ; GO:0009790 ; GO:0009792 ; GO:000998…	ko04212	Longevity regulating pathway - worm
Minc3s00284g09391	239	NP_492953.1	Translocase, Inner Mitochondrial Membrane [Caenorhabditis elegans]	C-Ele	17506651	GO:0000003 ; GO:0003006 ; GO:0003674 ; GO:0005048 ; GO:0005215 ; GO:0005488 ; GO:0005575 ; GO:0005622 ; GO:0005623 ; GO:0005737 ; GO:0005739 ; GO:0005740 ; GO:0005743 ; GO:0005744 ; GO:0006605 ; GO:0006626 ; GO:0006810 ; GO:0006839 ; GO:0006886 ; GO:0006996 ; GO:0007005 ; GO:0007275 ; GO:0007548 ; GO:0008104 ; GO:0008150 ; GO:0008320 ; GO:0008406 ; GO:0008565 ; GO:0009790 ; GO:0009792 ; GO:000998…	ko04212	Longevity regulating pathway - worm
Minc3s00050g02701	258	NP_495596.3	LIPaSe related [Caenorhabditis elegans]	C-Ele	71993542	GO:0003674 ; GO:0003824 ; GO:0016787	ko04212	Longevity regulating pathway - worm
Minc3s00686g16071	244	NP_495596.3	LIPaSe related [Caenorhabditis elegans]	C-Ele	71993542	GO:0003674 ; GO:0003824 ; GO:0016787	ko04212	Longevity regulating pathway - worm
Minc3s10148g43844	154	NP_495596.3	LIPaSe related [Caenorhabditis elegans]	C-Ele	71993542	GO:0003674 ; GO:0003824 ; GO:0016787	ko04212	Longevity regulating pathway - worm
Minc3s01307g22636	260	NP_871630.1	Nuclear Hormone Receptor family [Caenorhabditis elegans]	C-Ele	32564284	GO:0000003 ; GO:0001071 ; GO:0003674 ; GO:0003676 ; GO:0003677 ; GO:0003700 ; GO:0005488 ; GO:0005575 ; GO:0005622 ; GO:0005623 ; GO:0005634 ; GO:0006139 ; GO:0006351 ; GO:0006355 ; GO:0006357 ; GO:0006725 ; GO:0006807 ; GO:0007154 ; GO:0007165 ; GO:0007275 ; GO:0007568 ; GO:0008150 ; GO:0008152 ; GO:0008270 ; GO:0008340 ; GO:0009058 ; GO:0009059 ; GO:0009719 ; GO:0009725 ; GO:0009755 ; GO:000979…	ko04212	Longevity regulating pathway - worm
Minc3s01307g22638	146	NP_871630.1	Nuclear Hormone Receptor family [Caenorhabditis elegans]	C-Ele	32564284	GO:0000003 ; GO:0001071 ; GO:0003674 ; GO:0003676 ; GO:0003677 ; GO:0003700 ; GO:0005488 ; GO:0005575 ; GO:0005622 ; GO:0005623 ; GO:0005634 ; GO:0006139 ; GO:0006351 ; GO:0006355 ; GO:0006357 ; GO:0006725 ; GO:0006807 ; GO:0007154 ; GO:0007165 ; GO:0007275 ; GO:0007568 ; GO:0008150 ; GO:0008152 ; GO:0008270 ; GO:0008340 ; GO:0009058 ; GO:0009059 ; GO:0009719 ; GO:0009725 ; GO:0009755 ; GO:000979…	ko04212	Longevity regulating pathway - worm
Minc3s00080g03881	67	NP_001024984.1	Uncharacterized protein CELE_ZK1193.5 [Caenorhabditis elegans]	C-Ele	72003693	GO:0000003 ; GO:0002119 ; GO:0002164 ; GO:0003674 ; GO:0003676 ; GO:0003677 ; GO:0005488 ; GO:0005515 ; GO:0005575 ; GO:0005622 ; GO:0005623 ; GO:0005634 ; GO:0005667 ; GO:0006355 ; GO:0006357 ; GO:0006950 ; GO:0006986 ; GO:0007275 ; GO:0007568 ; GO:0008150 ; GO:0008340 ; GO:0009790 ; GO:0009791 ; GO:0009792 ; GO:0009889 ; GO:0009987 ; GO:0010033 ; GO:0010259 ; GO:0010468 ; GO:0010556 ; GO:001921…	ko04212	Longevity regulating pathway - worm
Minc3s00568g14416	1006	NP_001023909.2	SMEK (Dictyostelium Suppressor of MEK null) homolog [Caenorhabditis elegans]	C-Ele	193208031	GO:0000003 ; GO:0000280 ; GO:0002119 ; GO:0002164 ; GO:0003006 ; GO:0005575 ; GO:0005622 ; GO:0005623 ; GO:0005634 ; GO:0006950 ; GO:0006952 ; GO:0006974 ; GO:0006996 ; GO:0007049 ; GO:0007059 ; GO:0007275 ; GO:0007276 ; GO:0007281 ; GO:0007292 ; GO:0007346 ; GO:0007548 ; GO:0007568 ; GO:0007610 ; GO:0008150 ; GO:0008340 ; GO:0008406 ; GO:0009314 ; GO:0009411 ; GO:0009416 ; GO:0009605 ; GO:000960…	ko04212	Longevity regulating pathway - worm
Minc3s01358g23101	1002	NP_001023909.2	SMEK (Dictyostelium Suppressor of MEK null) homolog [Caenorhabditis elegans]	C-Ele	193208031	GO:0000003 ; GO:0000280 ; GO:0002119 ; GO:0002164 ; GO:0003006 ; GO:0005575 ; GO:0005622 ; GO:0005623 ; GO:0005634 ; GO:0006950 ; GO:0006952 ; GO:0006974 ; GO:0006996 ; GO:0007049 ; GO:0007059 ; GO:0007275 ; GO:0007276 ; GO:0007281 ; GO:0007292 ; GO:0007346 ; GO:0007548 ; GO:0007568 ; GO:0007610 ; GO:0008150 ; GO:0008340 ; GO:0008406 ; GO:0009314 ; GO:0009411 ; GO:0009416 ; GO:0009605 ; GO:000960…	ko04212	Longevity regulating pathway - worm
Minc3s04608g36651	431	XP_020301650.1	hypothetical protein LOAG_10538	Nematode	1158604631	-	ko04212	Longevity regulating pathway - worm
Minc3s03967g35211	104	XP_003371900.1	ATP-dependent Clp protease, proteolytic subunit ClpP [Trichinella spiralis]	Nematode	339253354	-	ko04212	Longevity regulating pathway - worm
Minc3s00041g02337	878	XP_003146291.2	hypothetical protein LOAG_10719	Nematode	1158596077	-	ko04212	Longevity regulating pathway - worm
Minc3s01871g26873	380	XP_003146291.2	hypothetical protein LOAG_10719	Nematode	1158596077	-	ko04212	Longevity regulating pathway - worm
Minc3s02411g29891	658	XP_003146291.2	hypothetical protein LOAG_10719	Nematode	1158596077	-	ko04212	Longevity regulating pathway - worm
Minc3s07296g40959	619	XP_003144480.1	hypothetical protein LOAG_08901	Nematode	312084939	-	ko04212	Longevity regulating pathway - worm
Minc3s01469g24087	471	XP_003137838.1	hypothetical protein LOAG_02252	Nematode	312069773	-	ko04212	Longevity regulating pathway - worm
Minc3s01511g24390	732	XP_003137838.1	hypothetical protein LOAG_02252	Nematode	312069773	-	ko04212	Longevity regulating pathway - worm
Minc3s00350g10770	1432	XP_002644145.1	C. briggsae CBR-DAF-12 protein [Caenorhabditis briggsae]	Nematode	268578325	-	ko04212	Longevity regulating pathway - worm
Minc3s01435g23791	902	XP_002644145.1	C. briggsae CBR-DAF-12 protein [Caenorhabditis briggsae]	Nematode	268578325	-	ko04212	Longevity regulating pathway - worm
Minc3s00141g05860	475	XP_002640842.1	C. briggsae CBR-NHR-80 protein, partial [Caenorhabditis briggsae]	Nematode	268570807	-	ko04212	Longevity regulating pathway - worm
Minc3s01070g20417	672	XP_001894890.1	HSF-type DNA-binding domain containing protein [Brugia malayi]	Nematode	170579577	-	ko04212	Longevity regulating pathway - worm
Minc3s02273g29201	672	XP_001894890.1	HSF-type DNA-binding domain containing protein [Brugia malayi]	Nematode	170579577	-	ko04212	Longevity regulating pathway - worm
Minc3s00015g00972	391	NP_494978.4	DiSHevelled related [Caenorhabditis elegans]	C-Ele	392889975	GO:0001664 ; GO:0002119 ; GO:0002164 ; GO:0003674 ; GO:0005102 ; GO:0005109 ; GO:0005488 ; GO:0005515 ; GO:0005575 ; GO:0005622 ; GO:0005623 ; GO:0005737 ; GO:0005829 ; GO:0007154 ; GO:0007165 ; GO:0007166 ; GO:0007267 ; GO:0007275 ; GO:0007346 ; GO:0008150 ; GO:0009653 ; GO:0009790 ; GO:0009791 ; GO:0009792 ; GO:0009987 ; GO:0010171 ; GO:0010564 ; GO:0016055 ; GO:0019899 ; GO:0019900 ; GO:001990…	ko04150 ; ko04310 ; ko04330	mTOR signaling pathway ; Wnt signaling pathway ; Notch signaling pathway
Minc3s00247g08506	579	NP_001300437.1	Protein mom-5 [Caenorhabditis elegans]	C-Ele	922581919	GO:0000003 ; GO:0000132 ; GO:0000226 ; GO:0000278 ; GO:0001704 ; GO:0001706 ; GO:0001708 ; GO:0001711 ; GO:0001714 ; GO:0001764 ; GO:0002119 ; GO:0002164 ; GO:0003002 ; GO:0003674 ; GO:0004871 ; GO:0004872 ; GO:0004888 ; GO:0005575 ; GO:0005622 ; GO:0005623 ; GO:0005737 ; GO:0005768 ; GO:0005769 ; GO:0005886 ; GO:0006810 ; GO:0006897 ; GO:0006909 ; GO:0006911 ; GO:0006928 ; GO:0006996 ; GO:000701…	ko04150 ; ko04310	mTOR signaling pathway ; Wnt signaling pathway
Minc3s01356g23076	579	NP_001300437.1	Protein mom-5 [Caenorhabditis elegans]	C-Ele	922581919	GO:0000003 ; GO:0000132 ; GO:0000226 ; GO:0000278 ; GO:0001704 ; GO:0001706 ; GO:0001708 ; GO:0001711 ; GO:0001714 ; GO:0001764 ; GO:0002119 ; GO:0002164 ; GO:0003002 ; GO:0003674 ; GO:0004871 ; GO:0004872 ; GO:0004888 ; GO:0005575 ; GO:0005622 ; GO:0005623 ; GO:0005737 ; GO:0005768 ; GO:0005769 ; GO:0005886 ; GO:0006810 ; GO:0006897 ; GO:0006909 ; GO:0006911 ; GO:0006928 ; GO:0006996 ; GO:000701…	ko04150 ; ko04310	mTOR signaling pathway ; Wnt signaling pathway
Minc3s04556g36531	505	NP_001300437.1	Protein mom-5 [Caenorhabditis elegans]	C-Ele	922581919	GO:0000003 ; GO:0000132 ; GO:0000226 ; GO:0000278 ; GO:0001704 ; GO:0001706 ; GO:0001708 ; GO:0001711 ; GO:0001714 ; GO:0001764 ; GO:0002119 ; GO:0002164 ; GO:0003002 ; GO:0003674 ; GO:0004871 ; GO:0004872 ; GO:0004888 ; GO:0005575 ; GO:0005622 ; GO:0005623 ; GO:0005737 ; GO:0005768 ; GO:0005769 ; GO:0005886 ; GO:0006810 ; GO:0006897 ; GO:0006909 ; GO:0006911 ; GO:0006928 ; GO:0006996 ; GO:000701…	ko04150 ; ko04310	mTOR signaling pathway ; Wnt signaling pathway
Minc3s00444g12414	106	NP_501754.1	Uncharacterized protein CELE_W08D2.1 [Caenorhabditis elegans]	C-Ele	17539614	GO:0000132 ; GO:0000226 ; GO:0000278 ; GO:0001664 ; GO:0001764 ; GO:0003002 ; GO:0003674 ; GO:0005102 ; GO:0005109 ; GO:0005488 ; GO:0005515 ; GO:0005575 ; GO:0005576 ; GO:0005578 ; GO:0005615 ; GO:0005623 ; GO:0006928 ; GO:0006996 ; GO:0007010 ; GO:0007017 ; GO:0007049 ; GO:0007154 ; GO:0007163 ; GO:0007165 ; GO:0007166 ; GO:0007267 ; GO:0007275 ; GO:0007389 ; GO:0007399 ; GO:0008150 ; GO:000835…	ko04150 ; ko04310	mTOR signaling pathway ; Wnt signaling pathway
Minc3s00999g19719	165	NP_505154.1	Protein mom-2 [Caenorhabditis elegans]	C-Ele	17562714	GO:0000003 ; GO:0000132 ; GO:0000226 ; GO:0000278 ; GO:0001664 ; GO:0001704 ; GO:0001706 ; GO:0001708 ; GO:0001709 ; GO:0001711 ; GO:0001714 ; GO:0001764 ; GO:0002119 ; GO:0002164 ; GO:0003002 ; GO:0003674 ; GO:0005102 ; GO:0005109 ; GO:0005488 ; GO:0005515 ; GO:0005575 ; GO:0005576 ; GO:0005578 ; GO:0005615 ; GO:0005623 ; GO:0006928 ; GO:0006996 ; GO:0007010 ; GO:0007017 ; GO:0007049 ; GO:000715…	ko04150 ; ko04310	mTOR signaling pathway ; Wnt signaling pathway
Minc3s00999g19720	205	NP_505154.1	Protein mom-2 [Caenorhabditis elegans]	C-Ele	17562714	GO:0000003 ; GO:0000132 ; GO:0000226 ; GO:0000278 ; GO:0001664 ; GO:0001704 ; GO:0001706 ; GO:0001708 ; GO:0001709 ; GO:0001711 ; GO:0001714 ; GO:0001764 ; GO:0002119 ; GO:0002164 ; GO:0003002 ; GO:0003674 ; GO:0005102 ; GO:0005109 ; GO:0005488 ; GO:0005515 ; GO:0005575 ; GO:0005576 ; GO:0005578 ; GO:0005615 ; GO:0005623 ; GO:0006928 ; GO:0006996 ; GO:0007010 ; GO:0007017 ; GO:0007049 ; GO:000715…	ko04150 ; ko04310	mTOR signaling pathway ; Wnt signaling pathway
Minc3s02010g27736	181	NP_505154.1	Protein mom-2 [Caenorhabditis elegans]	C-Ele	17562714	GO:0000003 ; GO:0000132 ; GO:0000226 ; GO:0000278 ; GO:0001664 ; GO:0001704 ; GO:0001706 ; GO:0001708 ; GO:0001709 ; GO:0001711 ; GO:0001714 ; GO:0001764 ; GO:0002119 ; GO:0002164 ; GO:0003002 ; GO:0003674 ; GO:0005102 ; GO:0005109 ; GO:0005488 ; GO:0005515 ; GO:0005575 ; GO:0005576 ; GO:0005578 ; GO:0005615 ; GO:0005623 ; GO:0006928 ; GO:0006996 ; GO:0007010 ; GO:0007017 ; GO:0007049 ; GO:000715…	ko04150 ; ko04310	mTOR signaling pathway ; Wnt signaling pathway
Minc3s00583g14631	638	NP_491028.2	Uncharacterized protein CELE_Y71F9B.5 [Caenorhabditis elegans]	C-Ele	71996209	GO:0000003 ; GO:0000902 ; GO:0000904 ; GO:0001709 ; GO:0001764 ; GO:0002009 ; GO:0003002 ; GO:0003006 ; GO:0003674 ; GO:0004871 ; GO:0004872 ; GO:0004888 ; GO:0004930 ; GO:0005102 ; GO:0005488 ; GO:0005515 ; GO:0005575 ; GO:0005622 ; GO:0005623 ; GO:0005886 ; GO:0006928 ; GO:0006935 ; GO:0007154 ; GO:0007163 ; GO:0007165 ; GO:0007166 ; GO:0007186 ; GO:0007267 ; GO:0007275 ; GO:0007389 ; GO:000739…	ko04150 ; ko04310	mTOR signaling pathway ; Wnt signaling pathway
Minc3s04195g35714	252	NP_491028.2	Uncharacterized protein CELE_Y71F9B.5 [Caenorhabditis elegans]	C-Ele	71996209	GO:0000003 ; GO:0000902 ; GO:0000904 ; GO:0001709 ; GO:0001764 ; GO:0002009 ; GO:0003002 ; GO:0003006 ; GO:0003674 ; GO:0004871 ; GO:0004872 ; GO:0004888 ; GO:0004930 ; GO:0005102 ; GO:0005488 ; GO:0005515 ; GO:0005575 ; GO:0005622 ; GO:0005623 ; GO:0005886 ; GO:0006928 ; GO:0006935 ; GO:0007154 ; GO:0007163 ; GO:0007165 ; GO:0007166 ; GO:0007186 ; GO:0007267 ; GO:0007275 ; GO:0007389 ; GO:000739…	ko04150 ; ko04310	mTOR signaling pathway ; Wnt signaling pathway
Minc3s12011g45302	221	NP_001021813.1	Uncharacterized protein CELE_Y71F9B.5 [Caenorhabditis elegans]	C-Ele	71996202	GO:0000003 ; GO:0000902 ; GO:0000904 ; GO:0001709 ; GO:0001764 ; GO:0002009 ; GO:0003002 ; GO:0003006 ; GO:0003674 ; GO:0004871 ; GO:0004872 ; GO:0004888 ; GO:0004930 ; GO:0005102 ; GO:0005488 ; GO:0005515 ; GO:0005575 ; GO:0005622 ; GO:0005623 ; GO:0005886 ; GO:0006928 ; GO:0006935 ; GO:0007154 ; GO:0007163 ; GO:0007165 ; GO:0007166 ; GO:0007186 ; GO:0007267 ; GO:0007275 ; GO:0007389 ; GO:000739…	ko04150 ; ko04310	mTOR signaling pathway ; Wnt signaling pathway
Minc3s04131g35561	170	NP_001293367.1	Uncharacterized protein CELE_Y71F9B.5 [Caenorhabditis elegans]	C-Ele	808354937	GO:0000003 ; GO:0000902 ; GO:0000904 ; GO:0001709 ; GO:0001764 ; GO:0002009 ; GO:0003002 ; GO:0003006 ; GO:0003674 ; GO:0004871 ; GO:0004872 ; GO:0004888 ; GO:0004930 ; GO:0005102 ; GO:0005488 ; GO:0005515 ; GO:0005575 ; GO:0005623 ; GO:0005886 ; GO:0006928 ; GO:0006935 ; GO:0007154 ; GO:0007163 ; GO:0007165 ; GO:0007166 ; GO:0007186 ; GO:0007267 ; GO:0007275 ; GO:0007389 ; GO:0007399 ; GO:000740…	ko04150 ; ko04310	mTOR signaling pathway ; Wnt signaling pathway
Minc3s00218g07827	435	XP_020303142.1	hypothetical protein LOAG_04188	Nematode	1158594993	-	ko04150 ; ko04310	mTOR signaling pathway ; Wnt signaling pathway
Minc3s00444g12416	296	XP_020303142.1	hypothetical protein LOAG_04188	Nematode	1158594993	-	ko04150 ; ko04310	mTOR signaling pathway ; Wnt signaling pathway
Minc3s02470g30211	285	NP_497650.4	Insulin-like receptor subunit beta [Caenorhabditis elegans]	C-Ele	392894369	GO:0000003 ; GO:0000166 ; GO:0001882 ; GO:0001883 ; GO:0002119 ; GO:0002164 ; GO:0002376 ; GO:0003674 ; GO:0003824 ; GO:0004672 ; GO:0004713 ; GO:0004714 ; GO:0004871 ; GO:0004872 ; GO:0004888 ; GO:0005009 ; GO:0005488 ; GO:0005515 ; GO:0005524 ; GO:0005575 ; GO:0005622 ; GO:0005623 ; GO:0005737 ; GO:0005886 ; GO:0005887 ; GO:0005929 ; GO:0005975 ; GO:0006464 ; GO:0006468 ; GO:0006629 ; GO:000679…	ko04150 ; ko04212 ; ko04213	mTOR signaling pathway ; Longevity regulating pathway - worm ; Longevity regulating pathway - multiple species
Minc3s00241g08373	392	NP_001299917.1	Receptor protein-tyrosine kinase [Caenorhabditis elegans]	C-Ele	922580390	GO:0000003 ; GO:0000166 ; GO:0002119 ; GO:0002164 ; GO:0002376 ; GO:0003674 ; GO:0003824 ; GO:0004672 ; GO:0004713 ; GO:0004714 ; GO:0004871 ; GO:0004872 ; GO:0004888 ; GO:0005009 ; GO:0005488 ; GO:0005515 ; GO:0005524 ; GO:0005575 ; GO:0005622 ; GO:0005623 ; GO:0005737 ; GO:0005886 ; GO:0005887 ; GO:0005929 ; GO:0005975 ; GO:0006464 ; GO:0006468 ; GO:0006629 ; GO:0006793 ; GO:0006796 ; GO:000691…	ko04150 ; ko04212 ; ko04213	mTOR signaling pathway ; Longevity regulating pathway - worm ; Longevity regulating pathway - multiple species
Minc3s00565g14345	399	NP_001299917.1	Receptor protein-tyrosine kinase [Caenorhabditis elegans]	C-Ele	922580390	GO:0000003 ; GO:0000166 ; GO:0002119 ; GO:0002164 ; GO:0002376 ; GO:0003674 ; GO:0003824 ; GO:0004672 ; GO:0004713 ; GO:0004714 ; GO:0004871 ; GO:0004872 ; GO:0004888 ; GO:0005009 ; GO:0005488 ; GO:0005515 ; GO:0005524 ; GO:0005575 ; GO:0005622 ; GO:0005623 ; GO:0005737 ; GO:0005886 ; GO:0005887 ; GO:0005929 ; GO:0005975 ; GO:0006464 ; GO:0006468 ; GO:0006629 ; GO:0006793 ; GO:0006796 ; GO:000691…	ko04150 ; ko04212 ; ko04213	mTOR signaling pathway ; Longevity regulating pathway - worm ; Longevity regulating pathway - multiple species
Minc3s05470g38301	239	NP_001299917.1	Receptor protein-tyrosine kinase [Caenorhabditis elegans]	C-Ele	922580390	GO:0000003 ; GO:0000166 ; GO:0002119 ; GO:0002164 ; GO:0002376 ; GO:0003674 ; GO:0003824 ; GO:0004672 ; GO:0004713 ; GO:0004714 ; GO:0004871 ; GO:0004872 ; GO:0004888 ; GO:0005009 ; GO:0005488 ; GO:0005515 ; GO:0005524 ; GO:0005575 ; GO:0005622 ; GO:0005623 ; GO:0005737 ; GO:0005886 ; GO:0005887 ; GO:0005929 ; GO:0005975 ; GO:0006464 ; GO:0006468 ; GO:0006629 ; GO:0006793 ; GO:0006796 ; GO:000691…	ko04150 ; ko04212 ; ko04213	mTOR signaling pathway ; Longevity regulating pathway - worm ; Longevity regulating pathway - multiple species
Minc3s02867g31892	298	NP_001254376.1	Uncharacterized protein CELE_F29C12.3	Nematode	392892213	GO:0003674 ; GO:0005575 ; GO:0005622 ; GO:0005623 ; GO:0006996 ; GO:0007010 ; GO:0007154 ; GO:0007163 ; GO:0007165 ; GO:0007275 ; GO:0007492 ; GO:0007498 ; GO:0007568 ; GO:0007610 ; GO:0007631 ; GO:0008047 ; GO:0008150 ; GO:0008340 ; GO:0009888 ; GO:0009966 ; GO:0009967 ; GO:0009987 ; GO:0010259 ; GO:0010646 ; GO:0010647 ; GO:0010876 ; GO:0016043 ; GO:0019220 ; GO:0019222 ; GO:0019915 ; GO:002305…	ko04150	mTOR signaling pathway
Minc3s00531g13841	121	NP_505061.1	Ragulator complex protein LAMTOR2 homolog [Caenorhabditis elegans]	C-Ele	17566336	GO:0001101 ; GO:0003674 ; GO:0005085 ; GO:0005198 ; GO:0005488 ; GO:0005515 ; GO:0006140 ; GO:0008104 ; GO:0008150 ; GO:0009118 ; GO:0009719 ; GO:0009893 ; GO:0009894 ; GO:0009896 ; GO:0009966 ; GO:0009967 ; GO:0009987 ; GO:0010033 ; GO:0010243 ; GO:0010562 ; GO:0010646 ; GO:0010647 ; GO:0016049 ; GO:0019219 ; GO:0019220 ; GO:0019222 ; GO:0023051 ; GO:0023056 ; GO:0030234 ; GO:0030811 ; GO:003081…	ko04150	mTOR signaling pathway
Minc3s00554g14210	121	NP_505061.1	Ragulator complex protein LAMTOR2 homolog [Caenorhabditis elegans]	C-Ele	17566336	GO:0001101 ; GO:0003674 ; GO:0005085 ; GO:0005198 ; GO:0005488 ; GO:0005515 ; GO:0006140 ; GO:0008104 ; GO:0008150 ; GO:0009118 ; GO:0009719 ; GO:0009893 ; GO:0009894 ; GO:0009896 ; GO:0009966 ; GO:0009967 ; GO:0009987 ; GO:0010033 ; GO:0010243 ; GO:0010562 ; GO:0010646 ; GO:0010647 ; GO:0016049 ; GO:0019219 ; GO:0019220 ; GO:0019222 ; GO:0023051 ; GO:0023056 ; GO:0030234 ; GO:0030811 ; GO:003081…	ko04150	mTOR signaling pathway
Minc3s07334g41002	60	NP_505061.1	Ragulator complex protein LAMTOR2 homolog [Caenorhabditis elegans]	C-Ele	17566336	GO:0001101 ; GO:0003674 ; GO:0005085 ; GO:0005198 ; GO:0005488 ; GO:0005515 ; GO:0006140 ; GO:0008104 ; GO:0008150 ; GO:0009118 ; GO:0009719 ; GO:0009893 ; GO:0009894 ; GO:0009896 ; GO:0009966 ; GO:0009967 ; GO:0009987 ; GO:0010033 ; GO:0010243 ; GO:0010562 ; GO:0010646 ; GO:0010647 ; GO:0016049 ; GO:0019219 ; GO:0019220 ; GO:0019222 ; GO:0023051 ; GO:0023056 ; GO:0030234 ; GO:0030811 ; GO:003081…	ko04150	mTOR signaling pathway
Minc3s09465g43233	121	NP_505061.1	Ragulator complex protein LAMTOR2 homolog [Caenorhabditis elegans]	C-Ele	17566336	GO:0001101 ; GO:0003674 ; GO:0005085 ; GO:0005198 ; GO:0005488 ; GO:0005515 ; GO:0006140 ; GO:0008104 ; GO:0008150 ; GO:0009118 ; GO:0009719 ; GO:0009893 ; GO:0009894 ; GO:0009896 ; GO:0009966 ; GO:0009967 ; GO:0009987 ; GO:0010033 ; GO:0010243 ; GO:0010562 ; GO:0010646 ; GO:0010647 ; GO:0016049 ; GO:0019219 ; GO:0019220 ; GO:0019222 ; GO:0023051 ; GO:0023056 ; GO:0030234 ; GO:0030811 ; GO:003081…	ko04150	mTOR signaling pathway
Minc3s00148g06054	671	NP_497852.1	Uncharacterized protein CELE_T08A11.1 [Caenorhabditis elegans]	C-Ele	17554992	GO:0000323 ; GO:0003674 ; GO:0005096 ; GO:0005575 ; GO:0005622 ; GO:0005623 ; GO:0005737 ; GO:0005764 ; GO:0005765 ; GO:0005773 ; GO:0005774 ; GO:0006950 ; GO:0007154 ; GO:0007165 ; GO:0008047 ; GO:0008150 ; GO:0009267 ; GO:0009605 ; GO:0009894 ; GO:0009966 ; GO:0009968 ; GO:0009987 ; GO:0009991 ; GO:0010506 ; GO:0010646 ; GO:0010648 ; GO:0016020 ; GO:0019222 ; GO:0023051 ; GO:0023052 ; GO:002305…	ko04150	mTOR signaling pathway
Minc3s04231g35796	626	NP_497852.1	Uncharacterized protein CELE_T08A11.1 [Caenorhabditis elegans]	C-Ele	17554992	GO:0000323 ; GO:0003674 ; GO:0005096 ; GO:0005575 ; GO:0005622 ; GO:0005623 ; GO:0005737 ; GO:0005764 ; GO:0005765 ; GO:0005773 ; GO:0005774 ; GO:0006950 ; GO:0007154 ; GO:0007165 ; GO:0008047 ; GO:0008150 ; GO:0009267 ; GO:0009605 ; GO:0009894 ; GO:0009966 ; GO:0009968 ; GO:0009987 ; GO:0009991 ; GO:0010506 ; GO:0010646 ; GO:0010648 ; GO:0016020 ; GO:0019222 ; GO:0023051 ; GO:0023052 ; GO:002305…	ko04150	mTOR signaling pathway
Minc3s00838g17944	68	NP_001294160.2	Nitrogen Permease Regulator Like homolog [Caenorhabditis elegans]	C-Ele	1103931057	GO:0005575 ; GO:0005622 ; GO:0005623 ; GO:0005737 ; GO:0005773 ; GO:0005783 ; GO:0005789 ; GO:0006464 ; GO:0006497 ; GO:0006505 ; GO:0006506 ; GO:0006629 ; GO:0006643 ; GO:0006644 ; GO:0006650 ; GO:0006661 ; GO:0006664 ; GO:0006793 ; GO:0006796 ; GO:0006950 ; GO:0006995 ; GO:0007154 ; GO:0008150 ; GO:0008152 ; GO:0008610 ; GO:0008654 ; GO:0009058 ; GO:0009059 ; GO:0009247 ; GO:0009267 ; GO:000960…	ko04150	mTOR signaling pathway
Minc3s01105g20777	192	NP_001294159.2	Nitrogen Permease Regulator Like homolog [Caenorhabditis elegans]	C-Ele	1103931054	GO:0005575 ; GO:0005622 ; GO:0005623 ; GO:0005737 ; GO:0005773 ; GO:0005783 ; GO:0005789 ; GO:0006464 ; GO:0006497 ; GO:0006505 ; GO:0006506 ; GO:0006629 ; GO:0006643 ; GO:0006644 ; GO:0006650 ; GO:0006661 ; GO:0006664 ; GO:0006793 ; GO:0006796 ; GO:0006950 ; GO:0006995 ; GO:0007154 ; GO:0008150 ; GO:0008152 ; GO:0008610 ; GO:0008654 ; GO:0009058 ; GO:0009059 ; GO:0009247 ; GO:0009267 ; GO:000960…	ko04150	mTOR signaling pathway
Minc3s03644g34401	496	NP_741486.1	Sodium-coupled neutral amino acid transporter 9 homolog [Caenorhabditis elegans]	C-Ele	25150510	GO:0003333 ; GO:0003674 ; GO:0005215 ; GO:0005342 ; GO:0005575 ; GO:0005622 ; GO:0005623 ; GO:0005737 ; GO:0005783 ; GO:0006810 ; GO:0006811 ; GO:0006820 ; GO:0006865 ; GO:0008150 ; GO:0008509 ; GO:0008514 ; GO:0012505 ; GO:0015075 ; GO:0015171 ; GO:0015711 ; GO:0015849 ; GO:0016020 ; GO:0016021 ; GO:0022857 ; GO:0022891 ; GO:0022892 ; GO:0031224 ; GO:0034220 ; GO:0043226 ; GO:0043227 ; GO:004322…	ko04150	mTOR signaling pathway
Minc3s00091g04266	595	NP_001293946.1	Uncharacterized protein CELE_F13H10.3 [Caenorhabditis elegans]	C-Ele	808356836	GO:0003333 ; GO:0003674 ; GO:0005215 ; GO:0005342 ; GO:0005575 ; GO:0005622 ; GO:0005623 ; GO:0005737 ; GO:0005783 ; GO:0006810 ; GO:0006811 ; GO:0006820 ; GO:0006865 ; GO:0008150 ; GO:0008509 ; GO:0008514 ; GO:0012505 ; GO:0015075 ; GO:0015171 ; GO:0015711 ; GO:0015849 ; GO:0016020 ; GO:0016021 ; GO:0022857 ; GO:0022891 ; GO:0022892 ; GO:0031224 ; GO:0034220 ; GO:0043226 ; GO:0043227 ; GO:004322…	ko04150	mTOR signaling pathway
Minc3s03117g32844	511	NP_001293946.1	Uncharacterized protein CELE_F13H10.3 [Caenorhabditis elegans]	C-Ele	808356836	GO:0003333 ; GO:0003674 ; GO:0005215 ; GO:0005342 ; GO:0005575 ; GO:0005622 ; GO:0005623 ; GO:0005737 ; GO:0005783 ; GO:0006810 ; GO:0006811 ; GO:0006820 ; GO:0006865 ; GO:0008150 ; GO:0008509 ; GO:0008514 ; GO:0012505 ; GO:0015075 ; GO:0015171 ; GO:0015711 ; GO:0015849 ; GO:0016020 ; GO:0016021 ; GO:0022857 ; GO:0022891 ; GO:0022892 ; GO:0031224 ; GO:0034220 ; GO:0043226 ; GO:0043227 ; GO:004322…	ko04150	mTOR signaling pathway
Minc3s00106g04727	451	NP_001041299.1	Serine/threonine-protein kinase sgk-1 [Caenorhabditis elegans]	C-Ele	115533552	GO:0000003 ; GO:0000166 ; GO:0001882 ; GO:0001883 ; GO:0002119 ; GO:0002164 ; GO:0003674 ; GO:0003824 ; GO:0004672 ; GO:0004674 ; GO:0005488 ; GO:0005515 ; GO:0005524 ; GO:0005543 ; GO:0005547 ; GO:0005575 ; GO:0005622 ; GO:0005623 ; GO:0005634 ; GO:0005737 ; GO:0006464 ; GO:0006468 ; GO:0006793 ; GO:0006796 ; GO:0007154 ; GO:0007165 ; GO:0007275 ; GO:0007492 ; GO:0007498 ; GO:0007568 ; GO:000761…	ko04150	mTOR signaling pathway
Minc3s00277g09248	255	NP_001041299.1	Serine/threonine-protein kinase sgk-1 [Caenorhabditis elegans]	C-Ele	115533552	GO:0000003 ; GO:0000166 ; GO:0001882 ; GO:0001883 ; GO:0002119 ; GO:0002164 ; GO:0003674 ; GO:0003824 ; GO:0004672 ; GO:0004674 ; GO:0005488 ; GO:0005515 ; GO:0005524 ; GO:0005543 ; GO:0005547 ; GO:0005575 ; GO:0005622 ; GO:0005623 ; GO:0005634 ; GO:0005737 ; GO:0006464 ; GO:0006468 ; GO:0006793 ; GO:0006796 ; GO:0007154 ; GO:0007165 ; GO:0007275 ; GO:0007492 ; GO:0007498 ; GO:0007568 ; GO:000761…	ko04150	mTOR signaling pathway
Minc3s01122g20919	467	NP_001041299.1	Serine/threonine-protein kinase sgk-1 [Caenorhabditis elegans]	C-Ele	115533552	GO:0000003 ; GO:0000166 ; GO:0001882 ; GO:0001883 ; GO:0002119 ; GO:0002164 ; GO:0003674 ; GO:0003824 ; GO:0004672 ; GO:0004674 ; GO:0005488 ; GO:0005515 ; GO:0005524 ; GO:0005543 ; GO:0005547 ; GO:0005575 ; GO:0005622 ; GO:0005623 ; GO:0005634 ; GO:0005737 ; GO:0006464 ; GO:0006468 ; GO:0006793 ; GO:0006796 ; GO:0007154 ; GO:0007165 ; GO:0007275 ; GO:0007492 ; GO:0007498 ; GO:0007568 ; GO:000761…	ko04150	mTOR signaling pathway
Minc3s00198g07323	334	NP_001024819.1	MO25 (MOuse embryo scaffolding Protein) homolog [Caenorhabditis elegans]	C-Ele	71994403	GO:0007275 ; GO:0008150 ; GO:0009790 ; GO:0009792 ; GO:0032501 ; GO:0032502 ; GO:0044699 ; GO:0044707 ; GO:0044767 ; GO:0048856	ko04150	mTOR signaling pathway
Minc3s00246g08465	331	NP_001024819.1	MO25 (MOuse embryo scaffolding Protein) homolog [Caenorhabditis elegans]	C-Ele	71994403	GO:0007275 ; GO:0008150 ; GO:0009790 ; GO:0009792 ; GO:0032501 ; GO:0032502 ; GO:0044699 ; GO:0044707 ; GO:0044767 ; GO:0048856	ko04150	mTOR signaling pathway
Minc3s08137g41936	288	NP_001024819.1	MO25 (MOuse embryo scaffolding Protein) homolog [Caenorhabditis elegans]	C-Ele	71994403	GO:0007275 ; GO:0008150 ; GO:0009790 ; GO:0009792 ; GO:0032501 ; GO:0032502 ; GO:0044699 ; GO:0044707 ; GO:0044767 ; GO:0048856	ko04150	mTOR signaling pathway
Minc3s01780g26246	146	XP_020306364.1	hypothetical protein, variant	Nematode	1158595435	-	ko04150	mTOR signaling pathway
Minc3s01780g26252	1391	XP_020306364.1	hypothetical protein, variant	Nematode	1158595435	-	ko04150	mTOR signaling pathway
Minc3s03484g33979	703	XP_020306364.1	hypothetical protein, variant	Nematode	1158595435	-	ko04150	mTOR signaling pathway
Minc3s01780g26240	868	XP_020306363.1	hypothetical protein LOAG_17368	Nematode	1158595433	-	ko04150	mTOR signaling pathway
Minc3s01780g26244	1205	XP_020306363.1	hypothetical protein LOAG_17368	Nematode	1158595433	-	ko04150	mTOR signaling pathway
Minc3s03301g33458	801	XP_020306306.1	hypothetical protein LOAG_17408	Nematode	1158595694	-	ko04150	mTOR signaling pathway
Minc3s05125g37634	190	XP_020306306.1	hypothetical protein LOAG_17408	Nematode	1158595694	-	ko04150	mTOR signaling pathway
Minc3s06494g39908	714	XP_020306306.1	hypothetical protein LOAG_17408	Nematode	1158595694	-	ko04150	mTOR signaling pathway
Minc3s07370g41036	529	XP_020306306.1	hypothetical protein LOAG_17408	Nematode	1158595694	-	ko04150	mTOR signaling pathway
Minc3s01461g24012	741	XP_020302238.1	hypothetical protein LOAG_07817	Nematode	1158599052	-	ko04150	mTOR signaling pathway
Minc3s01643g25295	944	XP_020302238.1	hypothetical protein LOAG_07817	Nematode	1158599052	-	ko04150	mTOR signaling pathway
Minc3s07386g41059	252	XP_020302238.1	hypothetical protein LOAG_07817	Nematode	1158599052	-	ko04150	mTOR signaling pathway
Minc3s07386g41061	100	XP_020302238.1	hypothetical protein LOAG_07817	Nematode	1158599052	-	ko04150	mTOR signaling pathway
Minc3s00215g07729	614	XP_003139350.1	hypothetical protein LOAG_03765	Nematode	312073060	-	ko04150	mTOR signaling pathway
Minc3s00273g09155	425	XP_003139350.1	hypothetical protein LOAG_03765	Nematode	312073060	-	ko04150	mTOR signaling pathway
Minc3s02114g28377	371	XP_003139350.1	hypothetical protein LOAG_03765	Nematode	312073060	-	ko04150	mTOR signaling pathway
Minc3s08805g42620	292	XP_003138217.1	hypothetical protein LOAG_02632	Nematode	312070591	-	ko04150	mTOR signaling pathway
Minc3s03301g33459	509	XP_001899396.1	hypothetical protein	Nematode	170589269	-	ko04150	mTOR signaling pathway
Minc3s00474g12945	196	NP_001255002.1	Superoxide dismutase [Cu-Zn] [Caenorhabditis elegans]	C-Ele	392896110	GO:0000302 ; GO:0000303 ; GO:0000305 ; GO:0003674 ; GO:0003824 ; GO:0004784 ; GO:0005488 ; GO:0005507 ; GO:0005575 ; GO:0005576 ; GO:0005615 ; GO:0005622 ; GO:0005623 ; GO:0005737 ; GO:0006801 ; GO:0006950 ; GO:0006979 ; GO:0008150 ; GO:0008152 ; GO:0008270 ; GO:0009636 ; GO:0009987 ; GO:0010035 ; GO:0016020 ; GO:0016209 ; GO:0016491 ; GO:0016721 ; GO:0019430 ; GO:0033554 ; GO:0034599 ; GO:003461…	ko04146 ; ko04213	Peroxisome ; Longevity regulating pathway - multiple species
Minc3s02731g31383	196	NP_001255002.1	Superoxide dismutase [Cu-Zn] [Caenorhabditis elegans]	C-Ele	392896110	GO:0000302 ; GO:0000303 ; GO:0000305 ; GO:0003674 ; GO:0003824 ; GO:0004784 ; GO:0005488 ; GO:0005507 ; GO:0005575 ; GO:0005576 ; GO:0005615 ; GO:0005622 ; GO:0005623 ; GO:0005737 ; GO:0006801 ; GO:0006950 ; GO:0006979 ; GO:0008150 ; GO:0008152 ; GO:0008270 ; GO:0009636 ; GO:0009987 ; GO:0010035 ; GO:0016020 ; GO:0016209 ; GO:0016491 ; GO:0016721 ; GO:0019430 ; GO:0033554 ; GO:0034599 ; GO:003461…	ko04146 ; ko04213	Peroxisome ; Longevity regulating pathway - multiple species
Minc3s03109g32808	196	NP_001255002.1	Superoxide dismutase [Cu-Zn] [Caenorhabditis elegans]	C-Ele	392896110	GO:0000302 ; GO:0000303 ; GO:0000305 ; GO:0003674 ; GO:0003824 ; GO:0004784 ; GO:0005488 ; GO:0005507 ; GO:0005575 ; GO:0005576 ; GO:0005615 ; GO:0005622 ; GO:0005623 ; GO:0005737 ; GO:0006801 ; GO:0006950 ; GO:0006979 ; GO:0008150 ; GO:0008152 ; GO:0008270 ; GO:0009636 ; GO:0009987 ; GO:0010035 ; GO:0016020 ; GO:0016209 ; GO:0016491 ; GO:0016721 ; GO:0019430 ; GO:0033554 ; GO:0034599 ; GO:003461…	ko04146 ; ko04213	Peroxisome ; Longevity regulating pathway - multiple species
Minc3s00341g10559	164	NP_001021957.1	Superoxide dismutase [Cu-Zn] [Caenorhabditis elegans]	C-Ele	71981879	GO:0000003 ; GO:0000302 ; GO:0000303 ; GO:0000305 ; GO:0001306 ; GO:0003674 ; GO:0003824 ; GO:0004784 ; GO:0005488 ; GO:0005507 ; GO:0005515 ; GO:0005575 ; GO:0005622 ; GO:0005623 ; GO:0005737 ; GO:0005739 ; GO:0005829 ; GO:0006461 ; GO:0006801 ; GO:0006950 ; GO:0006979 ; GO:0006996 ; GO:0007010 ; GO:0007275 ; GO:0007568 ; GO:0007571 ; GO:0008150 ; GO:0008152 ; GO:0008270 ; GO:0008340 ; GO:000963…	ko04146 ; ko04213	Peroxisome ; Longevity regulating pathway - multiple species
Minc3s00465g12804	200	NP_001021957.1	Superoxide dismutase [Cu-Zn] [Caenorhabditis elegans]	C-Ele	71981879	GO:0000003 ; GO:0000302 ; GO:0000303 ; GO:0000305 ; GO:0001306 ; GO:0003674 ; GO:0003824 ; GO:0004784 ; GO:0005488 ; GO:0005507 ; GO:0005515 ; GO:0005575 ; GO:0005622 ; GO:0005623 ; GO:0005737 ; GO:0005739 ; GO:0005829 ; GO:0006461 ; GO:0006801 ; GO:0006950 ; GO:0006979 ; GO:0006996 ; GO:0007010 ; GO:0007275 ; GO:0007568 ; GO:0007571 ; GO:0008150 ; GO:0008152 ; GO:0008270 ; GO:0008340 ; GO:000963…	ko04146 ; ko04213	Peroxisome ; Longevity regulating pathway - multiple species
Minc3s01044g20143	164	NP_001021957.1	Superoxide dismutase [Cu-Zn] [Caenorhabditis elegans]	C-Ele	71981879	GO:0000003 ; GO:0000302 ; GO:0000303 ; GO:0000305 ; GO:0001306 ; GO:0003674 ; GO:0003824 ; GO:0004784 ; GO:0005488 ; GO:0005507 ; GO:0005515 ; GO:0005575 ; GO:0005622 ; GO:0005623 ; GO:0005737 ; GO:0005739 ; GO:0005829 ; GO:0006461 ; GO:0006801 ; GO:0006950 ; GO:0006979 ; GO:0006996 ; GO:0007010 ; GO:0007275 ; GO:0007568 ; GO:0007571 ; GO:0008150 ; GO:0008152 ; GO:0008270 ; GO:0008340 ; GO:000963…	ko04146 ; ko04213	Peroxisome ; Longevity regulating pathway - multiple species
Minc3s08143g41941	164	NP_001021957.1	Superoxide dismutase [Cu-Zn] [Caenorhabditis elegans]	C-Ele	71981879	GO:0000003 ; GO:0000302 ; GO:0000303 ; GO:0000305 ; GO:0001306 ; GO:0003674 ; GO:0003824 ; GO:0004784 ; GO:0005488 ; GO:0005507 ; GO:0005515 ; GO:0005575 ; GO:0005622 ; GO:0005623 ; GO:0005737 ; GO:0005739 ; GO:0005829 ; GO:0006461 ; GO:0006801 ; GO:0006950 ; GO:0006979 ; GO:0006996 ; GO:0007010 ; GO:0007275 ; GO:0007568 ; GO:0007571 ; GO:0008150 ; GO:0008152 ; GO:0008270 ; GO:0008340 ; GO:000963…	ko04146 ; ko04213	Peroxisome ; Longevity regulating pathway - multiple species
Minc3s00689g16100	220	NP_510764.1	Superoxide dismutase [Mn] 2, mitochondrial [Caenorhabditis elegans]	C-Ele	17569479	GO:0000302 ; GO:0000303 ; GO:0000305 ; GO:0000902 ; GO:0000904 ; GO:0002119 ; GO:0002164 ; GO:0003674 ; GO:0003824 ; GO:0004784 ; GO:0005488 ; GO:0005515 ; GO:0005575 ; GO:0005622 ; GO:0005623 ; GO:0005737 ; GO:0005739 ; GO:0005740 ; GO:0005743 ; GO:0006801 ; GO:0006950 ; GO:0006979 ; GO:0007275 ; GO:0007399 ; GO:0007409 ; GO:0007568 ; GO:0008150 ; GO:0008152 ; GO:0008340 ; GO:0009636 ; GO:000965…	ko04146 ; ko04212 ; ko04213	Peroxisome ; Longevity regulating pathway - worm ; Longevity regulating pathway - multiple species
Minc3s03341g33565	220	NP_510764.1	Superoxide dismutase [Mn] 2, mitochondrial [Caenorhabditis elegans]	C-Ele	17569479	GO:0000302 ; GO:0000303 ; GO:0000305 ; GO:0000902 ; GO:0000904 ; GO:0002119 ; GO:0002164 ; GO:0003674 ; GO:0003824 ; GO:0004784 ; GO:0005488 ; GO:0005515 ; GO:0005575 ; GO:0005622 ; GO:0005623 ; GO:0005737 ; GO:0005739 ; GO:0005740 ; GO:0005743 ; GO:0006801 ; GO:0006950 ; GO:0006979 ; GO:0007275 ; GO:0007399 ; GO:0007409 ; GO:0007568 ; GO:0008150 ; GO:0008152 ; GO:0008340 ; GO:0009636 ; GO:000965…	ko04146 ; ko04212 ; ko04213	Peroxisome ; Longevity regulating pathway - worm ; Longevity regulating pathway - multiple species
Minc3s01794g26348	159	NP_492290.1	Superoxide dismutase [Mn] 1, mitochondrial [Caenorhabditis elegans]	C-Ele	17506561	GO:0000302 ; GO:0000303 ; GO:0000305 ; GO:0002119 ; GO:0002164 ; GO:0003674 ; GO:0003824 ; GO:0004784 ; GO:0005488 ; GO:0005515 ; GO:0005575 ; GO:0005622 ; GO:0005623 ; GO:0005737 ; GO:0005739 ; GO:0005740 ; GO:0005743 ; GO:0005759 ; GO:0006801 ; GO:0006950 ; GO:0006979 ; GO:0007275 ; GO:0007568 ; GO:0008150 ; GO:0008152 ; GO:0008340 ; GO:0009636 ; GO:0009791 ; GO:0009987 ; GO:0010035 ; GO:001025…	ko04146 ; ko04212 ; ko04213	Peroxisome ; Longevity regulating pathway - worm ; Longevity regulating pathway - multiple species
Minc3s00075g03701	553	NP_508505.1	Fatty acyl-CoA reductase [Caenorhabditis elegans]	C-Ele	17570463	GO:0003674 ; GO:0003824 ; GO:0005575 ; GO:0005622 ; GO:0005623 ; GO:0005737 ; GO:0005777 ; GO:0006629 ; GO:0006637 ; GO:0006732 ; GO:0006790 ; GO:0006793 ; GO:0008150 ; GO:0008152 ; GO:0009058 ; GO:0009987 ; GO:0010025 ; GO:0010166 ; GO:0016491 ; GO:0016620 ; GO:0016903 ; GO:0035336 ; GO:0035337 ; GO:0035383 ; GO:0042579 ; GO:0043226 ; GO:0043227 ; GO:0043229 ; GO:0043231 ; GO:0044237 ; GO:004423…	ko04146 ; ko04212	Peroxisome ; Longevity regulating pathway - worm
Minc3s00741g16748	554	NP_508505.1	Fatty acyl-CoA reductase [Caenorhabditis elegans]	C-Ele	17570463	GO:0003674 ; GO:0003824 ; GO:0005575 ; GO:0005622 ; GO:0005623 ; GO:0005737 ; GO:0005777 ; GO:0006629 ; GO:0006637 ; GO:0006732 ; GO:0006790 ; GO:0006793 ; GO:0008150 ; GO:0008152 ; GO:0009058 ; GO:0009987 ; GO:0010025 ; GO:0010166 ; GO:0016491 ; GO:0016620 ; GO:0016903 ; GO:0035336 ; GO:0035337 ; GO:0035383 ; GO:0042579 ; GO:0043226 ; GO:0043227 ; GO:0043229 ; GO:0043231 ; GO:0044237 ; GO:004423…	ko04146 ; ko04212	Peroxisome ; Longevity regulating pathway - worm
Minc3s05733g38736	579	NP_508505.1	Fatty acyl-CoA reductase [Caenorhabditis elegans]	C-Ele	17570463	GO:0003674 ; GO:0003824 ; GO:0005575 ; GO:0005622 ; GO:0005623 ; GO:0005737 ; GO:0005777 ; GO:0006629 ; GO:0006637 ; GO:0006732 ; GO:0006790 ; GO:0006793 ; GO:0008150 ; GO:0008152 ; GO:0009058 ; GO:0009987 ; GO:0010025 ; GO:0010166 ; GO:0016491 ; GO:0016620 ; GO:0016903 ; GO:0035336 ; GO:0035337 ; GO:0035383 ; GO:0042579 ; GO:0043226 ; GO:0043227 ; GO:0043229 ; GO:0043231 ; GO:0044237 ; GO:004423…	ko04146 ; ko04212	Peroxisome ; Longevity regulating pathway - worm
Minc3s00878g18395	58	NP_509024.1	PeRoXisome assembly factor [Caenorhabditis elegans]	C-Ele	17550472	GO:0005575 ; GO:0005622 ; GO:0005623 ; GO:0005737 ; GO:0005777 ; GO:0005778 ; GO:0005779 ; GO:0006996 ; GO:0007031 ; GO:0008150 ; GO:0009987 ; GO:0016020 ; GO:0016021 ; GO:0016043 ; GO:0031090 ; GO:0031224 ; GO:0031231 ; GO:0031300 ; GO:0031301 ; GO:0031903 ; GO:0042579 ; GO:0043226 ; GO:0043227 ; GO:0043229 ; GO:0043231 ; GO:0044422 ; GO:0044424 ; GO:0044425 ; GO:0044438 ; GO:0044439 ; GO:004444…	ko04146	Peroxisome
Minc3s00227g08050	237	NP_495513.1	Probable peroxisomal membrane protein PEX13 [Caenorhabditis elegans]	C-Ele	17533615	GO:0002119 ; GO:0002164 ; GO:0005575 ; GO:0005622 ; GO:0005623 ; GO:0005737 ; GO:0005777 ; GO:0005778 ; GO:0006605 ; GO:0006625 ; GO:0006810 ; GO:0006886 ; GO:0006996 ; GO:0007031 ; GO:0007275 ; GO:0008104 ; GO:0008150 ; GO:0009790 ; GO:0009791 ; GO:0009792 ; GO:0009987 ; GO:0015031 ; GO:0015833 ; GO:0016020 ; GO:0016021 ; GO:0016043 ; GO:0016558 ; GO:0016560 ; GO:0017038 ; GO:0022406 ; GO:002260…	ko04146	Peroxisome
Minc3s00715g16460	195	NP_495513.1	Probable peroxisomal membrane protein PEX13 [Caenorhabditis elegans]	C-Ele	17533615	GO:0002119 ; GO:0002164 ; GO:0005575 ; GO:0005622 ; GO:0005623 ; GO:0005737 ; GO:0005777 ; GO:0005778 ; GO:0006605 ; GO:0006625 ; GO:0006810 ; GO:0006886 ; GO:0006996 ; GO:0007031 ; GO:0007275 ; GO:0008104 ; GO:0008150 ; GO:0009790 ; GO:0009791 ; GO:0009792 ; GO:0009987 ; GO:0015031 ; GO:0015833 ; GO:0016020 ; GO:0016021 ; GO:0016043 ; GO:0016558 ; GO:0016560 ; GO:0017038 ; GO:0022406 ; GO:002260…	ko04146	Peroxisome
Minc3s01231g21911	82	NP_001309444.1	Putative peroxisome assembly protein 12 [Caenorhabditis elegans]	C-Ele	1017483930	GO:0002119 ; GO:0002164 ; GO:0003674 ; GO:0003824 ; GO:0004842 ; GO:0005488 ; GO:0005515 ; GO:0005575 ; GO:0005622 ; GO:0005623 ; GO:0005737 ; GO:0005777 ; GO:0005778 ; GO:0005779 ; GO:0006464 ; GO:0006513 ; GO:0006605 ; GO:0006625 ; GO:0006810 ; GO:0006886 ; GO:0006996 ; GO:0007031 ; GO:0007275 ; GO:0008022 ; GO:0008104 ; GO:0008150 ; GO:0008270 ; GO:0009790 ; GO:0009791 ; GO:0009792 ; GO:000998…	ko04146	Peroxisome
Minc3s00169g06633	507	NP_001022020.1	PeRoXisome assembly factor [Caenorhabditis elegans]	Nematode	71983711	GO:0000268 ; GO:0002119 ; GO:0002164 ; GO:0003674 ; GO:0005048 ; GO:0005052 ; GO:0005488 ; GO:0005515 ; GO:0005575 ; GO:0005622 ; GO:0005623 ; GO:0005737 ; GO:0005777 ; GO:0005778 ; GO:0005829 ; GO:0006605 ; GO:0006625 ; GO:0006810 ; GO:0006886 ; GO:0006996 ; GO:0007031 ; GO:0007275 ; GO:0007568 ; GO:0008104 ; GO:0008150 ; GO:0008340 ; GO:0009790 ; GO:0009791 ; GO:0009792 ; GO:0009987 ; GO:001025…	ko04146	Peroxisome
Minc3s00774g17168	209	NP_001022020.1	PeRoXisome assembly factor [Caenorhabditis elegans]	C-Ele	71983711	GO:0000268 ; GO:0002119 ; GO:0002164 ; GO:0003674 ; GO:0005048 ; GO:0005052 ; GO:0005488 ; GO:0005515 ; GO:0005575 ; GO:0005622 ; GO:0005623 ; GO:0005737 ; GO:0005777 ; GO:0005778 ; GO:0005829 ; GO:0006605 ; GO:0006625 ; GO:0006810 ; GO:0006886 ; GO:0006996 ; GO:0007031 ; GO:0007275 ; GO:0007568 ; GO:0008104 ; GO:0008150 ; GO:0008340 ; GO:0009790 ; GO:0009791 ; GO:0009792 ; GO:0009987 ; GO:001025…	ko04146	Peroxisome
Minc3s00201g07424	318	NP_494954.1	Uncharacterized protein CELE_F58A6.1 [Caenorhabditis elegans]	C-Ele	17534483	GO:0003674 ; GO:0003824 ; GO:0005575 ; GO:0005622 ; GO:0005623 ; GO:0005737 ; GO:0005739 ; GO:0006082 ; GO:0006629 ; GO:0006631 ; GO:0008150 ; GO:0008152 ; GO:0009056 ; GO:0009062 ; GO:0009987 ; GO:0016042 ; GO:0016054 ; GO:0019752 ; GO:0032787 ; GO:0043226 ; GO:0043227 ; GO:0043229 ; GO:0043231 ; GO:0043436 ; GO:0044237 ; GO:0044238 ; GO:0044242 ; GO:0044248 ; GO:0044255 ; GO:0044281 ; GO:004428…	ko04146	Peroxisome
Minc3s00126g05406	251	NP_494448.1	Uncharacterized protein CELE_Y25C1A.13 [Caenorhabditis elegans]	C-Ele	17536985	GO:0002119 ; GO:0002164 ; GO:0003674 ; GO:0003824 ; GO:0005575 ; GO:0005622 ; GO:0005623 ; GO:0005737 ; GO:0005739 ; GO:0006082 ; GO:0006629 ; GO:0006631 ; GO:0007275 ; GO:0008150 ; GO:0008152 ; GO:0009056 ; GO:0009062 ; GO:0009791 ; GO:0009987 ; GO:0016042 ; GO:0016054 ; GO:0019752 ; GO:0032501 ; GO:0032502 ; GO:0032787 ; GO:0043226 ; GO:0043227 ; GO:0043229 ; GO:0043231 ; GO:0043436 ; GO:004423…	ko04146	Peroxisome
Minc3s00003g00207	449	NP_495494.1	MAO-C-like dehydratase domain [Caenorhabditis elegans]	C-Ele	17532783	GO:0002376 ; GO:0003674 ; GO:0003824 ; GO:0005488 ; GO:0005515 ; GO:0005575 ; GO:0005622 ; GO:0005623 ; GO:0005737 ; GO:0005777 ; GO:0005778 ; GO:0006082 ; GO:0006629 ; GO:0006631 ; GO:0006635 ; GO:0006950 ; GO:0006952 ; GO:0006955 ; GO:0007275 ; GO:0007568 ; GO:0008150 ; GO:0008152 ; GO:0008340 ; GO:0009056 ; GO:0009062 ; GO:0009605 ; GO:0009607 ; GO:0009617 ; GO:0009987 ; GO:0010259 ; GO:001087…	ko04146	Peroxisome
Minc3s00116g05047	375	NP_495494.1	MAO-C-like dehydratase domain [Caenorhabditis elegans]	C-Ele	17532783	GO:0002376 ; GO:0003674 ; GO:0003824 ; GO:0005488 ; GO:0005515 ; GO:0005575 ; GO:0005622 ; GO:0005623 ; GO:0005737 ; GO:0005777 ; GO:0005778 ; GO:0006082 ; GO:0006629 ; GO:0006631 ; GO:0006635 ; GO:0006950 ; GO:0006952 ; GO:0006955 ; GO:0007275 ; GO:0007568 ; GO:0008150 ; GO:0008152 ; GO:0008340 ; GO:0009056 ; GO:0009062 ; GO:0009605 ; GO:0009607 ; GO:0009617 ; GO:0009987 ; GO:0010259 ; GO:001087…	ko04146	Peroxisome
Minc3s06795g40327	286	NP_495494.1	MAO-C-like dehydratase domain [Caenorhabditis elegans]	C-Ele	17532783	GO:0002376 ; GO:0003674 ; GO:0003824 ; GO:0005488 ; GO:0005515 ; GO:0005575 ; GO:0005622 ; GO:0005623 ; GO:0005737 ; GO:0005777 ; GO:0005778 ; GO:0006082 ; GO:0006629 ; GO:0006631 ; GO:0006635 ; GO:0006950 ; GO:0006952 ; GO:0006955 ; GO:0007275 ; GO:0007568 ; GO:0008150 ; GO:0008152 ; GO:0008340 ; GO:0009056 ; GO:0009062 ; GO:0009605 ; GO:0009607 ; GO:0009617 ; GO:0009987 ; GO:0010259 ; GO:001087…	ko04146	Peroxisome
Minc3s00517g13632	673	NP_510624.1	Uncharacterized protein CELE_B0395.3 [Caenorhabditis elegans]	C-Ele	17549962	GO:0003674 ; GO:0003824 ; GO:0008150 ; GO:0016740 ; GO:0016746 ; GO:0040011	ko04146	Peroxisome
Minc3s00567g14381	653	NP_510624.1	Uncharacterized protein CELE_B0395.3 [Caenorhabditis elegans]	C-Ele	17549962	GO:0003674 ; GO:0003824 ; GO:0008150 ; GO:0016740 ; GO:0016746 ; GO:0040011	ko04146	Peroxisome
Minc3s02554g30614	623	NP_510624.1	Uncharacterized protein CELE_B0395.3 [Caenorhabditis elegans]	C-Ele	17549962	GO:0003674 ; GO:0003824 ; GO:0008150 ; GO:0016740 ; GO:0016746 ; GO:0040011	ko04146	Peroxisome
Minc3s00180g06915	213	NP_493273.1	PeRoXisome assembly factor [Caenorhabditis elegans]	C-Ele	17506083	GO:0002376 ; GO:0005575 ; GO:0005622 ; GO:0005623 ; GO:0005737 ; GO:0005777 ; GO:0005778 ; GO:0005779 ; GO:0006950 ; GO:0006952 ; GO:0006955 ; GO:0006996 ; GO:0007031 ; GO:0008150 ; GO:0009605 ; GO:0009607 ; GO:0009617 ; GO:0009987 ; GO:0016020 ; GO:0016021 ; GO:0016043 ; GO:0016559 ; GO:0031090 ; GO:0031224 ; GO:0031231 ; GO:0031300 ; GO:0031301 ; GO:0031903 ; GO:0032535 ; GO:0042579 ; GO:004274…	ko04146	Peroxisome
Minc3s00224g07963	213	NP_493273.1	PeRoXisome assembly factor [Caenorhabditis elegans]	Nematode	17506083	GO:0002376 ; GO:0005575 ; GO:0005622 ; GO:0005623 ; GO:0005737 ; GO:0005777 ; GO:0005778 ; GO:0005779 ; GO:0006950 ; GO:0006952 ; GO:0006955 ; GO:0006996 ; GO:0007031 ; GO:0008150 ; GO:0009605 ; GO:0009607 ; GO:0009617 ; GO:0009987 ; GO:0016020 ; GO:0016021 ; GO:0016043 ; GO:0016559 ; GO:0031090 ; GO:0031224 ; GO:0031231 ; GO:0031300 ; GO:0031301 ; GO:0031903 ; GO:0032535 ; GO:0042579 ; GO:004274…	ko04146	Peroxisome
Minc3s00152g06188	175	NP_001024916.1	Mpv17-like protein	Nematode	71996645	GO:0000302 ; GO:0005575 ; GO:0005622 ; GO:0005623 ; GO:0005737 ; GO:0005739 ; GO:0005740 ; GO:0005743 ; GO:0006950 ; GO:0006979 ; GO:0008150 ; GO:0009987 ; GO:0016020 ; GO:0016021 ; GO:0019866 ; GO:0031090 ; GO:0031224 ; GO:0031966 ; GO:0031967 ; GO:0031975 ; GO:0033554 ; GO:0034599 ; GO:0034614 ; GO:0042221 ; GO:0043226 ; GO:0043227 ; GO:0043229 ; GO:0043231 ; GO:0044422 ; GO:0044424 ; GO:004442…	ko04146	Peroxisome
Minc3s03074g32673	244	NP_498947.1	Putative peroxisomal biogenesis factor 19 [Caenorhabditis elegans]	Nematode	17553610	GO:0002119 ; GO:0002164 ; GO:0003674 ; GO:0005488 ; GO:0005515 ; GO:0005575 ; GO:0005622 ; GO:0005623 ; GO:0005737 ; GO:0005777 ; GO:0007275 ; GO:0008150 ; GO:0009790 ; GO:0009791 ; GO:0009792 ; GO:0032501 ; GO:0032502 ; GO:0040011 ; GO:0042579 ; GO:0043226 ; GO:0043227 ; GO:0043229 ; GO:0043231 ; GO:0044424 ; GO:0044444 ; GO:0044464 ; GO:0044699 ; GO:0044707 ; GO:0044767 ; GO:0048856	ko04146	Peroxisome
Minc3s00441g12371	52	NP_001021201.1	Tryptophan--tRNA ligase, mitochondrial [Caenorhabditis elegans]	C-Ele	71982800	GO:0000166 ; GO:0001882 ; GO:0001883 ; GO:0003674 ; GO:0003824 ; GO:0004812 ; GO:0004830 ; GO:0005488 ; GO:0005524 ; GO:0005575 ; GO:0005622 ; GO:0005623 ; GO:0005737 ; GO:0005739 ; GO:0005759 ; GO:0005777 ; GO:0005778 ; GO:0005779 ; GO:0006082 ; GO:0006399 ; GO:0006412 ; GO:0006418 ; GO:0006436 ; GO:0006518 ; GO:0006520 ; GO:0006605 ; GO:0006625 ; GO:0006807 ; GO:0006810 ; GO:0006886 ; GO:000699…	ko04146	Peroxisome
Minc3s00656g15685	76	NP_001021201.1	Tryptophan--tRNA ligase, mitochondrial [Caenorhabditis elegans]	C-Ele	71982800	GO:0000166 ; GO:0001882 ; GO:0001883 ; GO:0003674 ; GO:0003824 ; GO:0004812 ; GO:0004830 ; GO:0005488 ; GO:0005524 ; GO:0005575 ; GO:0005622 ; GO:0005623 ; GO:0005737 ; GO:0005739 ; GO:0005759 ; GO:0005777 ; GO:0005778 ; GO:0005779 ; GO:0006082 ; GO:0006399 ; GO:0006412 ; GO:0006418 ; GO:0006436 ; GO:0006518 ; GO:0006520 ; GO:0006605 ; GO:0006625 ; GO:0006807 ; GO:0006810 ; GO:0006886 ; GO:000699…	ko04146	Peroxisome
Minc3s00942g19129	52	NP_001021201.1	Tryptophan--tRNA ligase, mitochondrial [Caenorhabditis elegans]	C-Ele	71982800	GO:0000166 ; GO:0001882 ; GO:0001883 ; GO:0003674 ; GO:0003824 ; GO:0004812 ; GO:0004830 ; GO:0005488 ; GO:0005524 ; GO:0005575 ; GO:0005622 ; GO:0005623 ; GO:0005737 ; GO:0005739 ; GO:0005759 ; GO:0005777 ; GO:0005778 ; GO:0005779 ; GO:0006082 ; GO:0006399 ; GO:0006412 ; GO:0006418 ; GO:0006436 ; GO:0006518 ; GO:0006520 ; GO:0006605 ; GO:0006625 ; GO:0006807 ; GO:0006810 ; GO:0006886 ; GO:000699…	ko04146	Peroxisome
Minc3s01068g20395	332	NP_001021201.1	Tryptophan--tRNA ligase, mitochondrial [Caenorhabditis elegans]	C-Ele	71982800	GO:0000166 ; GO:0001882 ; GO:0001883 ; GO:0003674 ; GO:0003824 ; GO:0004812 ; GO:0004830 ; GO:0005488 ; GO:0005524 ; GO:0005575 ; GO:0005622 ; GO:0005623 ; GO:0005737 ; GO:0005739 ; GO:0005759 ; GO:0005777 ; GO:0005778 ; GO:0005779 ; GO:0006082 ; GO:0006399 ; GO:0006412 ; GO:0006418 ; GO:0006436 ; GO:0006518 ; GO:0006520 ; GO:0006605 ; GO:0006625 ; GO:0006807 ; GO:0006810 ; GO:0006886 ; GO:000699…	ko04146	Peroxisome
Minc3s09226g43029	62	NP_001021201.1	Tryptophan--tRNA ligase, mitochondrial [Caenorhabditis elegans]	C-Ele	71982800	GO:0000166 ; GO:0001882 ; GO:0001883 ; GO:0003674 ; GO:0003824 ; GO:0004812 ; GO:0004830 ; GO:0005488 ; GO:0005524 ; GO:0005575 ; GO:0005622 ; GO:0005623 ; GO:0005737 ; GO:0005739 ; GO:0005759 ; GO:0005777 ; GO:0005778 ; GO:0005779 ; GO:0006082 ; GO:0006399 ; GO:0006412 ; GO:0006418 ; GO:0006436 ; GO:0006518 ; GO:0006520 ; GO:0006605 ; GO:0006625 ; GO:0006807 ; GO:0006810 ; GO:0006886 ; GO:000699…	ko04146	Peroxisome
Minc3s10956g44494	99	NP_001021201.1	Tryptophan--tRNA ligase, mitochondrial [Caenorhabditis elegans]	C-Ele	71982800	GO:0000166 ; GO:0001882 ; GO:0001883 ; GO:0003674 ; GO:0003824 ; GO:0004812 ; GO:0004830 ; GO:0005488 ; GO:0005524 ; GO:0005575 ; GO:0005622 ; GO:0005623 ; GO:0005737 ; GO:0005739 ; GO:0005759 ; GO:0005777 ; GO:0005778 ; GO:0005779 ; GO:0006082 ; GO:0006399 ; GO:0006412 ; GO:0006418 ; GO:0006436 ; GO:0006518 ; GO:0006520 ; GO:0006605 ; GO:0006625 ; GO:0006807 ; GO:0006810 ; GO:0006886 ; GO:000699…	ko04146	Peroxisome
Minc3s00011g00714	321	NP_496639.1	Non-specific lipid-transfer protein-like 2 [Caenorhabditis elegans]	C-Ele	17537653	GO:0000038 ; GO:0002119 ; GO:0002164 ; GO:0003008 ; GO:0003674 ; GO:0003824 ; GO:0005215 ; GO:0005319 ; GO:0005488 ; GO:0005496 ; GO:0005575 ; GO:0005622 ; GO:0005623 ; GO:0005737 ; GO:0005777 ; GO:0006082 ; GO:0006629 ; GO:0006631 ; GO:0006637 ; GO:0006694 ; GO:0006732 ; GO:0006790 ; GO:0006793 ; GO:0006810 ; GO:0006811 ; GO:0006820 ; GO:0006869 ; GO:0007275 ; GO:0007610 ; GO:0007611 ; GO:000761…	ko04146	Peroxisome
Minc3s00346g10680	570	NP_496639.1	Non-specific lipid-transfer protein-like 2 [Caenorhabditis elegans]	C-Ele	17537653	GO:0000038 ; GO:0002119 ; GO:0002164 ; GO:0003008 ; GO:0003674 ; GO:0003824 ; GO:0005215 ; GO:0005319 ; GO:0005488 ; GO:0005496 ; GO:0005575 ; GO:0005622 ; GO:0005623 ; GO:0005737 ; GO:0005777 ; GO:0006082 ; GO:0006629 ; GO:0006631 ; GO:0006637 ; GO:0006694 ; GO:0006732 ; GO:0006790 ; GO:0006793 ; GO:0006810 ; GO:0006811 ; GO:0006820 ; GO:0006869 ; GO:0007275 ; GO:0007610 ; GO:0007611 ; GO:000761…	ko04146	Peroxisome
Minc3s03030g32499	464	NP_496639.1	Non-specific lipid-transfer protein-like 2 [Caenorhabditis elegans]	C-Ele	17537653	GO:0000038 ; GO:0002119 ; GO:0002164 ; GO:0003008 ; GO:0003674 ; GO:0003824 ; GO:0005215 ; GO:0005319 ; GO:0005488 ; GO:0005496 ; GO:0005575 ; GO:0005622 ; GO:0005623 ; GO:0005737 ; GO:0005777 ; GO:0006082 ; GO:0006629 ; GO:0006631 ; GO:0006637 ; GO:0006694 ; GO:0006732 ; GO:0006790 ; GO:0006793 ; GO:0006810 ; GO:0006811 ; GO:0006820 ; GO:0006869 ; GO:0007275 ; GO:0007610 ; GO:0007611 ; GO:000761…	ko04146	Peroxisome
Minc3s06937g40512	53	NP_496639.1	Non-specific lipid-transfer protein-like 2 [Caenorhabditis elegans]	C-Ele	17537653	GO:0000038 ; GO:0002119 ; GO:0002164 ; GO:0003008 ; GO:0003674 ; GO:0003824 ; GO:0005215 ; GO:0005319 ; GO:0005488 ; GO:0005496 ; GO:0005575 ; GO:0005622 ; GO:0005623 ; GO:0005737 ; GO:0005777 ; GO:0006082 ; GO:0006629 ; GO:0006631 ; GO:0006637 ; GO:0006694 ; GO:0006732 ; GO:0006790 ; GO:0006793 ; GO:0006810 ; GO:0006811 ; GO:0006820 ; GO:0006869 ; GO:0007275 ; GO:0007610 ; GO:0007611 ; GO:000761…	ko04146	Peroxisome
Minc3s00217g07800	274	NP_509146.1	DeHydrogenases, Short chain [Caenorhabditis elegans]	C-Ele	17568967	GO:0000038 ; GO:0002119 ; GO:0002164 ; GO:0003674 ; GO:0005488 ; GO:0005575 ; GO:0005622 ; GO:0005623 ; GO:0005737 ; GO:0005777 ; GO:0006082 ; GO:0006629 ; GO:0006631 ; GO:0006637 ; GO:0006732 ; GO:0006790 ; GO:0006793 ; GO:0006950 ; GO:0007275 ; GO:0008150 ; GO:0008152 ; GO:0009058 ; GO:0009605 ; GO:0009791 ; GO:0009987 ; GO:0009991 ; GO:0010033 ; GO:0010817 ; GO:0010876 ; GO:0010883 ; GO:001088…	ko04146	Peroxisome
Minc3s02927g32097	274	NP_509146.1	DeHydrogenases, Short chain [Caenorhabditis elegans]	C-Ele	17568967	GO:0000038 ; GO:0002119 ; GO:0002164 ; GO:0003674 ; GO:0005488 ; GO:0005575 ; GO:0005622 ; GO:0005623 ; GO:0005737 ; GO:0005777 ; GO:0006082 ; GO:0006629 ; GO:0006631 ; GO:0006637 ; GO:0006732 ; GO:0006790 ; GO:0006793 ; GO:0006950 ; GO:0007275 ; GO:0008150 ; GO:0008152 ; GO:0009058 ; GO:0009605 ; GO:0009791 ; GO:0009987 ; GO:0009991 ; GO:0010033 ; GO:0010817 ; GO:0010876 ; GO:0010883 ; GO:001088…	ko04146	Peroxisome
Minc3s05618g38534	274	NP_509146.1	DeHydrogenases, Short chain [Caenorhabditis elegans]	C-Ele	17568967	GO:0000038 ; GO:0002119 ; GO:0002164 ; GO:0003674 ; GO:0005488 ; GO:0005575 ; GO:0005622 ; GO:0005623 ; GO:0005737 ; GO:0005777 ; GO:0006082 ; GO:0006629 ; GO:0006631 ; GO:0006637 ; GO:0006732 ; GO:0006790 ; GO:0006793 ; GO:0006950 ; GO:0007275 ; GO:0008150 ; GO:0008152 ; GO:0009058 ; GO:0009605 ; GO:0009791 ; GO:0009987 ; GO:0009991 ; GO:0010033 ; GO:0010817 ; GO:0010876 ; GO:0010883 ; GO:001088…	ko04146	Peroxisome
Minc3s00002g00134	175	XP_003145766.1	hypothetical protein LOAG_10191	Nematode	312088197	-	ko04146	Peroxisome
Minc3s00011g00713	281	XP_001902124.1	sterol carrier protein	Nematode	170594766	-	ko04146	Peroxisome
Minc3s00481g13057	321	XP_001900656.1	tryptophanyl-tRNA synthetase family protein [Brugia malayi]	Nematode	170591797	-	ko04146	Peroxisome
Minc3s03796g34839	194	XP_001900656.1	tryptophanyl-tRNA synthetase family protein [Brugia malayi]	Nematode	170591797	-	ko04146	Peroxisome
Minc3s01412g23610	130	XP_001893329.1	Pex2 / Pex12 amino terminal region family protein [Brugia malayi]	Nematode	170575660	-	ko04146	Peroxisome
Minc3s00070g03518	905	NP_497787.1	Integrin beta pat-3 [Caenorhabditis elegans]	C-Ele	17554380	GO:0000003 ; GO:0003008 ; GO:0003012 ; GO:0003674 ; GO:0005488 ; GO:0005515 ; GO:0005575 ; GO:0005622 ; GO:0005623 ; GO:0005737 ; GO:0005886 ; GO:0005887 ; GO:0006915 ; GO:0006928 ; GO:0006936 ; GO:0006937 ; GO:0006940 ; GO:0006941 ; GO:0007154 ; GO:0007155 ; GO:0007165 ; GO:0007166 ; GO:0007229 ; GO:0007275 ; GO:0008150 ; GO:0008152 ; GO:0008219 ; GO:0008305 ; GO:0009056 ; GO:0009057 ; GO:000965…	ko04145 ; ko04512	Phagosome ; ECM-receptor interaction
Minc3s00070g03519	666	NP_497787.1	Integrin beta pat-3 [Caenorhabditis elegans]	C-Ele	17554380	GO:0000003 ; GO:0003008 ; GO:0003012 ; GO:0003674 ; GO:0005488 ; GO:0005515 ; GO:0005575 ; GO:0005622 ; GO:0005623 ; GO:0005737 ; GO:0005886 ; GO:0005887 ; GO:0006915 ; GO:0006928 ; GO:0006936 ; GO:0006937 ; GO:0006940 ; GO:0006941 ; GO:0007154 ; GO:0007155 ; GO:0007165 ; GO:0007166 ; GO:0007229 ; GO:0007275 ; GO:0008150 ; GO:0008152 ; GO:0008219 ; GO:0008305 ; GO:0009056 ; GO:0009057 ; GO:000965…	ko04145 ; ko04512	Phagosome ; ECM-receptor interaction
Minc3s03732g34636	303	NP_497787.1	Integrin beta pat-3 [Caenorhabditis elegans]	C-Ele	17554380	GO:0000003 ; GO:0003008 ; GO:0003012 ; GO:0003674 ; GO:0005488 ; GO:0005515 ; GO:0005575 ; GO:0005622 ; GO:0005623 ; GO:0005737 ; GO:0005886 ; GO:0005887 ; GO:0006915 ; GO:0006928 ; GO:0006936 ; GO:0006937 ; GO:0006940 ; GO:0006941 ; GO:0007154 ; GO:0007155 ; GO:0007165 ; GO:0007166 ; GO:0007229 ; GO:0007275 ; GO:0008150 ; GO:0008152 ; GO:0008219 ; GO:0008305 ; GO:0009056 ; GO:0009057 ; GO:000965…	ko04145 ; ko04512	Phagosome ; ECM-receptor interaction
Minc3s00311g09934	248	NP_506075.2	Tubulin beta chain [Caenorhabditis elegans]	C-Ele	72000327	GO:0000166 ; GO:0001882 ; GO:0001883 ; GO:0003674 ; GO:0003924 ; GO:0005198 ; GO:0005200 ; GO:0005488 ; GO:0005525 ; GO:0005575 ; GO:0005622 ; GO:0005623 ; GO:0005856 ; GO:0005874 ; GO:0006139 ; GO:0006152 ; GO:0006725 ; GO:0006753 ; GO:0006793 ; GO:0006796 ; GO:0006807 ; GO:0006996 ; GO:0007010 ; GO:0007017 ; GO:0008150 ; GO:0008152 ; GO:0009056 ; GO:0009116 ; GO:0009117 ; GO:0009119 ; GO:000914…	ko04145	Phagosome
Minc3s00398g11618	446	NP_497663.1	Detyrosinated tubulin alpha-3 chain [Caenorhabditis elegans]	C-Ele	17554312	GO:0000166 ; GO:0001882 ; GO:0001883 ; GO:0001966 ; GO:0003008 ; GO:0003674 ; GO:0003924 ; GO:0005198 ; GO:0005200 ; GO:0005488 ; GO:0005525 ; GO:0005575 ; GO:0005622 ; GO:0005623 ; GO:0005856 ; GO:0005874 ; GO:0006139 ; GO:0006152 ; GO:0006725 ; GO:0006753 ; GO:0006793 ; GO:0006796 ; GO:0006807 ; GO:0006996 ; GO:0007010 ; GO:0007017 ; GO:0007600 ; GO:0007610 ; GO:0007638 ; GO:0008150 ; GO:000815…	ko04145	Phagosome
Minc3s00491g13212	446	NP_497663.1	Detyrosinated tubulin alpha-3 chain [Caenorhabditis elegans]	C-Ele	17554312	GO:0000166 ; GO:0001882 ; GO:0001883 ; GO:0001966 ; GO:0003008 ; GO:0003674 ; GO:0003924 ; GO:0005198 ; GO:0005200 ; GO:0005488 ; GO:0005525 ; GO:0005575 ; GO:0005622 ; GO:0005623 ; GO:0005856 ; GO:0005874 ; GO:0006139 ; GO:0006152 ; GO:0006725 ; GO:0006753 ; GO:0006793 ; GO:0006796 ; GO:0006807 ; GO:0006996 ; GO:0007010 ; GO:0007017 ; GO:0007600 ; GO:0007610 ; GO:0007638 ; GO:0008150 ; GO:000815…	ko04145	Phagosome
Minc3s01886g26965	446	NP_497663.1	Detyrosinated tubulin alpha-3 chain [Caenorhabditis elegans]	C-Ele	17554312	GO:0000166 ; GO:0001882 ; GO:0001883 ; GO:0001966 ; GO:0003008 ; GO:0003674 ; GO:0003924 ; GO:0005198 ; GO:0005200 ; GO:0005488 ; GO:0005525 ; GO:0005575 ; GO:0005622 ; GO:0005623 ; GO:0005856 ; GO:0005874 ; GO:0006139 ; GO:0006152 ; GO:0006725 ; GO:0006753 ; GO:0006793 ; GO:0006796 ; GO:0006807 ; GO:0006996 ; GO:0007010 ; GO:0007017 ; GO:0007600 ; GO:0007610 ; GO:0007638 ; GO:0008150 ; GO:000815…	ko04145	Phagosome
Minc3s03657g34450	444	NP_497663.1	Detyrosinated tubulin alpha-3 chain [Caenorhabditis elegans]	C-Ele	17554312	GO:0000166 ; GO:0001882 ; GO:0001883 ; GO:0001966 ; GO:0003008 ; GO:0003674 ; GO:0003924 ; GO:0005198 ; GO:0005200 ; GO:0005488 ; GO:0005525 ; GO:0005575 ; GO:0005622 ; GO:0005623 ; GO:0005856 ; GO:0005874 ; GO:0006139 ; GO:0006152 ; GO:0006725 ; GO:0006753 ; GO:0006793 ; GO:0006796 ; GO:0006807 ; GO:0006996 ; GO:0007010 ; GO:0007017 ; GO:0007600 ; GO:0007610 ; GO:0007638 ; GO:0008150 ; GO:000815…	ko04145	Phagosome
Minc3s00001g00047	449	NP_499367.1	Tubulin beta chain [Caenorhabditis elegans]	C-Ele	17553980	GO:0000003 ; GO:0000166 ; GO:0000226 ; GO:0000278 ; GO:0000902 ; GO:0000904 ; GO:0001882 ; GO:0001883 ; GO:0002119 ; GO:0002164 ; GO:0003674 ; GO:0003924 ; GO:0005198 ; GO:0005200 ; GO:0005488 ; GO:0005525 ; GO:0005575 ; GO:0005622 ; GO:0005623 ; GO:0005737 ; GO:0005819 ; GO:0005856 ; GO:0005874 ; GO:0005876 ; GO:0006139 ; GO:0006152 ; GO:0006725 ; GO:0006753 ; GO:0006793 ; GO:0006796 ; GO:000680…	ko04145	Phagosome
Minc3s00035g02063	447	NP_499367.1	Tubulin beta chain [Caenorhabditis elegans]	C-Ele	17553980	GO:0000003 ; GO:0000166 ; GO:0000226 ; GO:0000278 ; GO:0000902 ; GO:0000904 ; GO:0001882 ; GO:0001883 ; GO:0002119 ; GO:0002164 ; GO:0003674 ; GO:0003924 ; GO:0005198 ; GO:0005200 ; GO:0005488 ; GO:0005525 ; GO:0005575 ; GO:0005622 ; GO:0005623 ; GO:0005737 ; GO:0005819 ; GO:0005856 ; GO:0005874 ; GO:0005876 ; GO:0006139 ; GO:0006152 ; GO:0006725 ; GO:0006753 ; GO:0006793 ; GO:0006796 ; GO:000680…	ko04145	Phagosome
Minc3s00761g16988	447	NP_499367.1	Tubulin beta chain [Caenorhabditis elegans]	C-Ele	17553980	GO:0000003 ; GO:0000166 ; GO:0000226 ; GO:0000278 ; GO:0000902 ; GO:0000904 ; GO:0001882 ; GO:0001883 ; GO:0002119 ; GO:0002164 ; GO:0003674 ; GO:0003924 ; GO:0005198 ; GO:0005200 ; GO:0005488 ; GO:0005525 ; GO:0005575 ; GO:0005622 ; GO:0005623 ; GO:0005737 ; GO:0005819 ; GO:0005856 ; GO:0005874 ; GO:0005876 ; GO:0006139 ; GO:0006152 ; GO:0006725 ; GO:0006753 ; GO:0006793 ; GO:0006796 ; GO:000680…	ko04145	Phagosome
Minc3s00990g19633	449	NP_499367.1	Tubulin beta chain [Caenorhabditis elegans]	C-Ele	17553980	GO:0000003 ; GO:0000166 ; GO:0000226 ; GO:0000278 ; GO:0000902 ; GO:0000904 ; GO:0001882 ; GO:0001883 ; GO:0002119 ; GO:0002164 ; GO:0003674 ; GO:0003924 ; GO:0005198 ; GO:0005200 ; GO:0005488 ; GO:0005525 ; GO:0005575 ; GO:0005622 ; GO:0005623 ; GO:0005737 ; GO:0005819 ; GO:0005856 ; GO:0005874 ; GO:0005876 ; GO:0006139 ; GO:0006152 ; GO:0006725 ; GO:0006753 ; GO:0006793 ; GO:0006796 ; GO:000680…	ko04145	Phagosome
Minc3s02018g27797	880	NP_499367.1	Tubulin beta chain [Caenorhabditis elegans]	C-Ele	17553980	GO:0000003 ; GO:0000166 ; GO:0000226 ; GO:0000278 ; GO:0000902 ; GO:0000904 ; GO:0001882 ; GO:0001883 ; GO:0002119 ; GO:0002164 ; GO:0003674 ; GO:0003924 ; GO:0005198 ; GO:0005200 ; GO:0005488 ; GO:0005525 ; GO:0005575 ; GO:0005622 ; GO:0005623 ; GO:0005737 ; GO:0005819 ; GO:0005856 ; GO:0005874 ; GO:0005876 ; GO:0006139 ; GO:0006152 ; GO:0006725 ; GO:0006753 ; GO:0006793 ; GO:0006796 ; GO:000680…	ko04145	Phagosome
Minc3s00001g00052	448	NP_497806.1	Tubulin beta-2 chain [Caenorhabditis elegans]	C-Ele	17552540	GO:0000003 ; GO:0000166 ; GO:0000212 ; GO:0000226 ; GO:0000278 ; GO:0000902 ; GO:0000904 ; GO:0001882 ; GO:0001883 ; GO:0002119 ; GO:0002164 ; GO:0003006 ; GO:0003674 ; GO:0003924 ; GO:0005198 ; GO:0005200 ; GO:0005488 ; GO:0005525 ; GO:0005575 ; GO:0005622 ; GO:0005623 ; GO:0005737 ; GO:0005819 ; GO:0005856 ; GO:0005874 ; GO:0005876 ; GO:0006139 ; GO:0006152 ; GO:0006725 ; GO:0006753 ; GO:000679…	ko04145	Phagosome
Minc3s00050g02700	448	NP_497806.1	Tubulin beta-2 chain [Caenorhabditis elegans]	C-Ele	17552540	GO:0000003 ; GO:0000166 ; GO:0000212 ; GO:0000226 ; GO:0000278 ; GO:0000902 ; GO:0000904 ; GO:0001882 ; GO:0001883 ; GO:0002119 ; GO:0002164 ; GO:0003006 ; GO:0003674 ; GO:0003924 ; GO:0005198 ; GO:0005200 ; GO:0005488 ; GO:0005525 ; GO:0005575 ; GO:0005622 ; GO:0005623 ; GO:0005737 ; GO:0005819 ; GO:0005856 ; GO:0005874 ; GO:0005876 ; GO:0006139 ; GO:0006152 ; GO:0006725 ; GO:0006753 ; GO:000679…	ko04145	Phagosome
Minc3s00686g16069	448	NP_497806.1	Tubulin beta-2 chain [Caenorhabditis elegans]	C-Ele	17552540	GO:0000003 ; GO:0000166 ; GO:0000212 ; GO:0000226 ; GO:0000278 ; GO:0000902 ; GO:0000904 ; GO:0001882 ; GO:0001883 ; GO:0002119 ; GO:0002164 ; GO:0003006 ; GO:0003674 ; GO:0003924 ; GO:0005198 ; GO:0005200 ; GO:0005488 ; GO:0005525 ; GO:0005575 ; GO:0005622 ; GO:0005623 ; GO:0005737 ; GO:0005819 ; GO:0005856 ; GO:0005874 ; GO:0005876 ; GO:0006139 ; GO:0006152 ; GO:0006725 ; GO:0006753 ; GO:000679…	ko04145	Phagosome
Minc3s02605g30853	448	NP_497806.1	Tubulin beta-2 chain [Caenorhabditis elegans]	C-Ele	17552540	GO:0000003 ; GO:0000166 ; GO:0000212 ; GO:0000226 ; GO:0000278 ; GO:0000902 ; GO:0000904 ; GO:0001882 ; GO:0001883 ; GO:0002119 ; GO:0002164 ; GO:0003006 ; GO:0003674 ; GO:0003924 ; GO:0005198 ; GO:0005200 ; GO:0005488 ; GO:0005525 ; GO:0005575 ; GO:0005622 ; GO:0005623 ; GO:0005737 ; GO:0005819 ; GO:0005856 ; GO:0005874 ; GO:0005876 ; GO:0006139 ; GO:0006152 ; GO:0006725 ; GO:0006753 ; GO:000679…	ko04145	Phagosome
Minc3s00890g18541	211	NP_509591.2	Tubulin alpha-8 chain [Caenorhabditis elegans]	C-Ele	72003776	GO:0000166 ; GO:0001882 ; GO:0001883 ; GO:0003674 ; GO:0003924 ; GO:0005198 ; GO:0005200 ; GO:0005488 ; GO:0005525 ; GO:0005575 ; GO:0005622 ; GO:0005623 ; GO:0005737 ; GO:0005856 ; GO:0005874 ; GO:0006139 ; GO:0006152 ; GO:0006725 ; GO:0006753 ; GO:0006793 ; GO:0006796 ; GO:0006807 ; GO:0006996 ; GO:0007010 ; GO:0007017 ; GO:0008150 ; GO:0008152 ; GO:0009056 ; GO:0009116 ; GO:0009117 ; GO:000911…	ko04145	Phagosome
Minc3s00890g18542	62	NP_509591.2	Tubulin alpha-8 chain [Caenorhabditis elegans]	C-Ele	72003776	GO:0000166 ; GO:0001882 ; GO:0001883 ; GO:0003674 ; GO:0003924 ; GO:0005198 ; GO:0005200 ; GO:0005488 ; GO:0005525 ; GO:0005575 ; GO:0005622 ; GO:0005623 ; GO:0005737 ; GO:0005856 ; GO:0005874 ; GO:0006139 ; GO:0006152 ; GO:0006725 ; GO:0006753 ; GO:0006793 ; GO:0006796 ; GO:0006807 ; GO:0006996 ; GO:0007010 ; GO:0007017 ; GO:0008150 ; GO:0008152 ; GO:0009056 ; GO:0009116 ; GO:0009117 ; GO:000911…	ko04145	Phagosome
Minc3s02374g29731	295	NP_509591.2	Tubulin alpha-8 chain [Caenorhabditis elegans]	C-Ele	72003776	GO:0000166 ; GO:0001882 ; GO:0001883 ; GO:0003674 ; GO:0003924 ; GO:0005198 ; GO:0005200 ; GO:0005488 ; GO:0005525 ; GO:0005575 ; GO:0005622 ; GO:0005623 ; GO:0005737 ; GO:0005856 ; GO:0005874 ; GO:0006139 ; GO:0006152 ; GO:0006725 ; GO:0006753 ; GO:0006793 ; GO:0006796 ; GO:0006807 ; GO:0006996 ; GO:0007010 ; GO:0007017 ; GO:0008150 ; GO:0008152 ; GO:0009056 ; GO:0009116 ; GO:0009117 ; GO:000911…	ko04145	Phagosome
Minc3s07195g40835	120	NP_508555.2	Tubulin alpha chain [Caenorhabditis elegans]	C-Ele	25150752	GO:0000166 ; GO:0001882 ; GO:0001883 ; GO:0003674 ; GO:0003924 ; GO:0005198 ; GO:0005200 ; GO:0005488 ; GO:0005525 ; GO:0005575 ; GO:0005622 ; GO:0005623 ; GO:0005737 ; GO:0005856 ; GO:0005874 ; GO:0006139 ; GO:0006152 ; GO:0006725 ; GO:0006753 ; GO:0006793 ; GO:0006796 ; GO:0006807 ; GO:0006996 ; GO:0007010 ; GO:0007017 ; GO:0008150 ; GO:0008152 ; GO:0009056 ; GO:0009116 ; GO:0009117 ; GO:000911…	ko04145	Phagosome
Minc3s00022g01426	313	NP_509585.1	Tubulin beta-4 chain [Caenorhabditis elegans]	C-Ele	17549915	GO:0000166 ; GO:0001882 ; GO:0001883 ; GO:0003674 ; GO:0003924 ; GO:0005198 ; GO:0005200 ; GO:0005488 ; GO:0005525 ; GO:0005575 ; GO:0005622 ; GO:0005623 ; GO:0005737 ; GO:0005856 ; GO:0005874 ; GO:0005879 ; GO:0005929 ; GO:0005930 ; GO:0006139 ; GO:0006152 ; GO:0006725 ; GO:0006753 ; GO:0006793 ; GO:0006796 ; GO:0006807 ; GO:0006996 ; GO:0007010 ; GO:0007017 ; GO:0007275 ; GO:0008150 ; GO:000815…	ko04145	Phagosome
Minc3s00022g01428	132	NP_509585.1	Tubulin beta-4 chain [Caenorhabditis elegans]	C-Ele	17549915	GO:0000166 ; GO:0001882 ; GO:0001883 ; GO:0003674 ; GO:0003924 ; GO:0005198 ; GO:0005200 ; GO:0005488 ; GO:0005525 ; GO:0005575 ; GO:0005622 ; GO:0005623 ; GO:0005737 ; GO:0005856 ; GO:0005874 ; GO:0005879 ; GO:0005929 ; GO:0005930 ; GO:0006139 ; GO:0006152 ; GO:0006725 ; GO:0006753 ; GO:0006793 ; GO:0006796 ; GO:0006807 ; GO:0006996 ; GO:0007010 ; GO:0007017 ; GO:0007275 ; GO:0008150 ; GO:000815…	ko04145	Phagosome
Minc3s00496g13311	406	NP_509585.1	Tubulin beta-4 chain [Caenorhabditis elegans]	C-Ele	17549915	GO:0000166 ; GO:0001882 ; GO:0001883 ; GO:0003674 ; GO:0003924 ; GO:0005198 ; GO:0005200 ; GO:0005488 ; GO:0005525 ; GO:0005575 ; GO:0005622 ; GO:0005623 ; GO:0005737 ; GO:0005856 ; GO:0005874 ; GO:0005879 ; GO:0005929 ; GO:0005930 ; GO:0006139 ; GO:0006152 ; GO:0006725 ; GO:0006753 ; GO:0006793 ; GO:0006796 ; GO:0006807 ; GO:0006996 ; GO:0007010 ; GO:0007017 ; GO:0007275 ; GO:0008150 ; GO:000815…	ko04145	Phagosome
Minc3s00496g13312	132	NP_509585.1	Tubulin beta-4 chain [Caenorhabditis elegans]	C-Ele	17549915	GO:0000166 ; GO:0001882 ; GO:0001883 ; GO:0003674 ; GO:0003924 ; GO:0005198 ; GO:0005200 ; GO:0005488 ; GO:0005525 ; GO:0005575 ; GO:0005622 ; GO:0005623 ; GO:0005737 ; GO:0005856 ; GO:0005874 ; GO:0005879 ; GO:0005929 ; GO:0005930 ; GO:0006139 ; GO:0006152 ; GO:0006725 ; GO:0006753 ; GO:0006793 ; GO:0006796 ; GO:0006807 ; GO:0006996 ; GO:0007010 ; GO:0007017 ; GO:0007275 ; GO:0008150 ; GO:000815…	ko04145	Phagosome
Minc3s00073g03610	437	NP_492268.1	Tubulin alpha chain [Caenorhabditis elegans]	C-Ele	17506673	GO:0000166 ; GO:0001882 ; GO:0001883 ; GO:0003674 ; GO:0003924 ; GO:0005198 ; GO:0005200 ; GO:0005488 ; GO:0005525 ; GO:0005575 ; GO:0005622 ; GO:0005623 ; GO:0005737 ; GO:0005856 ; GO:0005874 ; GO:0005879 ; GO:0005929 ; GO:0005930 ; GO:0006139 ; GO:0006152 ; GO:0006725 ; GO:0006753 ; GO:0006793 ; GO:0006796 ; GO:0006807 ; GO:0006996 ; GO:0007010 ; GO:0007017 ; GO:0008150 ; GO:0008152 ; GO:000905…	ko04145	Phagosome
Minc3s02938g32136	450	NP_492268.1	Tubulin alpha chain [Caenorhabditis elegans]	C-Ele	17506673	GO:0000166 ; GO:0001882 ; GO:0001883 ; GO:0003674 ; GO:0003924 ; GO:0005198 ; GO:0005200 ; GO:0005488 ; GO:0005525 ; GO:0005575 ; GO:0005622 ; GO:0005623 ; GO:0005737 ; GO:0005856 ; GO:0005874 ; GO:0005879 ; GO:0005929 ; GO:0005930 ; GO:0006139 ; GO:0006152 ; GO:0006725 ; GO:0006753 ; GO:0006793 ; GO:0006796 ; GO:0006807 ; GO:0006996 ; GO:0007010 ; GO:0007017 ; GO:0008150 ; GO:0008152 ; GO:000905…	ko04145	Phagosome
Minc3s03764g34736	398	NP_492268.1	Tubulin alpha chain [Caenorhabditis elegans]	C-Ele	17506673	GO:0000166 ; GO:0001882 ; GO:0001883 ; GO:0003674 ; GO:0003924 ; GO:0005198 ; GO:0005200 ; GO:0005488 ; GO:0005525 ; GO:0005575 ; GO:0005622 ; GO:0005623 ; GO:0005737 ; GO:0005856 ; GO:0005874 ; GO:0005879 ; GO:0005929 ; GO:0005930 ; GO:0006139 ; GO:0006152 ; GO:0006725 ; GO:0006753 ; GO:0006793 ; GO:0006796 ; GO:0006807 ; GO:0006996 ; GO:0007010 ; GO:0007017 ; GO:0008150 ; GO:0008152 ; GO:000905…	ko04145	Phagosome
Minc3s02210g28871	117	NP_502518.2	Dynein Light Intermediate chain [Caenorhabditis elegans]	C-Ele	25151901	GO:0000003 ; GO:0000226 ; GO:0003006 ; GO:0003674 ; GO:0003774 ; GO:0003777 ; GO:0005488 ; GO:0005515 ; GO:0005575 ; GO:0005622 ; GO:0005623 ; GO:0005737 ; GO:0005813 ; GO:0005815 ; GO:0005856 ; GO:0005868 ; GO:0005874 ; GO:0005875 ; GO:0006810 ; GO:0006897 ; GO:0006898 ; GO:0006928 ; GO:0006950 ; GO:0006974 ; GO:0006996 ; GO:0007010 ; GO:0007017 ; GO:0007018 ; GO:0007097 ; GO:0007275 ; GO:000733…	ko04145	Phagosome
Minc3s00542g14007	4462	NP_491363.1	Dynein heavy chain, cytoplasmic [Caenorhabditis elegans]	C-Ele	17506419	GO:0000003 ; GO:0000166 ; GO:0000226 ; GO:0000278 ; GO:0000910 ; GO:0000922 ; GO:0001882 ; GO:0001883 ; GO:0002119 ; GO:0002164 ; GO:0003006 ; GO:0003674 ; GO:0003774 ; GO:0003777 ; GO:0003824 ; GO:0005488 ; GO:0005524 ; GO:0005575 ; GO:0005622 ; GO:0005623 ; GO:0005634 ; GO:0005635 ; GO:0005737 ; GO:0005819 ; GO:0005856 ; GO:0005874 ; GO:0005875 ; GO:0005938 ; GO:0006139 ; GO:0006725 ; GO:000675…	ko04145	Phagosome
Minc3s01128g20986	4727	NP_491363.1	Dynein heavy chain, cytoplasmic [Caenorhabditis elegans]	C-Ele	17506419	GO:0000003 ; GO:0000166 ; GO:0000226 ; GO:0000278 ; GO:0000910 ; GO:0000922 ; GO:0001882 ; GO:0001883 ; GO:0002119 ; GO:0002164 ; GO:0003006 ; GO:0003674 ; GO:0003774 ; GO:0003777 ; GO:0003824 ; GO:0005488 ; GO:0005524 ; GO:0005575 ; GO:0005622 ; GO:0005623 ; GO:0005634 ; GO:0005635 ; GO:0005737 ; GO:0005819 ; GO:0005856 ; GO:0005874 ; GO:0005875 ; GO:0005938 ; GO:0006139 ; GO:0006725 ; GO:000675…	ko04145	Phagosome
Minc3s01128g20989	1179	NP_491363.1	Dynein heavy chain, cytoplasmic [Caenorhabditis elegans]	C-Ele	17506419	GO:0000003 ; GO:0000166 ; GO:0000226 ; GO:0000278 ; GO:0000910 ; GO:0000922 ; GO:0001882 ; GO:0001883 ; GO:0002119 ; GO:0002164 ; GO:0003006 ; GO:0003674 ; GO:0003774 ; GO:0003777 ; GO:0003824 ; GO:0005488 ; GO:0005524 ; GO:0005575 ; GO:0005622 ; GO:0005623 ; GO:0005634 ; GO:0005635 ; GO:0005737 ; GO:0005819 ; GO:0005856 ; GO:0005874 ; GO:0005875 ; GO:0005938 ; GO:0006139 ; GO:0006725 ; GO:000675…	ko04145	Phagosome
Minc3s03340g33561	535	NP_491363.1	Dynein heavy chain, cytoplasmic [Caenorhabditis elegans]	C-Ele	17506419	GO:0000003 ; GO:0000166 ; GO:0000226 ; GO:0000278 ; GO:0000910 ; GO:0000922 ; GO:0001882 ; GO:0001883 ; GO:0002119 ; GO:0002164 ; GO:0003006 ; GO:0003674 ; GO:0003774 ; GO:0003777 ; GO:0003824 ; GO:0005488 ; GO:0005524 ; GO:0005575 ; GO:0005622 ; GO:0005623 ; GO:0005634 ; GO:0005635 ; GO:0005737 ; GO:0005819 ; GO:0005856 ; GO:0005874 ; GO:0005875 ; GO:0005938 ; GO:0006139 ; GO:0006725 ; GO:000675…	ko04145	Phagosome
Minc3s00730g16611	375	NP_508841.1	Actin-4 [Caenorhabditis elegans]	C-Ele	17568985	GO:0000003 ; GO:0000166 ; GO:0000910 ; GO:0001882 ; GO:0001883 ; GO:0002119 ; GO:0002164 ; GO:0003006 ; GO:0003674 ; GO:0005198 ; GO:0005200 ; GO:0005488 ; GO:0005524 ; GO:0005575 ; GO:0005622 ; GO:0005623 ; GO:0005737 ; GO:0005856 ; GO:0005865 ; GO:0006915 ; GO:0006928 ; GO:0006996 ; GO:0007010 ; GO:0007049 ; GO:0007275 ; GO:0007548 ; GO:0008150 ; GO:0008219 ; GO:0008406 ; GO:0009790 ; GO:000979…	ko04145	Phagosome
Minc3s00888g18525	371	NP_508841.1	Actin-4 [Caenorhabditis elegans]	C-Ele	17568985	GO:0000003 ; GO:0000166 ; GO:0000910 ; GO:0001882 ; GO:0001883 ; GO:0002119 ; GO:0002164 ; GO:0003006 ; GO:0003674 ; GO:0005198 ; GO:0005200 ; GO:0005488 ; GO:0005524 ; GO:0005575 ; GO:0005622 ; GO:0005623 ; GO:0005737 ; GO:0005856 ; GO:0005865 ; GO:0006915 ; GO:0006928 ; GO:0006996 ; GO:0007010 ; GO:0007049 ; GO:0007275 ; GO:0007548 ; GO:0008150 ; GO:0008219 ; GO:0008406 ; GO:0009790 ; GO:000979…	ko04145	Phagosome
Minc3s00888g18526	388	NP_508841.1	Actin-4 [Caenorhabditis elegans]	C-Ele	17568985	GO:0000003 ; GO:0000166 ; GO:0000910 ; GO:0001882 ; GO:0001883 ; GO:0002119 ; GO:0002164 ; GO:0003006 ; GO:0003674 ; GO:0005198 ; GO:0005200 ; GO:0005488 ; GO:0005524 ; GO:0005575 ; GO:0005622 ; GO:0005623 ; GO:0005737 ; GO:0005856 ; GO:0005865 ; GO:0006915 ; GO:0006928 ; GO:0006996 ; GO:0007010 ; GO:0007049 ; GO:0007275 ; GO:0007548 ; GO:0008150 ; GO:0008219 ; GO:0008406 ; GO:0009790 ; GO:000979…	ko04145	Phagosome
Minc3s00960g19311	375	NP_508841.1	Actin-4 [Caenorhabditis elegans]	C-Ele	17568985	GO:0000003 ; GO:0000166 ; GO:0000910 ; GO:0001882 ; GO:0001883 ; GO:0002119 ; GO:0002164 ; GO:0003006 ; GO:0003674 ; GO:0005198 ; GO:0005200 ; GO:0005488 ; GO:0005524 ; GO:0005575 ; GO:0005622 ; GO:0005623 ; GO:0005737 ; GO:0005856 ; GO:0005865 ; GO:0006915 ; GO:0006928 ; GO:0006996 ; GO:0007010 ; GO:0007049 ; GO:0007275 ; GO:0007548 ; GO:0008150 ; GO:0008219 ; GO:0008406 ; GO:0009790 ; GO:000979…	ko04145	Phagosome
Minc3s00652g15642	800	NP_492221.2	Cytoplasmic dynein 2 heavy chain 1 [Caenorhabditis elegans]	C-Ele	32562852	GO:0000003 ; GO:0000166 ; GO:0001882 ; GO:0001883 ; GO:0002119 ; GO:0002164 ; GO:0003674 ; GO:0003774 ; GO:0003777 ; GO:0003824 ; GO:0005488 ; GO:0005515 ; GO:0005524 ; GO:0005575 ; GO:0005622 ; GO:0005623 ; GO:0005737 ; GO:0005856 ; GO:0005874 ; GO:0005875 ; GO:0005886 ; GO:0005929 ; GO:0006139 ; GO:0006725 ; GO:0006753 ; GO:0006793 ; GO:0006796 ; GO:0006807 ; GO:0006928 ; GO:0006996 ; GO:000701…	ko04145	Phagosome
Minc3s00652g15643	352	NP_492221.2	Cytoplasmic dynein 2 heavy chain 1 [Caenorhabditis elegans]	C-Ele	32562852	GO:0000003 ; GO:0000166 ; GO:0001882 ; GO:0001883 ; GO:0002119 ; GO:0002164 ; GO:0003674 ; GO:0003774 ; GO:0003777 ; GO:0003824 ; GO:0005488 ; GO:0005515 ; GO:0005524 ; GO:0005575 ; GO:0005622 ; GO:0005623 ; GO:0005737 ; GO:0005856 ; GO:0005874 ; GO:0005875 ; GO:0005886 ; GO:0005929 ; GO:0006139 ; GO:0006725 ; GO:0006753 ; GO:0006793 ; GO:0006796 ; GO:0006807 ; GO:0006928 ; GO:0006996 ; GO:000701…	ko04145	Phagosome
Minc3s00652g15644	904	NP_492221.2	Cytoplasmic dynein 2 heavy chain 1 [Caenorhabditis elegans]	C-Ele	32562852	GO:0000003 ; GO:0000166 ; GO:0001882 ; GO:0001883 ; GO:0002119 ; GO:0002164 ; GO:0003674 ; GO:0003774 ; GO:0003777 ; GO:0003824 ; GO:0005488 ; GO:0005515 ; GO:0005524 ; GO:0005575 ; GO:0005622 ; GO:0005623 ; GO:0005737 ; GO:0005856 ; GO:0005874 ; GO:0005875 ; GO:0005886 ; GO:0005929 ; GO:0006139 ; GO:0006725 ; GO:0006753 ; GO:0006793 ; GO:0006796 ; GO:0006807 ; GO:0006928 ; GO:0006996 ; GO:000701…	ko04145	Phagosome
Minc3s02401g29860	915	NP_492221.2	Cytoplasmic dynein 2 heavy chain 1 [Caenorhabditis elegans]	C-Ele	32562852	GO:0000003 ; GO:0000166 ; GO:0001882 ; GO:0001883 ; GO:0002119 ; GO:0002164 ; GO:0003674 ; GO:0003774 ; GO:0003777 ; GO:0003824 ; GO:0005488 ; GO:0005515 ; GO:0005524 ; GO:0005575 ; GO:0005622 ; GO:0005623 ; GO:0005737 ; GO:0005856 ; GO:0005874 ; GO:0005875 ; GO:0005886 ; GO:0005929 ; GO:0006139 ; GO:0006725 ; GO:0006753 ; GO:0006793 ; GO:0006796 ; GO:0006807 ; GO:0006928 ; GO:0006996 ; GO:000701…	ko04145	Phagosome
Minc3s02401g29862	949	NP_492221.2	Cytoplasmic dynein 2 heavy chain 1 [Caenorhabditis elegans]	C-Ele	32562852	GO:0000003 ; GO:0000166 ; GO:0001882 ; GO:0001883 ; GO:0002119 ; GO:0002164 ; GO:0003674 ; GO:0003774 ; GO:0003777 ; GO:0003824 ; GO:0005488 ; GO:0005515 ; GO:0005524 ; GO:0005575 ; GO:0005622 ; GO:0005623 ; GO:0005737 ; GO:0005856 ; GO:0005874 ; GO:0005875 ; GO:0005886 ; GO:0005929 ; GO:0006139 ; GO:0006725 ; GO:0006753 ; GO:0006793 ; GO:0006796 ; GO:0006807 ; GO:0006928 ; GO:0006996 ; GO:000701…	ko04145	Phagosome
Minc3s03340g33560	255	NP_492221.2	Cytoplasmic dynein 2 heavy chain 1 [Caenorhabditis elegans]	C-Ele	32562852	GO:0000003 ; GO:0000166 ; GO:0001882 ; GO:0001883 ; GO:0002119 ; GO:0002164 ; GO:0003674 ; GO:0003774 ; GO:0003777 ; GO:0003824 ; GO:0005488 ; GO:0005515 ; GO:0005524 ; GO:0005575 ; GO:0005622 ; GO:0005623 ; GO:0005737 ; GO:0005856 ; GO:0005874 ; GO:0005875 ; GO:0005886 ; GO:0005929 ; GO:0006139 ; GO:0006725 ; GO:0006753 ; GO:0006793 ; GO:0006796 ; GO:0006807 ; GO:0006928 ; GO:0006996 ; GO:000701…	ko04145	Phagosome
Minc3s06442g39821	164	NP_492221.2	Cytoplasmic dynein 2 heavy chain 1 [Caenorhabditis elegans]	C-Ele	32562852	GO:0000003 ; GO:0000166 ; GO:0001882 ; GO:0001883 ; GO:0002119 ; GO:0002164 ; GO:0003674 ; GO:0003774 ; GO:0003777 ; GO:0003824 ; GO:0005488 ; GO:0005515 ; GO:0005524 ; GO:0005575 ; GO:0005622 ; GO:0005623 ; GO:0005737 ; GO:0005856 ; GO:0005874 ; GO:0005875 ; GO:0005886 ; GO:0005929 ; GO:0006139 ; GO:0006725 ; GO:0006753 ; GO:0006793 ; GO:0006796 ; GO:0006807 ; GO:0006928 ; GO:0006996 ; GO:000701…	ko04145	Phagosome
Minc3s08724g42537	540	NP_492221.2	Cytoplasmic dynein 2 heavy chain 1 [Caenorhabditis elegans]	C-Ele	32562852	GO:0000003 ; GO:0000166 ; GO:0001882 ; GO:0001883 ; GO:0002119 ; GO:0002164 ; GO:0003674 ; GO:0003774 ; GO:0003777 ; GO:0003824 ; GO:0005488 ; GO:0005515 ; GO:0005524 ; GO:0005575 ; GO:0005622 ; GO:0005623 ; GO:0005737 ; GO:0005856 ; GO:0005874 ; GO:0005875 ; GO:0005886 ; GO:0005929 ; GO:0006139 ; GO:0006725 ; GO:0006753 ; GO:0006793 ; GO:0006796 ; GO:0006807 ; GO:0006928 ; GO:0006996 ; GO:000701…	ko04145	Phagosome
Minc3s00614g15148	373	NP_505818.1	Actin-2 [Caenorhabditis elegans]	C-Ele	17557190	GO:0000003 ; GO:0000166 ; GO:0000278 ; GO:0000280 ; GO:0000281 ; GO:0000910 ; GO:0001882 ; GO:0001883 ; GO:0002119 ; GO:0002164 ; GO:0003006 ; GO:0003674 ; GO:0005488 ; GO:0005524 ; GO:0005575 ; GO:0005622 ; GO:0005623 ; GO:0005737 ; GO:0005856 ; GO:0005884 ; GO:0005938 ; GO:0006139 ; GO:0006461 ; GO:0006725 ; GO:0006753 ; GO:0006793 ; GO:0006796 ; GO:0006807 ; GO:0006810 ; GO:0006897 ; GO:000689…	ko04145	Phagosome
Minc3s00730g16607	131	NP_505818.1	Actin-2 [Caenorhabditis elegans]	C-Ele	17557190	GO:0000003 ; GO:0000166 ; GO:0000278 ; GO:0000280 ; GO:0000281 ; GO:0000910 ; GO:0001882 ; GO:0001883 ; GO:0002119 ; GO:0002164 ; GO:0003006 ; GO:0003674 ; GO:0005488 ; GO:0005524 ; GO:0005575 ; GO:0005622 ; GO:0005623 ; GO:0005737 ; GO:0005856 ; GO:0005884 ; GO:0005938 ; GO:0006139 ; GO:0006461 ; GO:0006725 ; GO:0006753 ; GO:0006793 ; GO:0006796 ; GO:0006807 ; GO:0006810 ; GO:0006897 ; GO:000689…	ko04145	Phagosome
Minc3s01512g24396	373	NP_505818.1	Actin-2 [Caenorhabditis elegans]	C-Ele	17557190	GO:0000003 ; GO:0000166 ; GO:0000278 ; GO:0000280 ; GO:0000281 ; GO:0000910 ; GO:0001882 ; GO:0001883 ; GO:0002119 ; GO:0002164 ; GO:0003006 ; GO:0003674 ; GO:0005488 ; GO:0005524 ; GO:0005575 ; GO:0005622 ; GO:0005623 ; GO:0005737 ; GO:0005856 ; GO:0005884 ; GO:0005938 ; GO:0006139 ; GO:0006461 ; GO:0006725 ; GO:0006753 ; GO:0006793 ; GO:0006796 ; GO:0006807 ; GO:0006810 ; GO:0006897 ; GO:000689…	ko04145	Phagosome
Minc3s04507g36431	194	NP_505818.1	Actin-2 [Caenorhabditis elegans]	C-Ele	17557190	GO:0000003 ; GO:0000166 ; GO:0000278 ; GO:0000280 ; GO:0000281 ; GO:0000910 ; GO:0001882 ; GO:0001883 ; GO:0002119 ; GO:0002164 ; GO:0003006 ; GO:0003674 ; GO:0005488 ; GO:0005524 ; GO:0005575 ; GO:0005622 ; GO:0005623 ; GO:0005737 ; GO:0005856 ; GO:0005884 ; GO:0005938 ; GO:0006139 ; GO:0006461 ; GO:0006725 ; GO:0006753 ; GO:0006793 ; GO:0006796 ; GO:0006807 ; GO:0006810 ; GO:0006897 ; GO:000689…	ko04145	Phagosome
Minc3s02210g28870	216	XP_003142083.1	dynein light intermediate chain [Loa loa]	Nematode	312079226	-	ko04145	Phagosome
Minc3s00652g15640	171	XP_002638665.1	Hypothetical protein CBG11853	Nematode	268562782	-	ko04145	Phagosome
Minc3s00759g16971	578	XP_001892261.1	dynein light intermediate chain [Brugia malayi]	Nematode	170572858	-	ko04145	Phagosome
Minc3s01186g21505	258	XP_001892261.1	dynein light intermediate chain [Brugia malayi]	Nematode	170572858	-	ko04145	Phagosome
Minc3s03710g34583	579	XP_001892261.1	dynein light intermediate chain [Brugia malayi]	Nematode	170572858	-	ko04145	Phagosome
Minc3s00071g03541	192	NP_502959.1	Ras-like GTP-binding protein rhoA [Caenorhabditis elegans]	C-Ele	17541992	GO:0000003 ; GO:0000166 ; GO:0000910 ; GO:0000912 ; GO:0000915 ; GO:0001505 ; GO:0001882 ; GO:0001883 ; GO:0001956 ; GO:0002119 ; GO:0002164 ; GO:0003006 ; GO:0003674 ; GO:0003924 ; GO:0005488 ; GO:0005515 ; GO:0005525 ; GO:0005575 ; GO:0005622 ; GO:0005623 ; GO:0005737 ; GO:0005856 ; GO:0005886 ; GO:0005938 ; GO:0006139 ; GO:0006152 ; GO:0006461 ; GO:0006725 ; GO:0006753 ; GO:0006793 ; GO:000679…	ko04144 ; ko04150 ; ko04310 ; ko04350	Endocytosis ; mTOR signaling pathway ; Wnt signaling pathway ; TGF-beta signaling pathway
Minc3s00097g04460	192	NP_502959.1	Ras-like GTP-binding protein rhoA [Caenorhabditis elegans]	C-Ele	17541992	GO:0000003 ; GO:0000166 ; GO:0000910 ; GO:0000912 ; GO:0000915 ; GO:0001505 ; GO:0001882 ; GO:0001883 ; GO:0001956 ; GO:0002119 ; GO:0002164 ; GO:0003006 ; GO:0003674 ; GO:0003924 ; GO:0005488 ; GO:0005515 ; GO:0005525 ; GO:0005575 ; GO:0005622 ; GO:0005623 ; GO:0005737 ; GO:0005856 ; GO:0005886 ; GO:0005938 ; GO:0006139 ; GO:0006152 ; GO:0006461 ; GO:0006725 ; GO:0006753 ; GO:0006793 ; GO:000679…	ko04144 ; ko04150 ; ko04310 ; ko04350	Endocytosis ; mTOR signaling pathway ; Wnt signaling pathway ; TGF-beta signaling pathway
Minc3s00869g18275	192	NP_502959.1	Ras-like GTP-binding protein rhoA [Caenorhabditis elegans]	C-Ele	17541992	GO:0000003 ; GO:0000166 ; GO:0000910 ; GO:0000912 ; GO:0000915 ; GO:0001505 ; GO:0001882 ; GO:0001883 ; GO:0001956 ; GO:0002119 ; GO:0002164 ; GO:0003006 ; GO:0003674 ; GO:0003924 ; GO:0005488 ; GO:0005515 ; GO:0005525 ; GO:0005575 ; GO:0005622 ; GO:0005623 ; GO:0005737 ; GO:0005856 ; GO:0005886 ; GO:0005938 ; GO:0006139 ; GO:0006152 ; GO:0006461 ; GO:0006725 ; GO:0006753 ; GO:0006793 ; GO:000679…	ko04144 ; ko04150 ; ko04310 ; ko04350	Endocytosis ; mTOR signaling pathway ; Wnt signaling pathway ; TGF-beta signaling pathway
Minc3s02616g30896	192	NP_502959.1	Ras-like GTP-binding protein rhoA [Caenorhabditis elegans]	C-Ele	17541992	GO:0000003 ; GO:0000166 ; GO:0000910 ; GO:0000912 ; GO:0000915 ; GO:0001505 ; GO:0001882 ; GO:0001883 ; GO:0001956 ; GO:0002119 ; GO:0002164 ; GO:0003006 ; GO:0003674 ; GO:0003924 ; GO:0005488 ; GO:0005515 ; GO:0005525 ; GO:0005575 ; GO:0005622 ; GO:0005623 ; GO:0005737 ; GO:0005856 ; GO:0005886 ; GO:0005938 ; GO:0006139 ; GO:0006152 ; GO:0006461 ; GO:0006725 ; GO:0006753 ; GO:0006793 ; GO:000679…	ko04144 ; ko04150 ; ko04310 ; ko04350	Endocytosis ; mTOR signaling pathway ; Wnt signaling pathway ; TGF-beta signaling pathway
Minc3s04050g35354	192	NP_502959.1	Ras-like GTP-binding protein rhoA [Caenorhabditis elegans]	C-Ele	17541992	GO:0000003 ; GO:0000166 ; GO:0000910 ; GO:0000912 ; GO:0000915 ; GO:0001505 ; GO:0001882 ; GO:0001883 ; GO:0001956 ; GO:0002119 ; GO:0002164 ; GO:0003006 ; GO:0003674 ; GO:0003924 ; GO:0005488 ; GO:0005515 ; GO:0005525 ; GO:0005575 ; GO:0005622 ; GO:0005623 ; GO:0005737 ; GO:0005856 ; GO:0005886 ; GO:0005938 ; GO:0006139 ; GO:0006152 ; GO:0006461 ; GO:0006725 ; GO:0006753 ; GO:0006793 ; GO:000679…	ko04144 ; ko04150 ; ko04310 ; ko04350	Endocytosis ; mTOR signaling pathway ; Wnt signaling pathway ; TGF-beta signaling pathway
Minc3s08146g41944	192	NP_502959.1	Ras-like GTP-binding protein rhoA [Caenorhabditis elegans]	C-Ele	17541992	GO:0000003 ; GO:0000166 ; GO:0000910 ; GO:0000912 ; GO:0000915 ; GO:0001505 ; GO:0001882 ; GO:0001883 ; GO:0001956 ; GO:0002119 ; GO:0002164 ; GO:0003006 ; GO:0003674 ; GO:0003924 ; GO:0005488 ; GO:0005515 ; GO:0005525 ; GO:0005575 ; GO:0005622 ; GO:0005623 ; GO:0005737 ; GO:0005856 ; GO:0005886 ; GO:0005938 ; GO:0006139 ; GO:0006152 ; GO:0006461 ; GO:0006725 ; GO:0006753 ; GO:0006793 ; GO:000679…	ko04144 ; ko04150 ; ko04310 ; ko04350	Endocytosis ; mTOR signaling pathway ; Wnt signaling pathway ; TGF-beta signaling pathway
Minc3s00009g00625	578	NP_501375.2	Hepatocyte Growth factor-Regulated TK Substrate (HRS) family [Caenorhabditis elegans]	Nematode	32565930	GO:0000003 ; GO:0002119 ; GO:0002164 ; GO:0003674 ; GO:0005488 ; GO:0005515 ; GO:0005543 ; GO:0005575 ; GO:0005622 ; GO:0005623 ; GO:0005737 ; GO:0005768 ; GO:0005769 ; GO:0005773 ; GO:0006810 ; GO:0006886 ; GO:0006914 ; GO:0007275 ; GO:0008104 ; GO:0008150 ; GO:0008152 ; GO:0008289 ; GO:0009056 ; GO:0009653 ; GO:0009790 ; GO:0009791 ; GO:0009792 ; GO:0009987 ; GO:0010008 ; GO:0010171 ; GO:001250…	ko04144 ; ko04145	Endocytosis ; Phagosome
Minc3s00166g06578	775	NP_501375.2	Hepatocyte Growth factor-Regulated TK Substrate (HRS) family [Caenorhabditis elegans]	Nematode	32565930	GO:0000003 ; GO:0002119 ; GO:0002164 ; GO:0003674 ; GO:0005488 ; GO:0005515 ; GO:0005543 ; GO:0005575 ; GO:0005622 ; GO:0005623 ; GO:0005737 ; GO:0005768 ; GO:0005769 ; GO:0005773 ; GO:0006810 ; GO:0006886 ; GO:0006914 ; GO:0007275 ; GO:0008104 ; GO:0008150 ; GO:0008152 ; GO:0008289 ; GO:0009056 ; GO:0009653 ; GO:0009790 ; GO:0009791 ; GO:0009792 ; GO:0009987 ; GO:0010008 ; GO:0010171 ; GO:001250…	ko04144 ; ko04145	Endocytosis ; Phagosome
Minc3s00661g15761	852	NP_501375.2	Hepatocyte Growth factor-Regulated TK Substrate (HRS) family [Caenorhabditis elegans]	Nematode	32565930	GO:0000003 ; GO:0002119 ; GO:0002164 ; GO:0003674 ; GO:0005488 ; GO:0005515 ; GO:0005543 ; GO:0005575 ; GO:0005622 ; GO:0005623 ; GO:0005737 ; GO:0005768 ; GO:0005769 ; GO:0005773 ; GO:0006810 ; GO:0006886 ; GO:0006914 ; GO:0007275 ; GO:0008104 ; GO:0008150 ; GO:0008152 ; GO:0008289 ; GO:0009056 ; GO:0009653 ; GO:0009790 ; GO:0009791 ; GO:0009792 ; GO:0009987 ; GO:0010008 ; GO:0010171 ; GO:001250…	ko04144 ; ko04145	Endocytosis ; Phagosome
Minc3s00006g00408	234	NP_492481.1	RAB family [Caenorhabditis elegans]	C-Ele	17506899	GO:0000003 ; GO:0000166 ; GO:0000910 ; GO:0001882 ; GO:0001883 ; GO:0002119 ; GO:0002164 ; GO:0002790 ; GO:0003674 ; GO:0003924 ; GO:0005488 ; GO:0005515 ; GO:0005525 ; GO:0005575 ; GO:0005622 ; GO:0005623 ; GO:0005737 ; GO:0005768 ; GO:0005769 ; GO:0005886 ; GO:0005938 ; GO:0006139 ; GO:0006152 ; GO:0006629 ; GO:0006725 ; GO:0006753 ; GO:0006793 ; GO:0006796 ; GO:0006807 ; GO:0006810 ; GO:000689…	ko04144 ; ko04145	Endocytosis ; Phagosome
Minc3s00111g04908	234	NP_492481.1	RAB family [Caenorhabditis elegans]	C-Ele	17506899	GO:0000003 ; GO:0000166 ; GO:0000910 ; GO:0001882 ; GO:0001883 ; GO:0002119 ; GO:0002164 ; GO:0002790 ; GO:0003674 ; GO:0003924 ; GO:0005488 ; GO:0005515 ; GO:0005525 ; GO:0005575 ; GO:0005622 ; GO:0005623 ; GO:0005737 ; GO:0005768 ; GO:0005769 ; GO:0005886 ; GO:0005938 ; GO:0006139 ; GO:0006152 ; GO:0006629 ; GO:0006725 ; GO:0006753 ; GO:0006793 ; GO:0006796 ; GO:0006807 ; GO:0006810 ; GO:000689…	ko04144 ; ko04145	Endocytosis ; Phagosome
Minc3s00148g06065	169	NP_492481.1	RAB family [Caenorhabditis elegans]	C-Ele	17506899	GO:0000003 ; GO:0000166 ; GO:0000910 ; GO:0001882 ; GO:0001883 ; GO:0002119 ; GO:0002164 ; GO:0002790 ; GO:0003674 ; GO:0003924 ; GO:0005488 ; GO:0005515 ; GO:0005525 ; GO:0005575 ; GO:0005622 ; GO:0005623 ; GO:0005737 ; GO:0005768 ; GO:0005769 ; GO:0005886 ; GO:0005938 ; GO:0006139 ; GO:0006152 ; GO:0006629 ; GO:0006725 ; GO:0006753 ; GO:0006793 ; GO:0006796 ; GO:0006807 ; GO:0006810 ; GO:000689…	ko04144 ; ko04145	Endocytosis ; Phagosome
Minc3s00463g12745	85	NP_492481.1	RAB family [Caenorhabditis elegans]	C-Ele	17506899	GO:0000003 ; GO:0000166 ; GO:0000910 ; GO:0001882 ; GO:0001883 ; GO:0002119 ; GO:0002164 ; GO:0002790 ; GO:0003674 ; GO:0003924 ; GO:0005488 ; GO:0005515 ; GO:0005525 ; GO:0005575 ; GO:0005622 ; GO:0005623 ; GO:0005737 ; GO:0005768 ; GO:0005769 ; GO:0005886 ; GO:0005938 ; GO:0006139 ; GO:0006152 ; GO:0006629 ; GO:0006725 ; GO:0006753 ; GO:0006793 ; GO:0006796 ; GO:0006807 ; GO:0006810 ; GO:000689…	ko04144 ; ko04145	Endocytosis ; Phagosome
Minc3s00127g05452	142	NP_508767.1	AP complex subunit sigma [Caenorhabditis elegans]	C-Ele	17551440	GO:0000003 ; GO:0002119 ; GO:0002164 ; GO:0003674 ; GO:0005215 ; GO:0005488 ; GO:0005515 ; GO:0005575 ; GO:0005622 ; GO:0005623 ; GO:0005737 ; GO:0006810 ; GO:0006897 ; GO:0006898 ; GO:0007275 ; GO:0008104 ; GO:0008150 ; GO:0008565 ; GO:0009653 ; GO:0009790 ; GO:0009791 ; GO:0009792 ; GO:0009987 ; GO:0010171 ; GO:0012506 ; GO:0015031 ; GO:0015197 ; GO:0015833 ; GO:0016020 ; GO:0016192 ; GO:002289…	ko04144	Endocytosis
Minc3s00878g18406	142	NP_508767.1	AP complex subunit sigma [Caenorhabditis elegans]	C-Ele	17551440	GO:0000003 ; GO:0002119 ; GO:0002164 ; GO:0003674 ; GO:0005215 ; GO:0005488 ; GO:0005515 ; GO:0005575 ; GO:0005622 ; GO:0005623 ; GO:0005737 ; GO:0006810 ; GO:0006897 ; GO:0006898 ; GO:0007275 ; GO:0008104 ; GO:0008150 ; GO:0008565 ; GO:0009653 ; GO:0009790 ; GO:0009791 ; GO:0009792 ; GO:0009987 ; GO:0010171 ; GO:0012506 ; GO:0015031 ; GO:0015197 ; GO:0015833 ; GO:0016020 ; GO:0016192 ; GO:002289…	ko04144	Endocytosis
Minc3s02048g27975	142	NP_508767.1	AP complex subunit sigma [Caenorhabditis elegans]	C-Ele	17551440	GO:0000003 ; GO:0002119 ; GO:0002164 ; GO:0003674 ; GO:0005215 ; GO:0005488 ; GO:0005515 ; GO:0005575 ; GO:0005622 ; GO:0005623 ; GO:0005737 ; GO:0006810 ; GO:0006897 ; GO:0006898 ; GO:0007275 ; GO:0008104 ; GO:0008150 ; GO:0008565 ; GO:0009653 ; GO:0009790 ; GO:0009791 ; GO:0009792 ; GO:0009987 ; GO:0010171 ; GO:0012506 ; GO:0015031 ; GO:0015197 ; GO:0015833 ; GO:0016020 ; GO:0016192 ; GO:002289…	ko04144	Endocytosis
Minc3s00154g06241	76	NP_491888.2	human SPG (spastic paraplegia) [Caenorhabditis elegans]	C-Ele	25144380	GO:0005575 ; GO:0005622 ; GO:0005623 ; GO:0005737 ; GO:0005777 ; GO:0005778 ; GO:0005780 ; GO:0006996 ; GO:0007031 ; GO:0008150 ; GO:0009987 ; GO:0016020 ; GO:0016043 ; GO:0019898 ; GO:0031090 ; GO:0031312 ; GO:0031903 ; GO:0042579 ; GO:0043226 ; GO:0043227 ; GO:0043229 ; GO:0043231 ; GO:0044422 ; GO:0044424 ; GO:0044425 ; GO:0044438 ; GO:0044439 ; GO:0044444 ; GO:0044446 ; GO:0044464 ; GO:004469…	ko04144	Endocytosis
Minc3s00154g06242	355	NP_491888.2	human SPG (spastic paraplegia) [Caenorhabditis elegans]	C-Ele	25144380	GO:0005575 ; GO:0005622 ; GO:0005623 ; GO:0005737 ; GO:0005777 ; GO:0005778 ; GO:0005780 ; GO:0006996 ; GO:0007031 ; GO:0008150 ; GO:0009987 ; GO:0016020 ; GO:0016043 ; GO:0019898 ; GO:0031090 ; GO:0031312 ; GO:0031903 ; GO:0042579 ; GO:0043226 ; GO:0043227 ; GO:0043229 ; GO:0043231 ; GO:0044422 ; GO:0044424 ; GO:0044425 ; GO:0044438 ; GO:0044439 ; GO:0044444 ; GO:0044446 ; GO:0044464 ; GO:004469…	ko04144	Endocytosis
Minc3s00214g07716	439	NP_491888.2	human SPG (spastic paraplegia) [Caenorhabditis elegans]	C-Ele	25144380	GO:0005575 ; GO:0005622 ; GO:0005623 ; GO:0005737 ; GO:0005777 ; GO:0005778 ; GO:0005780 ; GO:0006996 ; GO:0007031 ; GO:0008150 ; GO:0009987 ; GO:0016020 ; GO:0016043 ; GO:0019898 ; GO:0031090 ; GO:0031312 ; GO:0031903 ; GO:0042579 ; GO:0043226 ; GO:0043227 ; GO:0043229 ; GO:0043231 ; GO:0044422 ; GO:0044424 ; GO:0044425 ; GO:0044438 ; GO:0044439 ; GO:0044444 ; GO:0044446 ; GO:0044464 ; GO:004469…	ko04144	Endocytosis
Minc3s02366g29688	462	NP_491888.2	human SPG (spastic paraplegia) [Caenorhabditis elegans]	C-Ele	25144380	GO:0005575 ; GO:0005622 ; GO:0005623 ; GO:0005737 ; GO:0005777 ; GO:0005778 ; GO:0005780 ; GO:0006996 ; GO:0007031 ; GO:0008150 ; GO:0009987 ; GO:0016020 ; GO:0016043 ; GO:0019898 ; GO:0031090 ; GO:0031312 ; GO:0031903 ; GO:0042579 ; GO:0043226 ; GO:0043227 ; GO:0043229 ; GO:0043231 ; GO:0044422 ; GO:0044424 ; GO:0044425 ; GO:0044438 ; GO:0044439 ; GO:0044444 ; GO:0044446 ; GO:0044464 ; GO:004469…	ko04144	Endocytosis
Minc3s00215g07738	199	NP_490974.1	Doa4-Independent Degradation, homologous to yeast Did2 [Caenorhabditis elegans]	C-Ele	17506771	GO:0002119 ; GO:0002164 ; GO:0005575 ; GO:0005622 ; GO:0005623 ; GO:0005737 ; GO:0005768 ; GO:0006810 ; GO:0007034 ; GO:0007275 ; GO:0008150 ; GO:0009790 ; GO:0009791 ; GO:0009792 ; GO:0010008 ; GO:0012505 ; GO:0016020 ; GO:0031090 ; GO:0031410 ; GO:0031982 ; GO:0032501 ; GO:0032502 ; GO:0040011 ; GO:0043226 ; GO:0043227 ; GO:0043229 ; GO:0044422 ; GO:0044424 ; GO:0044433 ; GO:0044440 ; GO:004444…	ko04144	Endocytosis
Minc3s00273g09145	199	NP_490974.1	Doa4-Independent Degradation, homologous to yeast Did2 [Caenorhabditis elegans]	C-Ele	17506771	GO:0002119 ; GO:0002164 ; GO:0005575 ; GO:0005622 ; GO:0005623 ; GO:0005737 ; GO:0005768 ; GO:0006810 ; GO:0007034 ; GO:0007275 ; GO:0008150 ; GO:0009790 ; GO:0009791 ; GO:0009792 ; GO:0010008 ; GO:0012505 ; GO:0016020 ; GO:0031090 ; GO:0031410 ; GO:0031982 ; GO:0032501 ; GO:0032502 ; GO:0040011 ; GO:0043226 ; GO:0043227 ; GO:0043229 ; GO:0044422 ; GO:0044424 ; GO:0044433 ; GO:0044440 ; GO:004444…	ko04144	Endocytosis
Minc3s04963g37339	199	NP_490974.1	Doa4-Independent Degradation, homologous to yeast Did2 [Caenorhabditis elegans]	C-Ele	17506771	GO:0002119 ; GO:0002164 ; GO:0005575 ; GO:0005622 ; GO:0005623 ; GO:0005737 ; GO:0005768 ; GO:0006810 ; GO:0007034 ; GO:0007275 ; GO:0008150 ; GO:0009790 ; GO:0009791 ; GO:0009792 ; GO:0010008 ; GO:0012505 ; GO:0016020 ; GO:0031090 ; GO:0031410 ; GO:0031982 ; GO:0032501 ; GO:0032502 ; GO:0040011 ; GO:0043226 ; GO:0043227 ; GO:0043229 ; GO:0044422 ; GO:0044424 ; GO:0044433 ; GO:0044440 ; GO:004444…	ko04144	Endocytosis
Minc3s00235g08225	357	NP_492139.3	Uncharacterized protein CELE_T23G11.7	Nematode	193203246	GO:0000149 ; GO:0000323 ; GO:0003674 ; GO:0005488 ; GO:0005515 ; GO:0005575 ; GO:0005622 ; GO:0005623 ; GO:0005737 ; GO:0005768 ; GO:0005773 ; GO:0006461 ; GO:0006810 ; GO:0006906 ; GO:0006996 ; GO:0008150 ; GO:0009893 ; GO:0009894 ; GO:0009896 ; GO:0009987 ; GO:0010506 ; GO:0010508 ; GO:0012505 ; GO:0016043 ; GO:0016050 ; GO:0016192 ; GO:0019222 ; GO:0022607 ; GO:0031323 ; GO:0031325 ; GO:003132…	ko04144	Endocytosis
Minc3s01788g26312	353	NP_492139.3	Uncharacterized protein CELE_T23G11.7	Nematode	193203246	GO:0000149 ; GO:0000323 ; GO:0003674 ; GO:0005488 ; GO:0005515 ; GO:0005575 ; GO:0005622 ; GO:0005623 ; GO:0005737 ; GO:0005768 ; GO:0005773 ; GO:0006461 ; GO:0006810 ; GO:0006906 ; GO:0006996 ; GO:0008150 ; GO:0009893 ; GO:0009894 ; GO:0009896 ; GO:0009987 ; GO:0010506 ; GO:0010508 ; GO:0012505 ; GO:0016043 ; GO:0016050 ; GO:0016192 ; GO:0019222 ; GO:0022607 ; GO:0031323 ; GO:0031325 ; GO:003132…	ko04144	Endocytosis
Minc3s00067g03352	299	NP_492138.1	Uncharacterized protein CELE_T23G11.7	Nematode	17509221	GO:0000149 ; GO:0000323 ; GO:0003674 ; GO:0005488 ; GO:0005515 ; GO:0005575 ; GO:0005622 ; GO:0005623 ; GO:0005737 ; GO:0005768 ; GO:0005773 ; GO:0006461 ; GO:0006810 ; GO:0006906 ; GO:0006996 ; GO:0008150 ; GO:0009893 ; GO:0009894 ; GO:0009896 ; GO:0009987 ; GO:0010506 ; GO:0010508 ; GO:0012505 ; GO:0016043 ; GO:0016050 ; GO:0016192 ; GO:0019222 ; GO:0022607 ; GO:0031323 ; GO:0031325 ; GO:003132…	ko04144	Endocytosis
Minc3s00988g19611	336	NP_492138.1	Uncharacterized protein CELE_T23G11.7	Nematode	17509221	GO:0000149 ; GO:0000323 ; GO:0003674 ; GO:0005488 ; GO:0005515 ; GO:0005575 ; GO:0005622 ; GO:0005623 ; GO:0005737 ; GO:0005768 ; GO:0005773 ; GO:0006461 ; GO:0006810 ; GO:0006906 ; GO:0006996 ; GO:0008150 ; GO:0009893 ; GO:0009894 ; GO:0009896 ; GO:0009987 ; GO:0010506 ; GO:0010508 ; GO:0012505 ; GO:0016043 ; GO:0016050 ; GO:0016192 ; GO:0019222 ; GO:0022607 ; GO:0031323 ; GO:0031325 ; GO:003132…	ko04144	Endocytosis
Minc3s00084g04020	218	NP_495337.1	related to yeast Vacuolar Protein Sorting factor [Caenorhabditis elegans]	C-Ele	17532563	GO:0002119 ; GO:0002164 ; GO:0005575 ; GO:0005622 ; GO:0005623 ; GO:0005737 ; GO:0005768 ; GO:0006461 ; GO:0006810 ; GO:0006996 ; GO:0007010 ; GO:0007034 ; GO:0007275 ; GO:0008150 ; GO:0009653 ; GO:0009790 ; GO:0009791 ; GO:0009792 ; GO:0009987 ; GO:0010008 ; GO:0010171 ; GO:0010927 ; GO:0012505 ; GO:0016020 ; GO:0016043 ; GO:0018996 ; GO:0022607 ; GO:0030029 ; GO:0030036 ; GO:0030154 ; GO:003023…	ko04144	Endocytosis
Minc3s00883g18468	218	NP_495337.1	related to yeast Vacuolar Protein Sorting factor [Caenorhabditis elegans]	C-Ele	17532563	GO:0002119 ; GO:0002164 ; GO:0005575 ; GO:0005622 ; GO:0005623 ; GO:0005737 ; GO:0005768 ; GO:0006461 ; GO:0006810 ; GO:0006996 ; GO:0007010 ; GO:0007034 ; GO:0007275 ; GO:0008150 ; GO:0009653 ; GO:0009790 ; GO:0009791 ; GO:0009792 ; GO:0009987 ; GO:0010008 ; GO:0010171 ; GO:0010927 ; GO:0012505 ; GO:0016020 ; GO:0016043 ; GO:0018996 ; GO:0022607 ; GO:0030029 ; GO:0030036 ; GO:0030154 ; GO:003023…	ko04144	Endocytosis
Minc3s05429g38228	202	NP_495337.1	related to yeast Vacuolar Protein Sorting factor [Caenorhabditis elegans]	C-Ele	17532563	GO:0002119 ; GO:0002164 ; GO:0005575 ; GO:0005622 ; GO:0005623 ; GO:0005737 ; GO:0005768 ; GO:0006461 ; GO:0006810 ; GO:0006996 ; GO:0007010 ; GO:0007034 ; GO:0007275 ; GO:0008150 ; GO:0009653 ; GO:0009790 ; GO:0009791 ; GO:0009792 ; GO:0009987 ; GO:0010008 ; GO:0010171 ; GO:0010927 ; GO:0012505 ; GO:0016020 ; GO:0016043 ; GO:0018996 ; GO:0022607 ; GO:0030029 ; GO:0030036 ; GO:0030154 ; GO:003023…	ko04144	Endocytosis
Minc3s00764g17037	441	NP_001256763.1	Sorting NeXin [Caenorhabditis elegans]	C-Ele	392922634	GO:0001845 ; GO:0003674 ; GO:0005488 ; GO:0005515 ; GO:0005543 ; GO:0005575 ; GO:0005622 ; GO:0005623 ; GO:0005737 ; GO:0005768 ; GO:0006810 ; GO:0006897 ; GO:0006906 ; GO:0006909 ; GO:0006915 ; GO:0006996 ; GO:0007033 ; GO:0007040 ; GO:0007275 ; GO:0007568 ; GO:0008150 ; GO:0008219 ; GO:0008289 ; GO:0008340 ; GO:0009987 ; GO:0010259 ; GO:0012501 ; GO:0012505 ; GO:0016020 ; GO:0016043 ; GO:001605…	ko04144	Endocytosis
Minc3s00131g05583	577	NP_741714.1	related to yeast Vacuolar Protein Sorting factor [Caenorhabditis elegans]	C-Ele	25147980	GO:0000003 ; GO:0003006 ; GO:0003674 ; GO:0005488 ; GO:0005515 ; GO:0006810 ; GO:0006887 ; GO:0006897 ; GO:0006898 ; GO:0006904 ; GO:0006907 ; GO:0007276 ; GO:0007281 ; GO:0007292 ; GO:0008150 ; GO:0009987 ; GO:0016192 ; GO:0019953 ; GO:0022406 ; GO:0022412 ; GO:0022414 ; GO:0030154 ; GO:0032501 ; GO:0032502 ; GO:0032504 ; GO:0032940 ; GO:0044699 ; GO:0044702 ; GO:0044703 ; GO:0044763 ; GO:004476…	ko04144	Endocytosis
Minc3s00181g06963	279	NP_741714.1	related to yeast Vacuolar Protein Sorting factor [Caenorhabditis elegans]	C-Ele	25147980	GO:0000003 ; GO:0003006 ; GO:0003674 ; GO:0005488 ; GO:0005515 ; GO:0006810 ; GO:0006887 ; GO:0006897 ; GO:0006898 ; GO:0006904 ; GO:0006907 ; GO:0007276 ; GO:0007281 ; GO:0007292 ; GO:0008150 ; GO:0009987 ; GO:0016192 ; GO:0019953 ; GO:0022406 ; GO:0022412 ; GO:0022414 ; GO:0030154 ; GO:0032501 ; GO:0032502 ; GO:0032504 ; GO:0032940 ; GO:0044699 ; GO:0044702 ; GO:0044703 ; GO:0044763 ; GO:004476…	ko04144	Endocytosis
Minc3s00181g06964	318	NP_741714.1	related to yeast Vacuolar Protein Sorting factor [Caenorhabditis elegans]	C-Ele	25147980	GO:0000003 ; GO:0003006 ; GO:0003674 ; GO:0005488 ; GO:0005515 ; GO:0006810 ; GO:0006887 ; GO:0006897 ; GO:0006898 ; GO:0006904 ; GO:0006907 ; GO:0007276 ; GO:0007281 ; GO:0007292 ; GO:0008150 ; GO:0009987 ; GO:0016192 ; GO:0019953 ; GO:0022406 ; GO:0022412 ; GO:0022414 ; GO:0030154 ; GO:0032501 ; GO:0032502 ; GO:0032504 ; GO:0032940 ; GO:0044699 ; GO:0044702 ; GO:0044703 ; GO:0044763 ; GO:004476…	ko04144	Endocytosis
Minc3s00293g09573	215	NP_490762.1	related to yeast Vacuolar Protein Sorting factor [Caenorhabditis elegans]	C-Ele	17510379	GO:0002119 ; GO:0002164 ; GO:0006810 ; GO:0007034 ; GO:0007275 ; GO:0007568 ; GO:0008150 ; GO:0008340 ; GO:0009653 ; GO:0009791 ; GO:0009987 ; GO:0010171 ; GO:0010259 ; GO:0032501 ; GO:0032502 ; GO:0032940 ; GO:0040011 ; GO:0044699 ; GO:0044707 ; GO:0044763 ; GO:0044765 ; GO:0044767 ; GO:0046903 ; GO:0048856 ; GO:0051179 ; GO:0051234 ; GO:1902578	ko04144	Endocytosis
Minc3s01193g21579	214	NP_490762.1	related to yeast Vacuolar Protein Sorting factor [Caenorhabditis elegans]	C-Ele	17510379	GO:0002119 ; GO:0002164 ; GO:0006810 ; GO:0007034 ; GO:0007275 ; GO:0007568 ; GO:0008150 ; GO:0008340 ; GO:0009653 ; GO:0009791 ; GO:0009987 ; GO:0010171 ; GO:0010259 ; GO:0032501 ; GO:0032502 ; GO:0032940 ; GO:0040011 ; GO:0044699 ; GO:0044707 ; GO:0044763 ; GO:0044765 ; GO:0044767 ; GO:0046903 ; GO:0048856 ; GO:0051179 ; GO:0051234 ; GO:1902578	ko04144	Endocytosis
Minc3s04706g36842	217	NP_490762.1	related to yeast Vacuolar Protein Sorting factor [Caenorhabditis elegans]	C-Ele	17510379	GO:0002119 ; GO:0002164 ; GO:0006810 ; GO:0007034 ; GO:0007275 ; GO:0007568 ; GO:0008150 ; GO:0008340 ; GO:0009653 ; GO:0009791 ; GO:0009987 ; GO:0010171 ; GO:0010259 ; GO:0032501 ; GO:0032502 ; GO:0032940 ; GO:0040011 ; GO:0044699 ; GO:0044707 ; GO:0044763 ; GO:0044765 ; GO:0044767 ; GO:0046903 ; GO:0048856 ; GO:0051179 ; GO:0051234 ; GO:1902578	ko04144	Endocytosis
Minc3s07810g41562	173	NP_001022499.2	Eps15 (endocytosis protein) Homologous Sequence [Caenorhabditis elegans]	C-Ele	392890153	GO:0003674 ; GO:0005488 ; GO:0005575 ; GO:0005622 ; GO:0005623 ; GO:0005886 ; GO:0006810 ; GO:0006897 ; GO:0006898 ; GO:0007154 ; GO:0007267 ; GO:0007268 ; GO:0008150 ; GO:0009987 ; GO:0016020 ; GO:0016192 ; GO:0023052 ; GO:0030424 ; GO:0032501 ; GO:0035637 ; GO:0036465 ; GO:0040011 ; GO:0042995 ; GO:0043005 ; GO:0044464 ; GO:0044699 ; GO:0044700 ; GO:0044707 ; GO:0044763 ; GO:0044765 ; GO:004520…	ko04144	Endocytosis
Minc3s00041g02348	373	NP_001122513.1	Endophilin-A homolog [Caenorhabditis elegans]	C-Ele	193203138	GO:0005575 ; GO:0005622 ; GO:0005623 ; GO:0005737 ; GO:0006810 ; GO:0006897 ; GO:0006898 ; GO:0007610 ; GO:0007631 ; GO:0008021 ; GO:0008150 ; GO:0008219 ; GO:0009987 ; GO:0010939 ; GO:0010940 ; GO:0010941 ; GO:0010942 ; GO:0012501 ; GO:0012505 ; GO:0016020 ; GO:0016192 ; GO:0030054 ; GO:0030133 ; GO:0031410 ; GO:0031594 ; GO:0031982 ; GO:0040011 ; GO:0042755 ; GO:0043050 ; GO:0043226 ; GO:004322…	ko04144	Endocytosis
Minc3s00487g13161	375	NP_001122513.1	Endophilin-A homolog [Caenorhabditis elegans]	C-Ele	193203138	GO:0005575 ; GO:0005622 ; GO:0005623 ; GO:0005737 ; GO:0006810 ; GO:0006897 ; GO:0006898 ; GO:0007610 ; GO:0007631 ; GO:0008021 ; GO:0008150 ; GO:0008219 ; GO:0009987 ; GO:0010939 ; GO:0010940 ; GO:0010941 ; GO:0010942 ; GO:0012501 ; GO:0012505 ; GO:0016020 ; GO:0016192 ; GO:0030054 ; GO:0030133 ; GO:0031410 ; GO:0031594 ; GO:0031982 ; GO:0040011 ; GO:0042755 ; GO:0043050 ; GO:0043226 ; GO:004322…	ko04144	Endocytosis
Minc3s00493g13247	333	NP_001122513.1	Endophilin-A homolog [Caenorhabditis elegans]	C-Ele	193203138	GO:0005575 ; GO:0005622 ; GO:0005623 ; GO:0005737 ; GO:0006810 ; GO:0006897 ; GO:0006898 ; GO:0007610 ; GO:0007631 ; GO:0008021 ; GO:0008150 ; GO:0008219 ; GO:0009987 ; GO:0010939 ; GO:0010940 ; GO:0010941 ; GO:0010942 ; GO:0012501 ; GO:0012505 ; GO:0016020 ; GO:0016192 ; GO:0030054 ; GO:0030133 ; GO:0031410 ; GO:0031594 ; GO:0031982 ; GO:0040011 ; GO:0042755 ; GO:0043050 ; GO:0043226 ; GO:004322…	ko04144	Endocytosis
Minc3s00059g03065	189	NP_001022987.1	Vacuolar protein sorting-associated protein 29 [Caenorhabditis elegans]	C-Ele	71997096	GO:0003674 ; GO:0005215 ; GO:0005575 ; GO:0005622 ; GO:0005623 ; GO:0005737 ; GO:0005768 ; GO:0005829 ; GO:0006810 ; GO:0006886 ; GO:0008104 ; GO:0008150 ; GO:0008565 ; GO:0012505 ; GO:0015031 ; GO:0015197 ; GO:0015833 ; GO:0016020 ; GO:0016192 ; GO:0016197 ; GO:0016482 ; GO:0022892 ; GO:0030904 ; GO:0031410 ; GO:0031982 ; GO:0032991 ; GO:0033036 ; GO:0034613 ; GO:0042147 ; GO:0042886 ; GO:004322…	ko04144	Endocytosis
Minc3s00770g17117	189	NP_001022987.1	Vacuolar protein sorting-associated protein 29 [Caenorhabditis elegans]	C-Ele	71997096	GO:0003674 ; GO:0005215 ; GO:0005575 ; GO:0005622 ; GO:0005623 ; GO:0005737 ; GO:0005768 ; GO:0005829 ; GO:0006810 ; GO:0006886 ; GO:0008104 ; GO:0008150 ; GO:0008565 ; GO:0012505 ; GO:0015031 ; GO:0015197 ; GO:0015833 ; GO:0016020 ; GO:0016192 ; GO:0016197 ; GO:0016482 ; GO:0022892 ; GO:0030904 ; GO:0031410 ; GO:0031982 ; GO:0032991 ; GO:0033036 ; GO:0034613 ; GO:0042147 ; GO:0042886 ; GO:004322…	ko04144	Endocytosis
Minc3s00948g19192	327	NP_001263764.1	related to yeast Vacuolar Protein Sorting factor [Caenorhabditis elegans]	C-Ele	453232166	GO:0000003 ; GO:0002119 ; GO:0002164 ; GO:0003674 ; GO:0005215 ; GO:0005575 ; GO:0005622 ; GO:0005623 ; GO:0005737 ; GO:0005768 ; GO:0005829 ; GO:0006810 ; GO:0006886 ; GO:0007275 ; GO:0008104 ; GO:0008150 ; GO:0008565 ; GO:0009790 ; GO:0009791 ; GO:0009792 ; GO:0009987 ; GO:0012505 ; GO:0015031 ; GO:0015197 ; GO:0015833 ; GO:0016020 ; GO:0016192 ; GO:0016197 ; GO:0016482 ; GO:0022892 ; GO:003090…	ko04144	Endocytosis
Minc3s01288g22497	354	NP_001263764.1	related to yeast Vacuolar Protein Sorting factor [Caenorhabditis elegans]	C-Ele	453232166	GO:0000003 ; GO:0002119 ; GO:0002164 ; GO:0003674 ; GO:0005215 ; GO:0005575 ; GO:0005622 ; GO:0005623 ; GO:0005737 ; GO:0005768 ; GO:0005829 ; GO:0006810 ; GO:0006886 ; GO:0007275 ; GO:0008104 ; GO:0008150 ; GO:0008565 ; GO:0009790 ; GO:0009791 ; GO:0009792 ; GO:0009987 ; GO:0012505 ; GO:0015031 ; GO:0015197 ; GO:0015833 ; GO:0016020 ; GO:0016192 ; GO:0016197 ; GO:0016482 ; GO:0022892 ; GO:003090…	ko04144	Endocytosis
Minc3s02203g28826	353	NP_001129871.1	related to yeast Vacuolar Protein Sorting factor [Caenorhabditis elegans]	C-Ele	212646161	GO:0000003 ; GO:0002119 ; GO:0002164 ; GO:0003674 ; GO:0005215 ; GO:0005575 ; GO:0005622 ; GO:0005623 ; GO:0005737 ; GO:0005768 ; GO:0005829 ; GO:0006810 ; GO:0006886 ; GO:0007275 ; GO:0008104 ; GO:0008150 ; GO:0008565 ; GO:0009790 ; GO:0009791 ; GO:0009792 ; GO:0009987 ; GO:0012505 ; GO:0015031 ; GO:0015197 ; GO:0015833 ; GO:0016020 ; GO:0016192 ; GO:0016197 ; GO:0016482 ; GO:0022892 ; GO:003090…	ko04144	Endocytosis
Minc3s00071g03543	853	NP_495180.2	Vacuolar protein sorting-associated protein 35 [Caenorhabditis elegans]	C-Ele	115533921	GO:0000003 ; GO:0003674 ; GO:0005215 ; GO:0005575 ; GO:0005622 ; GO:0005623 ; GO:0005737 ; GO:0005768 ; GO:0005770 ; GO:0005829 ; GO:0006810 ; GO:0006886 ; GO:0006897 ; GO:0006898 ; GO:0007275 ; GO:0008104 ; GO:0008150 ; GO:0008565 ; GO:0009790 ; GO:0009792 ; GO:0012505 ; GO:0015031 ; GO:0015197 ; GO:0015833 ; GO:0016020 ; GO:0016192 ; GO:0016197 ; GO:0016482 ; GO:0022892 ; GO:0030425 ; GO:003090…	ko04144	Endocytosis
Minc3s00451g12539	852	NP_495180.2	Vacuolar protein sorting-associated protein 35 [Caenorhabditis elegans]	C-Ele	115533921	GO:0000003 ; GO:0003674 ; GO:0005215 ; GO:0005575 ; GO:0005622 ; GO:0005623 ; GO:0005737 ; GO:0005768 ; GO:0005770 ; GO:0005829 ; GO:0006810 ; GO:0006886 ; GO:0006897 ; GO:0006898 ; GO:0007275 ; GO:0008104 ; GO:0008150 ; GO:0008565 ; GO:0009790 ; GO:0009792 ; GO:0012505 ; GO:0015031 ; GO:0015197 ; GO:0015833 ; GO:0016020 ; GO:0016192 ; GO:0016197 ; GO:0016482 ; GO:0022892 ; GO:0030425 ; GO:003090…	ko04144	Endocytosis
Minc3s04050g35352	852	NP_495180.2	Vacuolar protein sorting-associated protein 35 [Caenorhabditis elegans]	C-Ele	115533921	GO:0000003 ; GO:0003674 ; GO:0005215 ; GO:0005575 ; GO:0005622 ; GO:0005623 ; GO:0005737 ; GO:0005768 ; GO:0005770 ; GO:0005829 ; GO:0006810 ; GO:0006886 ; GO:0006897 ; GO:0006898 ; GO:0007275 ; GO:0008104 ; GO:0008150 ; GO:0008565 ; GO:0009790 ; GO:0009792 ; GO:0012505 ; GO:0015031 ; GO:0015197 ; GO:0015833 ; GO:0016020 ; GO:0016192 ; GO:0016197 ; GO:0016482 ; GO:0022892 ; GO:0030425 ; GO:003090…	ko04144	Endocytosis
Minc3s00340g10546	211	NP_494919.1	related to yeast Vacuolar Protein Sorting factor [Caenorhabditis elegans]	C-Ele	17536555	GO:0002119 ; GO:0002164 ; GO:0006810 ; GO:0007034 ; GO:0007275 ; GO:0007568 ; GO:0008150 ; GO:0008340 ; GO:0009790 ; GO:0009791 ; GO:0009792 ; GO:0010259 ; GO:0010876 ; GO:0018996 ; GO:0019915 ; GO:0032501 ; GO:0032502 ; GO:0033036 ; GO:0040008 ; GO:0040011 ; GO:0040014 ; GO:0040018 ; GO:0042303 ; GO:0044699 ; GO:0044707 ; GO:0044767 ; GO:0045927 ; GO:0048518 ; GO:0048638 ; GO:0048639 ; GO:004885…	ko04144	Endocytosis
Minc3s01278g22403	211	NP_494919.1	related to yeast Vacuolar Protein Sorting factor [Caenorhabditis elegans]	C-Ele	17536555	GO:0002119 ; GO:0002164 ; GO:0006810 ; GO:0007034 ; GO:0007275 ; GO:0007568 ; GO:0008150 ; GO:0008340 ; GO:0009790 ; GO:0009791 ; GO:0009792 ; GO:0010259 ; GO:0010876 ; GO:0018996 ; GO:0019915 ; GO:0032501 ; GO:0032502 ; GO:0033036 ; GO:0040008 ; GO:0040011 ; GO:0040014 ; GO:0040018 ; GO:0042303 ; GO:0044699 ; GO:0044707 ; GO:0044767 ; GO:0045927 ; GO:0048518 ; GO:0048638 ; GO:0048639 ; GO:004885…	ko04144	Endocytosis
Minc3s03278g33385	211	NP_494919.1	related to yeast Vacuolar Protein Sorting factor [Caenorhabditis elegans]	C-Ele	17536555	GO:0002119 ; GO:0002164 ; GO:0006810 ; GO:0007034 ; GO:0007275 ; GO:0007568 ; GO:0008150 ; GO:0008340 ; GO:0009790 ; GO:0009791 ; GO:0009792 ; GO:0010259 ; GO:0010876 ; GO:0018996 ; GO:0019915 ; GO:0032501 ; GO:0032502 ; GO:0033036 ; GO:0040008 ; GO:0040011 ; GO:0040014 ; GO:0040018 ; GO:0042303 ; GO:0044699 ; GO:0044707 ; GO:0044767 ; GO:0045927 ; GO:0048518 ; GO:0048638 ; GO:0048639 ; GO:004885…	ko04144	Endocytosis
Minc3s00242g08383	343	NP_001040687.1	Partitioning defective protein 6 [Caenorhabditis elegans]	C-Ele	115532344	GO:0000003 ; GO:0000226 ; GO:0000278 ; GO:0002119 ; GO:0002164 ; GO:0003002 ; GO:0003006 ; GO:0003674 ; GO:0005080 ; GO:0005488 ; GO:0005515 ; GO:0005575 ; GO:0005622 ; GO:0005623 ; GO:0005737 ; GO:0005886 ; GO:0005911 ; GO:0005923 ; GO:0005938 ; GO:0006810 ; GO:0006897 ; GO:0006898 ; GO:0006996 ; GO:0007010 ; GO:0007017 ; GO:0007049 ; GO:0007155 ; GO:0007163 ; GO:0007275 ; GO:0007338 ; GO:000736…	ko04144	Endocytosis
Minc3s04809g37042	343	NP_001040687.1	Partitioning defective protein 6 [Caenorhabditis elegans]	C-Ele	115532344	GO:0000003 ; GO:0000226 ; GO:0000278 ; GO:0002119 ; GO:0002164 ; GO:0003002 ; GO:0003006 ; GO:0003674 ; GO:0005080 ; GO:0005488 ; GO:0005515 ; GO:0005575 ; GO:0005622 ; GO:0005623 ; GO:0005737 ; GO:0005886 ; GO:0005911 ; GO:0005923 ; GO:0005938 ; GO:0006810 ; GO:0006897 ; GO:0006898 ; GO:0006996 ; GO:0007010 ; GO:0007017 ; GO:0007049 ; GO:0007155 ; GO:0007163 ; GO:0007275 ; GO:0007338 ; GO:000736…	ko04144	Endocytosis
Minc3s00167g06595	613	NP_495011.1	Protein kinase C-like 3 [Caenorhabditis elegans]	C-Ele	17533011	GO:0000003 ; GO:0000166 ; GO:0001882 ; GO:0001883 ; GO:0003006 ; GO:0003674 ; GO:0003824 ; GO:0004672 ; GO:0004674 ; GO:0004697 ; GO:0005488 ; GO:0005515 ; GO:0005524 ; GO:0005575 ; GO:0005622 ; GO:0005623 ; GO:0005737 ; GO:0005829 ; GO:0005856 ; GO:0005886 ; GO:0005938 ; GO:0006464 ; GO:0006468 ; GO:0006793 ; GO:0006796 ; GO:0006810 ; GO:0006897 ; GO:0006898 ; GO:0006950 ; GO:0006952 ; GO:000715…	ko04144	Endocytosis
Minc3s01866g26845	644	NP_495011.1	Protein kinase C-like 3 [Caenorhabditis elegans]	C-Ele	17533011	GO:0000003 ; GO:0000166 ; GO:0001882 ; GO:0001883 ; GO:0003006 ; GO:0003674 ; GO:0003824 ; GO:0004672 ; GO:0004674 ; GO:0004697 ; GO:0005488 ; GO:0005515 ; GO:0005524 ; GO:0005575 ; GO:0005622 ; GO:0005623 ; GO:0005737 ; GO:0005829 ; GO:0005856 ; GO:0005886 ; GO:0005938 ; GO:0006464 ; GO:0006468 ; GO:0006793 ; GO:0006796 ; GO:0006810 ; GO:0006897 ; GO:0006898 ; GO:0006950 ; GO:0006952 ; GO:000715…	ko04144	Endocytosis
Minc3s04662g36763	613	NP_495011.1	Protein kinase C-like 3 [Caenorhabditis elegans]	C-Ele	17533011	GO:0000003 ; GO:0000166 ; GO:0001882 ; GO:0001883 ; GO:0003006 ; GO:0003674 ; GO:0003824 ; GO:0004672 ; GO:0004674 ; GO:0004697 ; GO:0005488 ; GO:0005515 ; GO:0005524 ; GO:0005575 ; GO:0005622 ; GO:0005623 ; GO:0005737 ; GO:0005829 ; GO:0005856 ; GO:0005886 ; GO:0005938 ; GO:0006464 ; GO:0006468 ; GO:0006793 ; GO:0006796 ; GO:0006810 ; GO:0006897 ; GO:0006898 ; GO:0006950 ; GO:0006952 ; GO:000715…	ko04144	Endocytosis
Minc3s00175g06779	944	NP_509572.1	AP-2 complex subunit alpha [Caenorhabditis elegans]	C-Ele	17569875	GO:0003674 ; GO:0005215 ; GO:0005488 ; GO:0005515 ; GO:0005575 ; GO:0005622 ; GO:0005623 ; GO:0005737 ; GO:0005886 ; GO:0006810 ; GO:0006886 ; GO:0006897 ; GO:0006898 ; GO:0007275 ; GO:0008022 ; GO:0008104 ; GO:0008150 ; GO:0008565 ; GO:0009653 ; GO:0009790 ; GO:0009792 ; GO:0009987 ; GO:0010171 ; GO:0015031 ; GO:0015197 ; GO:0015833 ; GO:0016020 ; GO:0016192 ; GO:0022892 ; GO:0030117 ; GO:003011…	ko04144	Endocytosis
Minc3s02530g30477	946	NP_509572.1	AP-2 complex subunit alpha [Caenorhabditis elegans]	C-Ele	17569875	GO:0003674 ; GO:0005215 ; GO:0005488 ; GO:0005515 ; GO:0005575 ; GO:0005622 ; GO:0005623 ; GO:0005737 ; GO:0005886 ; GO:0006810 ; GO:0006886 ; GO:0006897 ; GO:0006898 ; GO:0007275 ; GO:0008022 ; GO:0008104 ; GO:0008150 ; GO:0008565 ; GO:0009653 ; GO:0009790 ; GO:0009792 ; GO:0009987 ; GO:0010171 ; GO:0015031 ; GO:0015197 ; GO:0015833 ; GO:0016020 ; GO:0016192 ; GO:0022892 ; GO:0030117 ; GO:003011…	ko04144	Endocytosis
Minc3s02892g31976	919	NP_509572.1	AP-2 complex subunit alpha [Caenorhabditis elegans]	C-Ele	17569875	GO:0003674 ; GO:0005215 ; GO:0005488 ; GO:0005515 ; GO:0005575 ; GO:0005622 ; GO:0005623 ; GO:0005737 ; GO:0005886 ; GO:0006810 ; GO:0006886 ; GO:0006897 ; GO:0006898 ; GO:0007275 ; GO:0008022 ; GO:0008104 ; GO:0008150 ; GO:0008565 ; GO:0009653 ; GO:0009790 ; GO:0009792 ; GO:0009987 ; GO:0010171 ; GO:0015031 ; GO:0015197 ; GO:0015833 ; GO:0016020 ; GO:0016192 ; GO:0022892 ; GO:0030117 ; GO:003011…	ko04144	Endocytosis
Minc3s03450g33873	79	NP_509572.1	AP-2 complex subunit alpha [Caenorhabditis elegans]	C-Ele	17569875	GO:0003674 ; GO:0005215 ; GO:0005488 ; GO:0005515 ; GO:0005575 ; GO:0005622 ; GO:0005623 ; GO:0005737 ; GO:0005886 ; GO:0006810 ; GO:0006886 ; GO:0006897 ; GO:0006898 ; GO:0007275 ; GO:0008022 ; GO:0008104 ; GO:0008150 ; GO:0008565 ; GO:0009653 ; GO:0009790 ; GO:0009792 ; GO:0009987 ; GO:0010171 ; GO:0015031 ; GO:0015197 ; GO:0015833 ; GO:0016020 ; GO:0016192 ; GO:0022892 ; GO:0030117 ; GO:003011…	ko04144	Endocytosis
Minc3s00048g02614	293	NP_871813.1	Signal transducing adapter molecule 1 [Caenorhabditis elegans]	C-Ele	32563766	GO:0000003 ; GO:0001932 ; GO:0001933 ; GO:0003674 ; GO:0005488 ; GO:0005515 ; GO:0005575 ; GO:0005622 ; GO:0005623 ; GO:0005737 ; GO:0005768 ; GO:0005769 ; GO:0005773 ; GO:0005929 ; GO:0006810 ; GO:0006886 ; GO:0007034 ; GO:0007041 ; GO:0007154 ; GO:0007165 ; GO:0007166 ; GO:0007167 ; GO:0007169 ; GO:0007275 ; GO:0007610 ; GO:0007617 ; GO:0007618 ; GO:0008022 ; GO:0008104 ; GO:0008150 ; GO:000833…	ko04144	Endocytosis
Minc3s00008g00526	447	NP_491710.2	Signal transducing adapter molecule 1 [Caenorhabditis elegans]	C-Ele	25141270	GO:0000003 ; GO:0001932 ; GO:0001933 ; GO:0003674 ; GO:0005488 ; GO:0005515 ; GO:0005575 ; GO:0005622 ; GO:0005623 ; GO:0005737 ; GO:0005768 ; GO:0005769 ; GO:0005773 ; GO:0005929 ; GO:0006810 ; GO:0006886 ; GO:0007034 ; GO:0007041 ; GO:0007154 ; GO:0007165 ; GO:0007166 ; GO:0007167 ; GO:0007169 ; GO:0007275 ; GO:0007610 ; GO:0007617 ; GO:0007618 ; GO:0008022 ; GO:0008104 ; GO:0008150 ; GO:000833…	ko04144	Endocytosis
Minc3s00048g02613	145	NP_491710.2	Signal transducing adapter molecule 1 [Caenorhabditis elegans]	C-Ele	25141270	GO:0000003 ; GO:0001932 ; GO:0001933 ; GO:0003674 ; GO:0005488 ; GO:0005515 ; GO:0005575 ; GO:0005622 ; GO:0005623 ; GO:0005737 ; GO:0005768 ; GO:0005769 ; GO:0005773 ; GO:0005929 ; GO:0006810 ; GO:0006886 ; GO:0007034 ; GO:0007041 ; GO:0007154 ; GO:0007165 ; GO:0007166 ; GO:0007167 ; GO:0007169 ; GO:0007275 ; GO:0007610 ; GO:0007617 ; GO:0007618 ; GO:0008022 ; GO:0008104 ; GO:0008150 ; GO:000833…	ko04144	Endocytosis
Minc3s00153g06222	518	NP_510458.1	EPsiN (endocytic protein) homolog [Caenorhabditis elegans]	C-Ele	17569585	GO:0001891 ; GO:0002119 ; GO:0002164 ; GO:0005575 ; GO:0005622 ; GO:0005623 ; GO:0005737 ; GO:0005886 ; GO:0006810 ; GO:0006897 ; GO:0006898 ; GO:0007049 ; GO:0007275 ; GO:0007346 ; GO:0008150 ; GO:0009790 ; GO:0009791 ; GO:0009792 ; GO:0009987 ; GO:0010876 ; GO:0016020 ; GO:0016192 ; GO:0019915 ; GO:0022402 ; GO:0030139 ; GO:0031143 ; GO:0031410 ; GO:0031982 ; GO:0032009 ; GO:0032501 ; GO:003250…	ko04144	Endocytosis
Minc3s00216g07758	518	NP_510458.1	EPsiN (endocytic protein) homolog [Caenorhabditis elegans]	C-Ele	17569585	GO:0001891 ; GO:0002119 ; GO:0002164 ; GO:0005575 ; GO:0005622 ; GO:0005623 ; GO:0005737 ; GO:0005886 ; GO:0006810 ; GO:0006897 ; GO:0006898 ; GO:0007049 ; GO:0007275 ; GO:0007346 ; GO:0008150 ; GO:0009790 ; GO:0009791 ; GO:0009792 ; GO:0009987 ; GO:0010876 ; GO:0016020 ; GO:0016192 ; GO:0019915 ; GO:0022402 ; GO:0030139 ; GO:0031143 ; GO:0031410 ; GO:0031982 ; GO:0032009 ; GO:0032501 ; GO:003250…	ko04144	Endocytosis
Minc3s00923g18924	518	NP_510458.1	EPsiN (endocytic protein) homolog [Caenorhabditis elegans]	C-Ele	17569585	GO:0001891 ; GO:0002119 ; GO:0002164 ; GO:0005575 ; GO:0005622 ; GO:0005623 ; GO:0005737 ; GO:0005886 ; GO:0006810 ; GO:0006897 ; GO:0006898 ; GO:0007049 ; GO:0007275 ; GO:0007346 ; GO:0008150 ; GO:0009790 ; GO:0009791 ; GO:0009792 ; GO:0009987 ; GO:0010876 ; GO:0016020 ; GO:0016192 ; GO:0019915 ; GO:0022402 ; GO:0030139 ; GO:0031143 ; GO:0031410 ; GO:0031982 ; GO:0032009 ; GO:0032501 ; GO:003250…	ko04144	Endocytosis
Minc3s00395g11563	470	NP_508216.1	Sorting NeXin [Caenorhabditis elegans]	C-Ele	17550150	GO:0000003 ; GO:0001845 ; GO:0002119 ; GO:0002164 ; GO:0003674 ; GO:0005488 ; GO:0005515 ; GO:0005543 ; GO:0005547 ; GO:0005575 ; GO:0005622 ; GO:0005623 ; GO:0005737 ; GO:0005768 ; GO:0005769 ; GO:0005829 ; GO:0006810 ; GO:0006897 ; GO:0006906 ; GO:0006909 ; GO:0006915 ; GO:0006996 ; GO:0007033 ; GO:0007040 ; GO:0007275 ; GO:0007610 ; GO:0007638 ; GO:0008104 ; GO:0008150 ; GO:0008219 ; GO:000828…	ko04144	Endocytosis
Minc3s00395g11564	386	NP_508216.1	Sorting NeXin [Caenorhabditis elegans]	C-Ele	17550150	GO:0000003 ; GO:0001845 ; GO:0002119 ; GO:0002164 ; GO:0003674 ; GO:0005488 ; GO:0005515 ; GO:0005543 ; GO:0005547 ; GO:0005575 ; GO:0005622 ; GO:0005623 ; GO:0005737 ; GO:0005768 ; GO:0005769 ; GO:0005829 ; GO:0006810 ; GO:0006897 ; GO:0006906 ; GO:0006909 ; GO:0006915 ; GO:0006996 ; GO:0007033 ; GO:0007040 ; GO:0007275 ; GO:0007610 ; GO:0007638 ; GO:0008104 ; GO:0008150 ; GO:0008219 ; GO:000828…	ko04144	Endocytosis
Minc3s02116g28388	470	NP_508216.1	Sorting NeXin [Caenorhabditis elegans]	C-Ele	17550150	GO:0000003 ; GO:0001845 ; GO:0002119 ; GO:0002164 ; GO:0003674 ; GO:0005488 ; GO:0005515 ; GO:0005543 ; GO:0005547 ; GO:0005575 ; GO:0005622 ; GO:0005623 ; GO:0005737 ; GO:0005768 ; GO:0005769 ; GO:0005829 ; GO:0006810 ; GO:0006897 ; GO:0006906 ; GO:0006909 ; GO:0006915 ; GO:0006996 ; GO:0007033 ; GO:0007040 ; GO:0007275 ; GO:0007610 ; GO:0007638 ; GO:0008104 ; GO:0008150 ; GO:0008219 ; GO:000828…	ko04144	Endocytosis
Minc3s02116g28389	386	NP_508216.1	Sorting NeXin [Caenorhabditis elegans]	C-Ele	17550150	GO:0000003 ; GO:0001845 ; GO:0002119 ; GO:0002164 ; GO:0003674 ; GO:0005488 ; GO:0005515 ; GO:0005543 ; GO:0005547 ; GO:0005575 ; GO:0005622 ; GO:0005623 ; GO:0005737 ; GO:0005768 ; GO:0005769 ; GO:0005829 ; GO:0006810 ; GO:0006897 ; GO:0006906 ; GO:0006909 ; GO:0006915 ; GO:0006996 ; GO:0007033 ; GO:0007040 ; GO:0007275 ; GO:0007610 ; GO:0007638 ; GO:0008104 ; GO:0008150 ; GO:0008219 ; GO:000828…	ko04144	Endocytosis
Minc3s02662g31098	363	NP_508216.1	Sorting NeXin [Caenorhabditis elegans]	C-Ele	17550150	GO:0000003 ; GO:0001845 ; GO:0002119 ; GO:0002164 ; GO:0003674 ; GO:0005488 ; GO:0005515 ; GO:0005543 ; GO:0005547 ; GO:0005575 ; GO:0005622 ; GO:0005623 ; GO:0005737 ; GO:0005768 ; GO:0005769 ; GO:0005829 ; GO:0006810 ; GO:0006897 ; GO:0006906 ; GO:0006909 ; GO:0006915 ; GO:0006996 ; GO:0007033 ; GO:0007040 ; GO:0007275 ; GO:0007610 ; GO:0007638 ; GO:0008104 ; GO:0008150 ; GO:0008219 ; GO:000828…	ko04144	Endocytosis
Minc3s07193g40832	305	NP_508216.1	Sorting NeXin [Caenorhabditis elegans]	C-Ele	17550150	GO:0000003 ; GO:0001845 ; GO:0002119 ; GO:0002164 ; GO:0003674 ; GO:0005488 ; GO:0005515 ; GO:0005543 ; GO:0005547 ; GO:0005575 ; GO:0005622 ; GO:0005623 ; GO:0005737 ; GO:0005768 ; GO:0005769 ; GO:0005829 ; GO:0006810 ; GO:0006897 ; GO:0006906 ; GO:0006909 ; GO:0006915 ; GO:0006996 ; GO:0007033 ; GO:0007040 ; GO:0007275 ; GO:0007610 ; GO:0007638 ; GO:0008104 ; GO:0008150 ; GO:0008219 ; GO:000828…	ko04144	Endocytosis
Minc3s00265g08943	846	NP_499213.1	Apoptosis-linked gene 2-interacting protein X 1 [Caenorhabditis elegans]	C-Ele	17554570	GO:0003674 ; GO:0005102 ; GO:0005112 ; GO:0005488 ; GO:0005515 ; GO:0005575 ; GO:0005622 ; GO:0005623 ; GO:0005737 ; GO:0005768 ; GO:0005770 ; GO:0005771 ; GO:0005886 ; GO:0006810 ; GO:0006996 ; GO:0007032 ; GO:0008022 ; GO:0008104 ; GO:0008150 ; GO:0009894 ; GO:0009987 ; GO:0010256 ; GO:0012505 ; GO:0016020 ; GO:0016043 ; GO:0016050 ; GO:0016192 ; GO:0016197 ; GO:0016323 ; GO:0019222 ; GO:003141…	ko04144	Endocytosis
Minc3s01486g24204	846	NP_499213.1	Apoptosis-linked gene 2-interacting protein X 1 [Caenorhabditis elegans]	C-Ele	17554570	GO:0003674 ; GO:0005102 ; GO:0005112 ; GO:0005488 ; GO:0005515 ; GO:0005575 ; GO:0005622 ; GO:0005623 ; GO:0005737 ; GO:0005768 ; GO:0005770 ; GO:0005771 ; GO:0005886 ; GO:0006810 ; GO:0006996 ; GO:0007032 ; GO:0008022 ; GO:0008104 ; GO:0008150 ; GO:0009894 ; GO:0009987 ; GO:0010256 ; GO:0012505 ; GO:0016020 ; GO:0016043 ; GO:0016050 ; GO:0016192 ; GO:0016197 ; GO:0016323 ; GO:0019222 ; GO:003141…	ko04144	Endocytosis
Minc3s05085g37565	56	NP_499213.1	Apoptosis-linked gene 2-interacting protein X 1 [Caenorhabditis elegans]	C-Ele	17554570	GO:0003674 ; GO:0005102 ; GO:0005112 ; GO:0005488 ; GO:0005515 ; GO:0005575 ; GO:0005622 ; GO:0005623 ; GO:0005737 ; GO:0005768 ; GO:0005770 ; GO:0005771 ; GO:0005886 ; GO:0006810 ; GO:0006996 ; GO:0007032 ; GO:0008022 ; GO:0008104 ; GO:0008150 ; GO:0009894 ; GO:0009987 ; GO:0010256 ; GO:0012505 ; GO:0016020 ; GO:0016043 ; GO:0016050 ; GO:0016192 ; GO:0016197 ; GO:0016323 ; GO:0019222 ; GO:003141…	ko04144	Endocytosis
Minc3s01502g24305	304	NP_001022715.1	Apoptosis-linked gene 2-interacting protein X 1 [Caenorhabditis elegans]	C-Ele	71989432	GO:0003674 ; GO:0005102 ; GO:0005112 ; GO:0005488 ; GO:0005515 ; GO:0005575 ; GO:0005622 ; GO:0005623 ; GO:0005737 ; GO:0005768 ; GO:0005770 ; GO:0005771 ; GO:0005886 ; GO:0006810 ; GO:0006996 ; GO:0007032 ; GO:0008022 ; GO:0008104 ; GO:0008150 ; GO:0009894 ; GO:0009987 ; GO:0010256 ; GO:0012505 ; GO:0016020 ; GO:0016043 ; GO:0016050 ; GO:0016192 ; GO:0016197 ; GO:0016323 ; GO:0019222 ; GO:003141…	ko04144	Endocytosis
Minc3s05085g37564	426	NP_001022713.1	Apoptosis-linked gene 2-interacting protein X 1 [Caenorhabditis elegans]	C-Ele	71989424	GO:0003674 ; GO:0005102 ; GO:0005112 ; GO:0005488 ; GO:0005515 ; GO:0005575 ; GO:0005622 ; GO:0005623 ; GO:0005737 ; GO:0005768 ; GO:0005770 ; GO:0005771 ; GO:0005886 ; GO:0006810 ; GO:0006996 ; GO:0007032 ; GO:0008022 ; GO:0008104 ; GO:0008150 ; GO:0009894 ; GO:0009987 ; GO:0010256 ; GO:0012505 ; GO:0016020 ; GO:0016043 ; GO:0016050 ; GO:0016192 ; GO:0016197 ; GO:0016323 ; GO:0019222 ; GO:003141…	ko04144	Endocytosis
Minc3s00343g10619	396	NP_506170.2	Increased Sodium Tolerance Related [Caenorhabditis elegans]	C-Ele	32566844	GO:0006810 ; GO:0008104 ; GO:0008150 ; GO:0015031 ; GO:0015833 ; GO:0033036 ; GO:0042886 ; GO:0045184 ; GO:0051179 ; GO:0051234 ; GO:0071702 ; GO:0071705	ko04144	Endocytosis
Minc3s03475g33951	396	NP_001122975.1	Increased Sodium Tolerance Related [Caenorhabditis elegans]	C-Ele	193208359	GO:0006810 ; GO:0008104 ; GO:0008150 ; GO:0015031 ; GO:0015833 ; GO:0033036 ; GO:0042886 ; GO:0045184 ; GO:0051179 ; GO:0051234 ; GO:0071702 ; GO:0071705	ko04144	Endocytosis
Minc3s01265g22261	160	NP_492437.1	Sorting NeXin [Caenorhabditis elegans]	C-Ele	17509623	GO:0003674 ; GO:0005488 ; GO:0005543 ; GO:0005575 ; GO:0005622 ; GO:0005623 ; GO:0005737 ; GO:0005768 ; GO:0006810 ; GO:0006897 ; GO:0006996 ; GO:0008150 ; GO:0008289 ; GO:0009987 ; GO:0012505 ; GO:0016020 ; GO:0016043 ; GO:0016050 ; GO:0016192 ; GO:0019898 ; GO:0031410 ; GO:0031982 ; GO:0033036 ; GO:0035091 ; GO:0043167 ; GO:0043168 ; GO:0043226 ; GO:0043227 ; GO:0043229 ; GO:0044424 ; GO:004442…	ko04144	Endocytosis
Minc3s01559g24716	143	NP_492437.1	Sorting NeXin [Caenorhabditis elegans]	C-Ele	17509623	GO:0003674 ; GO:0005488 ; GO:0005543 ; GO:0005575 ; GO:0005622 ; GO:0005623 ; GO:0005737 ; GO:0005768 ; GO:0006810 ; GO:0006897 ; GO:0006996 ; GO:0008150 ; GO:0008289 ; GO:0009987 ; GO:0012505 ; GO:0016020 ; GO:0016043 ; GO:0016050 ; GO:0016192 ; GO:0019898 ; GO:0031410 ; GO:0031982 ; GO:0033036 ; GO:0035091 ; GO:0043167 ; GO:0043168 ; GO:0043226 ; GO:0043227 ; GO:0043229 ; GO:0044424 ; GO:004442…	ko04144	Endocytosis
Minc3s04647g36735	160	NP_492437.1	Sorting NeXin [Caenorhabditis elegans]	C-Ele	17509623	GO:0003674 ; GO:0005488 ; GO:0005543 ; GO:0005575 ; GO:0005622 ; GO:0005623 ; GO:0005737 ; GO:0005768 ; GO:0006810 ; GO:0006897 ; GO:0006996 ; GO:0008150 ; GO:0008289 ; GO:0009987 ; GO:0012505 ; GO:0016020 ; GO:0016043 ; GO:0016050 ; GO:0016192 ; GO:0019898 ; GO:0031410 ; GO:0031982 ; GO:0033036 ; GO:0035091 ; GO:0043167 ; GO:0043168 ; GO:0043226 ; GO:0043227 ; GO:0043229 ; GO:0044424 ; GO:004442…	ko04144	Endocytosis
Minc3s00098g04495	849	NP_001024332.1	Dynamin [Caenorhabditis elegans]	C-Ele	71981891	GO:0000003 ; GO:0000166 ; GO:0000266 ; GO:0001882 ; GO:0001883 ; GO:0001891 ; GO:0002119 ; GO:0002164 ; GO:0003006 ; GO:0003373 ; GO:0003374 ; GO:0003674 ; GO:0003824 ; GO:0003924 ; GO:0005488 ; GO:0005515 ; GO:0005525 ; GO:0005575 ; GO:0005622 ; GO:0005623 ; GO:0005737 ; GO:0005739 ; GO:0005740 ; GO:0005819 ; GO:0005856 ; GO:0005874 ; GO:0005876 ; GO:0005886 ; GO:0006139 ; GO:0006152 ; GO:000646…	ko04144	Endocytosis
Minc3s00375g11232	854	NP_001024332.1	Dynamin [Caenorhabditis elegans]	C-Ele	71981891	GO:0000003 ; GO:0000166 ; GO:0000266 ; GO:0001882 ; GO:0001883 ; GO:0001891 ; GO:0002119 ; GO:0002164 ; GO:0003006 ; GO:0003373 ; GO:0003374 ; GO:0003674 ; GO:0003824 ; GO:0003924 ; GO:0005488 ; GO:0005515 ; GO:0005525 ; GO:0005575 ; GO:0005622 ; GO:0005623 ; GO:0005737 ; GO:0005739 ; GO:0005740 ; GO:0005819 ; GO:0005856 ; GO:0005874 ; GO:0005876 ; GO:0005886 ; GO:0006139 ; GO:0006152 ; GO:000646…	ko04144	Endocytosis
Minc3s03723g34614	255	NP_001024332.1	Dynamin [Caenorhabditis elegans]	C-Ele	71981891	GO:0000003 ; GO:0000166 ; GO:0000266 ; GO:0001882 ; GO:0001883 ; GO:0001891 ; GO:0002119 ; GO:0002164 ; GO:0003006 ; GO:0003373 ; GO:0003374 ; GO:0003674 ; GO:0003824 ; GO:0003924 ; GO:0005488 ; GO:0005515 ; GO:0005525 ; GO:0005575 ; GO:0005622 ; GO:0005623 ; GO:0005737 ; GO:0005739 ; GO:0005740 ; GO:0005819 ; GO:0005856 ; GO:0005874 ; GO:0005876 ; GO:0005886 ; GO:0006139 ; GO:0006152 ; GO:000646…	ko04144	Endocytosis
Minc3s03723g34615	573	NP_001024332.1	Dynamin [Caenorhabditis elegans]	C-Ele	71981891	GO:0000003 ; GO:0000166 ; GO:0000266 ; GO:0001882 ; GO:0001883 ; GO:0001891 ; GO:0002119 ; GO:0002164 ; GO:0003006 ; GO:0003373 ; GO:0003374 ; GO:0003674 ; GO:0003824 ; GO:0003924 ; GO:0005488 ; GO:0005515 ; GO:0005525 ; GO:0005575 ; GO:0005622 ; GO:0005623 ; GO:0005737 ; GO:0005739 ; GO:0005740 ; GO:0005819 ; GO:0005856 ; GO:0005874 ; GO:0005876 ; GO:0005886 ; GO:0006139 ; GO:0006152 ; GO:000646…	ko04144	Endocytosis
Minc3s00641g15499	329	NP_491199.2	RAB family [Caenorhabditis elegans]	C-Ele	25150215	GO:0000003 ; GO:0000166 ; GO:0001882 ; GO:0001883 ; GO:0002790 ; GO:0003006 ; GO:0003674 ; GO:0003924 ; GO:0005488 ; GO:0005515 ; GO:0005525 ; GO:0005575 ; GO:0005622 ; GO:0005623 ; GO:0005737 ; GO:0005768 ; GO:0005794 ; GO:0005798 ; GO:0005886 ; GO:0005938 ; GO:0006139 ; GO:0006152 ; GO:0006461 ; GO:0006725 ; GO:0006753 ; GO:0006793 ; GO:0006796 ; GO:0006807 ; GO:0006810 ; GO:0006887 ; GO:000690…	ko04144	Endocytosis
Minc3s10141g43836	259	NP_499364.1	Uncharacterized protein CELE_W09D10.1 [Caenorhabditis elegans]	C-Ele	17555530	GO:0002119 ; GO:0002164 ; GO:0003674 ; GO:0005096 ; GO:0005488 ; GO:0006140 ; GO:0007275 ; GO:0008047 ; GO:0008150 ; GO:0009118 ; GO:0009791 ; GO:0009893 ; GO:0009894 ; GO:0009896 ; GO:0010562 ; GO:0019219 ; GO:0019220 ; GO:0019222 ; GO:0030234 ; GO:0030695 ; GO:0030811 ; GO:0030813 ; GO:0031323 ; GO:0031325 ; GO:0031329 ; GO:0031331 ; GO:0032501 ; GO:0032502 ; GO:0033121 ; GO:0033123 ; GO:004308…	ko04144	Endocytosis
Minc3s00184g07021	415	NP_492310.1	Uncharacterized protein CELE_K02B12.7 [Caenorhabditis elegans]	C-Ele	17508013	GO:0003674 ; GO:0005096 ; GO:0005488 ; GO:0006140 ; GO:0008047 ; GO:0008150 ; GO:0009118 ; GO:0009893 ; GO:0009894 ; GO:0009896 ; GO:0010562 ; GO:0019219 ; GO:0019220 ; GO:0019222 ; GO:0030234 ; GO:0030695 ; GO:0030811 ; GO:0030813 ; GO:0031323 ; GO:0031325 ; GO:0031329 ; GO:0031331 ; GO:0033121 ; GO:0033123 ; GO:0043085 ; GO:0043087 ; GO:0043547 ; GO:0044093 ; GO:0045935 ; GO:0045937 ; GO:004597…	ko04144	Endocytosis
Minc3s01132g21033	240	NP_492310.1	Uncharacterized protein CELE_K02B12.7 [Caenorhabditis elegans]	C-Ele	17508013	GO:0003674 ; GO:0005096 ; GO:0005488 ; GO:0006140 ; GO:0008047 ; GO:0008150 ; GO:0009118 ; GO:0009893 ; GO:0009894 ; GO:0009896 ; GO:0010562 ; GO:0019219 ; GO:0019220 ; GO:0019222 ; GO:0030234 ; GO:0030695 ; GO:0030811 ; GO:0030813 ; GO:0031323 ; GO:0031325 ; GO:0031329 ; GO:0031331 ; GO:0033121 ; GO:0033123 ; GO:0043085 ; GO:0043087 ; GO:0043547 ; GO:0044093 ; GO:0045935 ; GO:0045937 ; GO:004597…	ko04144	Endocytosis
Minc3s02462g30172	415	NP_492310.1	Uncharacterized protein CELE_K02B12.7 [Caenorhabditis elegans]	C-Ele	17508013	GO:0003674 ; GO:0005096 ; GO:0005488 ; GO:0006140 ; GO:0008047 ; GO:0008150 ; GO:0009118 ; GO:0009893 ; GO:0009894 ; GO:0009896 ; GO:0010562 ; GO:0019219 ; GO:0019220 ; GO:0019222 ; GO:0030234 ; GO:0030695 ; GO:0030811 ; GO:0030813 ; GO:0031323 ; GO:0031325 ; GO:0031329 ; GO:0031331 ; GO:0033121 ; GO:0033123 ; GO:0043085 ; GO:0043087 ; GO:0043547 ; GO:0044093 ; GO:0045935 ; GO:0045937 ; GO:004597…	ko04144	Endocytosis
Minc3s00052g02755	796	NP_001022412.1	Truncated ctn-1 [Caenorhabditis elegans]	C-Ele	71997649	GO:0001932 ; GO:0001933 ; GO:0002119 ; GO:0002164 ; GO:0003674 ; GO:0005096 ; GO:0005488 ; GO:0005515 ; GO:0005543 ; GO:0005546 ; GO:0005547 ; GO:0005575 ; GO:0005622 ; GO:0005623 ; GO:0005737 ; GO:0005886 ; GO:0006140 ; GO:0006469 ; GO:0006915 ; GO:0007275 ; GO:0008047 ; GO:0008150 ; GO:0008219 ; GO:0008289 ; GO:0009118 ; GO:0009791 ; GO:0009892 ; GO:0009893 ; GO:0009894 ; GO:0009896 ; GO:000989…	ko04144	Endocytosis
Minc3s00962g19327	796	NP_001022412.1	Truncated ctn-1 [Caenorhabditis elegans]	C-Ele	71997649	GO:0001932 ; GO:0001933 ; GO:0002119 ; GO:0002164 ; GO:0003674 ; GO:0005096 ; GO:0005488 ; GO:0005515 ; GO:0005543 ; GO:0005546 ; GO:0005547 ; GO:0005575 ; GO:0005622 ; GO:0005623 ; GO:0005737 ; GO:0005886 ; GO:0006140 ; GO:0006469 ; GO:0006915 ; GO:0007275 ; GO:0008047 ; GO:0008150 ; GO:0008219 ; GO:0008289 ; GO:0009118 ; GO:0009791 ; GO:0009892 ; GO:0009893 ; GO:0009894 ; GO:0009896 ; GO:000989…	ko04144	Endocytosis
Minc3s01016g19888	356	NP_001022412.1	Truncated ctn-1 [Caenorhabditis elegans]	C-Ele	71997649	GO:0001932 ; GO:0001933 ; GO:0002119 ; GO:0002164 ; GO:0003674 ; GO:0005096 ; GO:0005488 ; GO:0005515 ; GO:0005543 ; GO:0005546 ; GO:0005547 ; GO:0005575 ; GO:0005622 ; GO:0005623 ; GO:0005737 ; GO:0005886 ; GO:0006140 ; GO:0006469 ; GO:0006915 ; GO:0007275 ; GO:0008047 ; GO:0008150 ; GO:0008219 ; GO:0008289 ; GO:0009118 ; GO:0009791 ; GO:0009892 ; GO:0009893 ; GO:0009894 ; GO:0009896 ; GO:000989…	ko04144	Endocytosis
Minc3s01016g19887	313	NP_001335541.1	CeNTaurin	Nematode	1143464692	GO:0001932 ; GO:0001933 ; GO:0002119 ; GO:0002164 ; GO:0003674 ; GO:0005096 ; GO:0005488 ; GO:0005515 ; GO:0005543 ; GO:0005546 ; GO:0005547 ; GO:0005575 ; GO:0005622 ; GO:0005623 ; GO:0005737 ; GO:0005886 ; GO:0006469 ; GO:0006915 ; GO:0007275 ; GO:0008047 ; GO:0008150 ; GO:0008219 ; GO:0008289 ; GO:0009791 ; GO:0009892 ; GO:0009898 ; GO:0009987 ; GO:0010563 ; GO:0010605 ; GO:0010876 ; GO:001250…	ko04144	Endocytosis
Minc3s00221g07890	198	NP_001022837.1	Arf-GAP with ANK repeat and PH domain-containing protein cnt-2 [Caenorhabditis elegans]	C-Ele	71993137	GO:0000166 ; GO:0001709 ; GO:0001882 ; GO:0001883 ; GO:0003674 ; GO:0005096 ; GO:0005488 ; GO:0005515 ; GO:0005525 ; GO:0005575 ; GO:0005622 ; GO:0005623 ; GO:0006140 ; GO:0007154 ; GO:0007165 ; GO:0007264 ; GO:0007275 ; GO:0007389 ; GO:0007399 ; GO:0007405 ; GO:0008047 ; GO:0008150 ; GO:0008283 ; GO:0008356 ; GO:0009118 ; GO:0009790 ; GO:0009792 ; GO:0009893 ; GO:0009894 ; GO:0009896 ; GO:000998…	ko04144	Endocytosis
Minc3s03351g33594	198	NP_001022837.1	Arf-GAP with ANK repeat and PH domain-containing protein cnt-2 [Caenorhabditis elegans]	C-Ele	71993137	GO:0000166 ; GO:0001709 ; GO:0001882 ; GO:0001883 ; GO:0003674 ; GO:0005096 ; GO:0005488 ; GO:0005515 ; GO:0005525 ; GO:0005575 ; GO:0005622 ; GO:0005623 ; GO:0006140 ; GO:0007154 ; GO:0007165 ; GO:0007264 ; GO:0007275 ; GO:0007389 ; GO:0007399 ; GO:0007405 ; GO:0008047 ; GO:0008150 ; GO:0008283 ; GO:0008356 ; GO:0009118 ; GO:0009790 ; GO:0009792 ; GO:0009893 ; GO:0009894 ; GO:0009896 ; GO:000998…	ko04144	Endocytosis
Minc3s00118g05107	181	NP_498235.1	ADP-ribosylation factor 1-like 2 [Caenorhabditis elegans]	C-Ele	17551730	GO:0000003 ; GO:0000166 ; GO:0001882 ; GO:0001883 ; GO:0003006 ; GO:0003674 ; GO:0005488 ; GO:0005525 ; GO:0005575 ; GO:0005622 ; GO:0005623 ; GO:0005737 ; GO:0005783 ; GO:0005794 ; GO:0006810 ; GO:0006886 ; GO:0006915 ; GO:0006996 ; GO:0007005 ; GO:0007275 ; GO:0007276 ; GO:0007281 ; GO:0007292 ; GO:0007548 ; GO:0008104 ; GO:0008150 ; GO:0008219 ; GO:0008406 ; GO:0009790 ; GO:0009792 ; GO:000998…	ko04144	Endocytosis
Minc3s01218g21805	181	NP_498235.1	ADP-ribosylation factor 1-like 2 [Caenorhabditis elegans]	C-Ele	17551730	GO:0000003 ; GO:0000166 ; GO:0001882 ; GO:0001883 ; GO:0003006 ; GO:0003674 ; GO:0005488 ; GO:0005525 ; GO:0005575 ; GO:0005622 ; GO:0005623 ; GO:0005737 ; GO:0005783 ; GO:0005794 ; GO:0006810 ; GO:0006886 ; GO:0006915 ; GO:0006996 ; GO:0007005 ; GO:0007275 ; GO:0007276 ; GO:0007281 ; GO:0007292 ; GO:0007548 ; GO:0008104 ; GO:0008150 ; GO:0008219 ; GO:0008406 ; GO:0009790 ; GO:0009792 ; GO:000998…	ko04144	Endocytosis
Minc3s01343g22938	181	NP_498235.1	ADP-ribosylation factor 1-like 2 [Caenorhabditis elegans]	C-Ele	17551730	GO:0000003 ; GO:0000166 ; GO:0001882 ; GO:0001883 ; GO:0003006 ; GO:0003674 ; GO:0005488 ; GO:0005525 ; GO:0005575 ; GO:0005622 ; GO:0005623 ; GO:0005737 ; GO:0005783 ; GO:0005794 ; GO:0006810 ; GO:0006886 ; GO:0006915 ; GO:0006996 ; GO:0007005 ; GO:0007275 ; GO:0007276 ; GO:0007281 ; GO:0007292 ; GO:0007548 ; GO:0008104 ; GO:0008150 ; GO:0008219 ; GO:0008406 ; GO:0009790 ; GO:0009792 ; GO:000998…	ko04144	Endocytosis
Minc3s01926g27240	106	NP_498235.1	ADP-ribosylation factor 1-like 2 [Caenorhabditis elegans]	C-Ele	17551730	GO:0000003 ; GO:0000166 ; GO:0001882 ; GO:0001883 ; GO:0003006 ; GO:0003674 ; GO:0005488 ; GO:0005525 ; GO:0005575 ; GO:0005622 ; GO:0005623 ; GO:0005737 ; GO:0005783 ; GO:0005794 ; GO:0006810 ; GO:0006886 ; GO:0006915 ; GO:0006996 ; GO:0007005 ; GO:0007275 ; GO:0007276 ; GO:0007281 ; GO:0007292 ; GO:0007548 ; GO:0008104 ; GO:0008150 ; GO:0008219 ; GO:0008406 ; GO:0009790 ; GO:0009792 ; GO:000998…	ko04144	Endocytosis
Minc3s02905g32023	181	NP_498235.1	ADP-ribosylation factor 1-like 2 [Caenorhabditis elegans]	C-Ele	17551730	GO:0000003 ; GO:0000166 ; GO:0001882 ; GO:0001883 ; GO:0003006 ; GO:0003674 ; GO:0005488 ; GO:0005525 ; GO:0005575 ; GO:0005622 ; GO:0005623 ; GO:0005737 ; GO:0005783 ; GO:0005794 ; GO:0006810 ; GO:0006886 ; GO:0006915 ; GO:0006996 ; GO:0007005 ; GO:0007275 ; GO:0007276 ; GO:0007281 ; GO:0007292 ; GO:0007548 ; GO:0008104 ; GO:0008150 ; GO:0008219 ; GO:0008406 ; GO:0009790 ; GO:0009792 ; GO:000998…	ko04144	Endocytosis
Minc3s04331g36046	120	NP_498235.1	ADP-ribosylation factor 1-like 2 [Caenorhabditis elegans]	C-Ele	17551730	GO:0000003 ; GO:0000166 ; GO:0001882 ; GO:0001883 ; GO:0003006 ; GO:0003674 ; GO:0005488 ; GO:0005525 ; GO:0005575 ; GO:0005622 ; GO:0005623 ; GO:0005737 ; GO:0005783 ; GO:0005794 ; GO:0006810 ; GO:0006886 ; GO:0006915 ; GO:0006996 ; GO:0007005 ; GO:0007275 ; GO:0007276 ; GO:0007281 ; GO:0007292 ; GO:0007548 ; GO:0008104 ; GO:0008150 ; GO:0008219 ; GO:0008406 ; GO:0009790 ; GO:0009792 ; GO:000998…	ko04144	Endocytosis
Minc3s05797g38842	106	NP_498235.1	ADP-ribosylation factor 1-like 2 [Caenorhabditis elegans]	C-Ele	17551730	GO:0000003 ; GO:0000166 ; GO:0001882 ; GO:0001883 ; GO:0003006 ; GO:0003674 ; GO:0005488 ; GO:0005525 ; GO:0005575 ; GO:0005622 ; GO:0005623 ; GO:0005737 ; GO:0005783 ; GO:0005794 ; GO:0006810 ; GO:0006886 ; GO:0006915 ; GO:0006996 ; GO:0007005 ; GO:0007275 ; GO:0007276 ; GO:0007281 ; GO:0007292 ; GO:0007548 ; GO:0008104 ; GO:0008150 ; GO:0008219 ; GO:0008406 ; GO:0009790 ; GO:0009792 ; GO:000998…	ko04144	Endocytosis
Minc3s08466g42284	183	NP_498235.1	ADP-ribosylation factor 1-like 2 [Caenorhabditis elegans]	C-Ele	17551730	GO:0000003 ; GO:0000166 ; GO:0001882 ; GO:0001883 ; GO:0003006 ; GO:0003674 ; GO:0005488 ; GO:0005525 ; GO:0005575 ; GO:0005622 ; GO:0005623 ; GO:0005737 ; GO:0005783 ; GO:0005794 ; GO:0006810 ; GO:0006886 ; GO:0006915 ; GO:0006996 ; GO:0007005 ; GO:0007275 ; GO:0007276 ; GO:0007281 ; GO:0007292 ; GO:0007548 ; GO:0008104 ; GO:0008150 ; GO:0008219 ; GO:0008406 ; GO:0009790 ; GO:0009792 ; GO:000998…	ko04144	Endocytosis
Minc3s11578g44991	120	NP_498235.1	ADP-ribosylation factor 1-like 2 [Caenorhabditis elegans]	C-Ele	17551730	GO:0000003 ; GO:0000166 ; GO:0001882 ; GO:0001883 ; GO:0003006 ; GO:0003674 ; GO:0005488 ; GO:0005525 ; GO:0005575 ; GO:0005622 ; GO:0005623 ; GO:0005737 ; GO:0005783 ; GO:0005794 ; GO:0006810 ; GO:0006886 ; GO:0006915 ; GO:0006996 ; GO:0007005 ; GO:0007275 ; GO:0007276 ; GO:0007281 ; GO:0007292 ; GO:0007548 ; GO:0008104 ; GO:0008150 ; GO:0008219 ; GO:0008406 ; GO:0009790 ; GO:0009792 ; GO:000998…	ko04144	Endocytosis
Minc3s00075g03698	174	NP_503011.1	ADP-Ribosylation Factor related [Caenorhabditis elegans]	C-Ele	17538186	GO:0000166 ; GO:0001882 ; GO:0001883 ; GO:0003674 ; GO:0005488 ; GO:0005525 ; GO:0005575 ; GO:0005623 ; GO:0007275 ; GO:0008150 ; GO:0008356 ; GO:0009790 ; GO:0009792 ; GO:0009987 ; GO:0012505 ; GO:0017076 ; GO:0019001 ; GO:0023052 ; GO:0032501 ; GO:0032502 ; GO:0032549 ; GO:0032550 ; GO:0032553 ; GO:0032555 ; GO:0032561 ; GO:0035639 ; GO:0036094 ; GO:0043167 ; GO:0043168 ; GO:0044464 ; GO:004469…	ko04144	Endocytosis
Minc3s00640g15486	174	NP_503011.1	ADP-Ribosylation Factor related [Caenorhabditis elegans]	C-Ele	17538186	GO:0000166 ; GO:0001882 ; GO:0001883 ; GO:0003674 ; GO:0005488 ; GO:0005525 ; GO:0005575 ; GO:0005623 ; GO:0007275 ; GO:0008150 ; GO:0008356 ; GO:0009790 ; GO:0009792 ; GO:0009987 ; GO:0012505 ; GO:0017076 ; GO:0019001 ; GO:0023052 ; GO:0032501 ; GO:0032502 ; GO:0032549 ; GO:0032550 ; GO:0032553 ; GO:0032555 ; GO:0032561 ; GO:0035639 ; GO:0036094 ; GO:0043167 ; GO:0043168 ; GO:0044464 ; GO:004469…	ko04144	Endocytosis
Minc3s06491g39903	91	NP_503011.1	ADP-Ribosylation Factor related [Caenorhabditis elegans]	C-Ele	17538186	GO:0000166 ; GO:0001882 ; GO:0001883 ; GO:0003674 ; GO:0005488 ; GO:0005525 ; GO:0005575 ; GO:0005623 ; GO:0007275 ; GO:0008150 ; GO:0008356 ; GO:0009790 ; GO:0009792 ; GO:0009987 ; GO:0012505 ; GO:0017076 ; GO:0019001 ; GO:0023052 ; GO:0032501 ; GO:0032502 ; GO:0032549 ; GO:0032550 ; GO:0032553 ; GO:0032555 ; GO:0032561 ; GO:0035639 ; GO:0036094 ; GO:0043167 ; GO:0043168 ; GO:0044464 ; GO:004469…	ko04144	Endocytosis
Minc3s00029g01799	339	NP_497235.2	G protein-coupled receptor kinase 2 [Caenorhabditis elegans]	C-Ele	32564603	GO:0000166 ; GO:0001882 ; GO:0001883 ; GO:0003674 ; GO:0003824 ; GO:0004672 ; GO:0004674 ; GO:0004703 ; GO:0005488 ; GO:0005524 ; GO:0006464 ; GO:0006468 ; GO:0006793 ; GO:0006796 ; GO:0006935 ; GO:0006950 ; GO:0006970 ; GO:0006972 ; GO:0007154 ; GO:0007165 ; GO:0007610 ; GO:0007635 ; GO:0008150 ; GO:0008152 ; GO:0009605 ; GO:0009628 ; GO:0009987 ; GO:0010646 ; GO:0010648 ; GO:0016301 ; GO:001631…	ko04144	Endocytosis
Minc3s00061g03120	713	NP_497235.2	G protein-coupled receptor kinase 2 [Caenorhabditis elegans]	C-Ele	32564603	GO:0000166 ; GO:0001882 ; GO:0001883 ; GO:0003674 ; GO:0003824 ; GO:0004672 ; GO:0004674 ; GO:0004703 ; GO:0005488 ; GO:0005524 ; GO:0006464 ; GO:0006468 ; GO:0006793 ; GO:0006796 ; GO:0006935 ; GO:0006950 ; GO:0006970 ; GO:0006972 ; GO:0007154 ; GO:0007165 ; GO:0007610 ; GO:0007635 ; GO:0008150 ; GO:0008152 ; GO:0009605 ; GO:0009628 ; GO:0009987 ; GO:0010646 ; GO:0010648 ; GO:0016301 ; GO:001631…	ko04144	Endocytosis
Minc3s00745g16797	713	NP_497235.2	G protein-coupled receptor kinase 2 [Caenorhabditis elegans]	C-Ele	32564603	GO:0000166 ; GO:0001882 ; GO:0001883 ; GO:0003674 ; GO:0003824 ; GO:0004672 ; GO:0004674 ; GO:0004703 ; GO:0005488 ; GO:0005524 ; GO:0006464 ; GO:0006468 ; GO:0006793 ; GO:0006796 ; GO:0006935 ; GO:0006950 ; GO:0006970 ; GO:0006972 ; GO:0007154 ; GO:0007165 ; GO:0007610 ; GO:0007635 ; GO:0008150 ; GO:0008152 ; GO:0009605 ; GO:0009628 ; GO:0009987 ; GO:0010646 ; GO:0010648 ; GO:0016301 ; GO:001631…	ko04144	Endocytosis
Minc3s06641g40110	55	NP_497235.2	G protein-coupled receptor kinase 2 [Caenorhabditis elegans]	C-Ele	32564603	GO:0000166 ; GO:0001882 ; GO:0001883 ; GO:0003674 ; GO:0003824 ; GO:0004672 ; GO:0004674 ; GO:0004703 ; GO:0005488 ; GO:0005524 ; GO:0006464 ; GO:0006468 ; GO:0006793 ; GO:0006796 ; GO:0006935 ; GO:0006950 ; GO:0006970 ; GO:0006972 ; GO:0007154 ; GO:0007165 ; GO:0007610 ; GO:0007635 ; GO:0008150 ; GO:0008152 ; GO:0009605 ; GO:0009628 ; GO:0009987 ; GO:0010646 ; GO:0010648 ; GO:0016301 ; GO:001631…	ko04144	Endocytosis
Minc3s06641g40111	404	NP_497235.2	G protein-coupled receptor kinase 2 [Caenorhabditis elegans]	C-Ele	32564603	GO:0000166 ; GO:0001882 ; GO:0001883 ; GO:0003674 ; GO:0003824 ; GO:0004672 ; GO:0004674 ; GO:0004703 ; GO:0005488 ; GO:0005524 ; GO:0006464 ; GO:0006468 ; GO:0006793 ; GO:0006796 ; GO:0006935 ; GO:0006950 ; GO:0006970 ; GO:0006972 ; GO:0007154 ; GO:0007165 ; GO:0007610 ; GO:0007635 ; GO:0008150 ; GO:0008152 ; GO:0009605 ; GO:0009628 ; GO:0009987 ; GO:0010646 ; GO:0010648 ; GO:0016301 ; GO:001631…	ko04144	Endocytosis
Minc3s00195g07236	379	NP_509676.1	G protein-coupled receptor kinase 1 [Caenorhabditis elegans]	C-Ele	17567137	GO:0000166 ; GO:0001882 ; GO:0001883 ; GO:0003674 ; GO:0003824 ; GO:0004672 ; GO:0004674 ; GO:0004703 ; GO:0005488 ; GO:0005524 ; GO:0006464 ; GO:0006468 ; GO:0006793 ; GO:0006796 ; GO:0007154 ; GO:0007165 ; GO:0008150 ; GO:0008152 ; GO:0009987 ; GO:0010646 ; GO:0010648 ; GO:0016301 ; GO:0016310 ; GO:0016740 ; GO:0016772 ; GO:0016773 ; GO:0017076 ; GO:0019538 ; GO:0023052 ; GO:0030554 ; GO:003254…	ko04144	Endocytosis
Minc3s00195g07237	375	NP_509676.1	G protein-coupled receptor kinase 1 [Caenorhabditis elegans]	C-Ele	17567137	GO:0000166 ; GO:0001882 ; GO:0001883 ; GO:0003674 ; GO:0003824 ; GO:0004672 ; GO:0004674 ; GO:0004703 ; GO:0005488 ; GO:0005524 ; GO:0006464 ; GO:0006468 ; GO:0006793 ; GO:0006796 ; GO:0007154 ; GO:0007165 ; GO:0008150 ; GO:0008152 ; GO:0009987 ; GO:0010646 ; GO:0010648 ; GO:0016301 ; GO:0016310 ; GO:0016740 ; GO:0016772 ; GO:0016773 ; GO:0017076 ; GO:0019538 ; GO:0023052 ; GO:0030554 ; GO:003254…	ko04144	Endocytosis
Minc3s01113g20837	254	NP_509676.1	G protein-coupled receptor kinase 1 [Caenorhabditis elegans]	C-Ele	17567137	GO:0000166 ; GO:0001882 ; GO:0001883 ; GO:0003674 ; GO:0003824 ; GO:0004672 ; GO:0004674 ; GO:0004703 ; GO:0005488 ; GO:0005524 ; GO:0006464 ; GO:0006468 ; GO:0006793 ; GO:0006796 ; GO:0007154 ; GO:0007165 ; GO:0008150 ; GO:0008152 ; GO:0009987 ; GO:0010646 ; GO:0010648 ; GO:0016301 ; GO:0016310 ; GO:0016740 ; GO:0016772 ; GO:0016773 ; GO:0017076 ; GO:0019538 ; GO:0023052 ; GO:0030554 ; GO:003254…	ko04144	Endocytosis
Minc3s01113g20838	379	NP_509676.1	G protein-coupled receptor kinase 1 [Caenorhabditis elegans]	C-Ele	17567137	GO:0000166 ; GO:0001882 ; GO:0001883 ; GO:0003674 ; GO:0003824 ; GO:0004672 ; GO:0004674 ; GO:0004703 ; GO:0005488 ; GO:0005524 ; GO:0006464 ; GO:0006468 ; GO:0006793 ; GO:0006796 ; GO:0007154 ; GO:0007165 ; GO:0008150 ; GO:0008152 ; GO:0009987 ; GO:0010646 ; GO:0010648 ; GO:0016301 ; GO:0016310 ; GO:0016740 ; GO:0016772 ; GO:0016773 ; GO:0017076 ; GO:0019538 ; GO:0023052 ; GO:0030554 ; GO:003254…	ko04144	Endocytosis
Minc3s07369g41034	241	NP_509676.1	G protein-coupled receptor kinase 1 [Caenorhabditis elegans]	C-Ele	17567137	GO:0000166 ; GO:0001882 ; GO:0001883 ; GO:0003674 ; GO:0003824 ; GO:0004672 ; GO:0004674 ; GO:0004703 ; GO:0005488 ; GO:0005524 ; GO:0006464 ; GO:0006468 ; GO:0006793 ; GO:0006796 ; GO:0007154 ; GO:0007165 ; GO:0008150 ; GO:0008152 ; GO:0009987 ; GO:0010646 ; GO:0010648 ; GO:0016301 ; GO:0016310 ; GO:0016740 ; GO:0016772 ; GO:0016773 ; GO:0017076 ; GO:0019538 ; GO:0023052 ; GO:0030554 ; GO:003254…	ko04144	Endocytosis
Minc3s07369g41035	54	NP_509676.1	G protein-coupled receptor kinase 1 [Caenorhabditis elegans]	C-Ele	17567137	GO:0000166 ; GO:0001882 ; GO:0001883 ; GO:0003674 ; GO:0003824 ; GO:0004672 ; GO:0004674 ; GO:0004703 ; GO:0005488 ; GO:0005524 ; GO:0006464 ; GO:0006468 ; GO:0006793 ; GO:0006796 ; GO:0007154 ; GO:0007165 ; GO:0008150 ; GO:0008152 ; GO:0009987 ; GO:0010646 ; GO:0010648 ; GO:0016301 ; GO:0016310 ; GO:0016740 ; GO:0016772 ; GO:0016773 ; GO:0017076 ; GO:0019538 ; GO:0023052 ; GO:0030554 ; GO:003254…	ko04144	Endocytosis
Minc3s10036g43733	97	NP_509676.1	G protein-coupled receptor kinase 1 [Caenorhabditis elegans]	C-Ele	17567137	GO:0000166 ; GO:0001882 ; GO:0001883 ; GO:0003674 ; GO:0003824 ; GO:0004672 ; GO:0004674 ; GO:0004703 ; GO:0005488 ; GO:0005524 ; GO:0006464 ; GO:0006468 ; GO:0006793 ; GO:0006796 ; GO:0007154 ; GO:0007165 ; GO:0008150 ; GO:0008152 ; GO:0009987 ; GO:0010646 ; GO:0010648 ; GO:0016301 ; GO:0016310 ; GO:0016740 ; GO:0016772 ; GO:0016773 ; GO:0017076 ; GO:0019538 ; GO:0023052 ; GO:0030554 ; GO:003254…	ko04144	Endocytosis
Minc3s01261g22215	90	NP_491857.1	Ras-related protein Rab-10 [Caenorhabditis elegans]	C-Ele	17509233	GO:0000003 ; GO:0000139 ; GO:0000166 ; GO:0001881 ; GO:0001882 ; GO:0001883 ; GO:0002119 ; GO:0002164 ; GO:0003006 ; GO:0003674 ; GO:0005488 ; GO:0005515 ; GO:0005525 ; GO:0005575 ; GO:0005622 ; GO:0005623 ; GO:0005737 ; GO:0005768 ; GO:0005769 ; GO:0005770 ; GO:0005794 ; GO:0005795 ; GO:0005797 ; GO:0006412 ; GO:0006518 ; GO:0006807 ; GO:0006810 ; GO:0006897 ; GO:0006898 ; GO:0006909 ; GO:000691…	ko04144	Endocytosis
Minc3s02499g30338	71	NP_491857.1	Ras-related protein Rab-10 [Caenorhabditis elegans]	C-Ele	17509233	GO:0000003 ; GO:0000139 ; GO:0000166 ; GO:0001881 ; GO:0001882 ; GO:0001883 ; GO:0002119 ; GO:0002164 ; GO:0003006 ; GO:0003674 ; GO:0005488 ; GO:0005515 ; GO:0005525 ; GO:0005575 ; GO:0005622 ; GO:0005623 ; GO:0005737 ; GO:0005768 ; GO:0005769 ; GO:0005770 ; GO:0005794 ; GO:0005795 ; GO:0005797 ; GO:0006412 ; GO:0006518 ; GO:0006807 ; GO:0006810 ; GO:0006897 ; GO:0006898 ; GO:0006909 ; GO:000691…	ko04144	Endocytosis
Minc3s00500g13368	216	NP_499454.1	RAB family [Caenorhabditis elegans]	C-Ele	17555956	GO:0000139 ; GO:0000166 ; GO:0001882 ; GO:0001883 ; GO:0003674 ; GO:0005488 ; GO:0005515 ; GO:0005525 ; GO:0005575 ; GO:0005622 ; GO:0005623 ; GO:0005737 ; GO:0005768 ; GO:0005769 ; GO:0005783 ; GO:0005789 ; GO:0005794 ; GO:0005886 ; GO:0006810 ; GO:0006888 ; GO:0007154 ; GO:0007165 ; GO:0007264 ; GO:0008150 ; GO:0009987 ; GO:0010008 ; GO:0012505 ; GO:0016020 ; GO:0016192 ; GO:0016197 ; GO:001707…	ko04144	Endocytosis
Minc3s00681g16016	217	NP_499454.1	RAB family [Caenorhabditis elegans]	C-Ele	17555956	GO:0000139 ; GO:0000166 ; GO:0001882 ; GO:0001883 ; GO:0003674 ; GO:0005488 ; GO:0005515 ; GO:0005525 ; GO:0005575 ; GO:0005622 ; GO:0005623 ; GO:0005737 ; GO:0005768 ; GO:0005769 ; GO:0005783 ; GO:0005789 ; GO:0005794 ; GO:0005886 ; GO:0006810 ; GO:0006888 ; GO:0007154 ; GO:0007165 ; GO:0007264 ; GO:0008150 ; GO:0009987 ; GO:0010008 ; GO:0012505 ; GO:0016020 ; GO:0016192 ; GO:0016197 ; GO:001707…	ko04144	Endocytosis
Minc3s01273g22357	217	NP_499454.1	RAB family [Caenorhabditis elegans]	C-Ele	17555956	GO:0000139 ; GO:0000166 ; GO:0001882 ; GO:0001883 ; GO:0003674 ; GO:0005488 ; GO:0005515 ; GO:0005525 ; GO:0005575 ; GO:0005622 ; GO:0005623 ; GO:0005737 ; GO:0005768 ; GO:0005769 ; GO:0005783 ; GO:0005789 ; GO:0005794 ; GO:0005886 ; GO:0006810 ; GO:0006888 ; GO:0007154 ; GO:0007165 ; GO:0007264 ; GO:0008150 ; GO:0009987 ; GO:0010008 ; GO:0012505 ; GO:0016020 ; GO:0016192 ; GO:0016197 ; GO:001707…	ko04144	Endocytosis
Minc3s08324g42140	213	NP_499454.1	RAB family [Caenorhabditis elegans]	C-Ele	17555956	GO:0000139 ; GO:0000166 ; GO:0001882 ; GO:0001883 ; GO:0003674 ; GO:0005488 ; GO:0005515 ; GO:0005525 ; GO:0005575 ; GO:0005622 ; GO:0005623 ; GO:0005737 ; GO:0005768 ; GO:0005769 ; GO:0005783 ; GO:0005789 ; GO:0005794 ; GO:0005886 ; GO:0006810 ; GO:0006888 ; GO:0007154 ; GO:0007165 ; GO:0007264 ; GO:0008150 ; GO:0009987 ; GO:0010008 ; GO:0012505 ; GO:0016020 ; GO:0016192 ; GO:0016197 ; GO:001707…	ko04144	Endocytosis
Minc3s00510g13511	212	NP_490675.1	Ras-related protein rab-11.1 [Caenorhabditis elegans]	C-Ele	17507543	GO:0000003 ; GO:0000139 ; GO:0000166 ; GO:0000910 ; GO:0001775 ; GO:0001882 ; GO:0001883 ; GO:0002119 ; GO:0002164 ; GO:0003006 ; GO:0003674 ; GO:0003924 ; GO:0005488 ; GO:0005525 ; GO:0005575 ; GO:0005622 ; GO:0005623 ; GO:0005737 ; GO:0005768 ; GO:0005794 ; GO:0005815 ; GO:0005819 ; GO:0005829 ; GO:0005856 ; GO:0005886 ; GO:0006139 ; GO:0006152 ; GO:0006725 ; GO:0006753 ; GO:0006793 ; GO:000679…	ko04144	Endocytosis
Minc3s01222g21844	212	NP_490675.1	Ras-related protein rab-11.1 [Caenorhabditis elegans]	C-Ele	17507543	GO:0000003 ; GO:0000139 ; GO:0000166 ; GO:0000910 ; GO:0001775 ; GO:0001882 ; GO:0001883 ; GO:0002119 ; GO:0002164 ; GO:0003006 ; GO:0003674 ; GO:0003924 ; GO:0005488 ; GO:0005525 ; GO:0005575 ; GO:0005622 ; GO:0005623 ; GO:0005737 ; GO:0005768 ; GO:0005794 ; GO:0005815 ; GO:0005819 ; GO:0005829 ; GO:0005856 ; GO:0005886 ; GO:0006139 ; GO:0006152 ; GO:0006725 ; GO:0006753 ; GO:0006793 ; GO:000679…	ko04144	Endocytosis
Minc3s03615g34324	265	NP_490675.1	Ras-related protein rab-11.1 [Caenorhabditis elegans]	C-Ele	17507543	GO:0000003 ; GO:0000139 ; GO:0000166 ; GO:0000910 ; GO:0001775 ; GO:0001882 ; GO:0001883 ; GO:0002119 ; GO:0002164 ; GO:0003006 ; GO:0003674 ; GO:0003924 ; GO:0005488 ; GO:0005525 ; GO:0005575 ; GO:0005622 ; GO:0005623 ; GO:0005737 ; GO:0005768 ; GO:0005794 ; GO:0005815 ; GO:0005819 ; GO:0005829 ; GO:0005856 ; GO:0005886 ; GO:0006139 ; GO:0006152 ; GO:0006725 ; GO:0006753 ; GO:0006793 ; GO:000679…	ko04144	Endocytosis
Minc3s04889g37215	75	NP_490675.1	Ras-related protein rab-11.1 [Caenorhabditis elegans]	C-Ele	17507543	GO:0000003 ; GO:0000139 ; GO:0000166 ; GO:0000910 ; GO:0001775 ; GO:0001882 ; GO:0001883 ; GO:0002119 ; GO:0002164 ; GO:0003006 ; GO:0003674 ; GO:0003924 ; GO:0005488 ; GO:0005525 ; GO:0005575 ; GO:0005622 ; GO:0005623 ; GO:0005737 ; GO:0005768 ; GO:0005794 ; GO:0005815 ; GO:0005819 ; GO:0005829 ; GO:0005856 ; GO:0005886 ; GO:0006139 ; GO:0006152 ; GO:0006725 ; GO:0006753 ; GO:0006793 ; GO:000679…	ko04144	Endocytosis
Minc3s09528g43292	86	NP_490675.1	Ras-related protein rab-11.1 [Caenorhabditis elegans]	C-Ele	17507543	GO:0000003 ; GO:0000139 ; GO:0000166 ; GO:0000910 ; GO:0001775 ; GO:0001882 ; GO:0001883 ; GO:0002119 ; GO:0002164 ; GO:0003006 ; GO:0003674 ; GO:0003924 ; GO:0005488 ; GO:0005525 ; GO:0005575 ; GO:0005622 ; GO:0005623 ; GO:0005737 ; GO:0005768 ; GO:0005794 ; GO:0005815 ; GO:0005819 ; GO:0005829 ; GO:0005856 ; GO:0005886 ; GO:0006139 ; GO:0006152 ; GO:0006725 ; GO:0006753 ; GO:0006793 ; GO:000679…	ko04144	Endocytosis
Minc3s00313g09982	125	NP_001255421.1	Caveolin-1 [Caenorhabditis elegans]	C-Ele	392900175	GO:0000003 ; GO:0000139 ; GO:0001765 ; GO:0003674 ; GO:0005198 ; GO:0005488 ; GO:0005515 ; GO:0005575 ; GO:0005622 ; GO:0005623 ; GO:0005737 ; GO:0005794 ; GO:0005886 ; GO:0005887 ; GO:0005901 ; GO:0005938 ; GO:0006996 ; GO:0007009 ; GO:0007154 ; GO:0007165 ; GO:0007264 ; GO:0007265 ; GO:0008150 ; GO:0009898 ; GO:0009987 ; GO:0010256 ; GO:0010876 ; GO:0012505 ; GO:0016020 ; GO:0016021 ; GO:001604…	ko04144	Endocytosis
Minc3s00077g03781	90	NP_001255140.1	Uncharacterized protein CELE_C24H11.7 [Caenorhabditis elegans]	C-Ele	392896818	GO:0000003 ; GO:0000137 ; GO:0002119 ; GO:0002164 ; GO:0003006 ; GO:0003674 ; GO:0005085 ; GO:0005086 ; GO:0005575 ; GO:0005622 ; GO:0005623 ; GO:0005737 ; GO:0005783 ; GO:0005794 ; GO:0005795 ; GO:0005802 ; GO:0006140 ; GO:0006810 ; GO:0006897 ; GO:0006898 ; GO:0006915 ; GO:0006996 ; GO:0007005 ; GO:0007029 ; GO:0007275 ; GO:0007548 ; GO:0008150 ; GO:0008219 ; GO:0008406 ; GO:0009118 ; GO:000979…	ko04144	Endocytosis
Minc3s01192g21572	178	NP_001255140.1	Uncharacterized protein CELE_C24H11.7 [Caenorhabditis elegans]	C-Ele	392896818	GO:0000003 ; GO:0000137 ; GO:0002119 ; GO:0002164 ; GO:0003006 ; GO:0003674 ; GO:0005085 ; GO:0005086 ; GO:0005575 ; GO:0005622 ; GO:0005623 ; GO:0005737 ; GO:0005783 ; GO:0005794 ; GO:0005795 ; GO:0005802 ; GO:0006140 ; GO:0006810 ; GO:0006897 ; GO:0006898 ; GO:0006915 ; GO:0006996 ; GO:0007005 ; GO:0007029 ; GO:0007275 ; GO:0007548 ; GO:0008150 ; GO:0008219 ; GO:0008406 ; GO:0009118 ; GO:000979…	ko04144	Endocytosis
Minc3s01192g21573	105	NP_001255140.1	Uncharacterized protein CELE_C24H11.7 [Caenorhabditis elegans]	C-Ele	392896818	GO:0000003 ; GO:0000137 ; GO:0002119 ; GO:0002164 ; GO:0003006 ; GO:0003674 ; GO:0005085 ; GO:0005086 ; GO:0005575 ; GO:0005622 ; GO:0005623 ; GO:0005737 ; GO:0005783 ; GO:0005794 ; GO:0005795 ; GO:0005802 ; GO:0006140 ; GO:0006810 ; GO:0006897 ; GO:0006898 ; GO:0006915 ; GO:0006996 ; GO:0007005 ; GO:0007029 ; GO:0007275 ; GO:0007548 ; GO:0008150 ; GO:0008219 ; GO:0008406 ; GO:0009118 ; GO:000979…	ko04144	Endocytosis
Minc3s01192g21574	462	NP_001255140.1	Uncharacterized protein CELE_C24H11.7 [Caenorhabditis elegans]	C-Ele	392896818	GO:0000003 ; GO:0000137 ; GO:0002119 ; GO:0002164 ; GO:0003006 ; GO:0003674 ; GO:0005085 ; GO:0005086 ; GO:0005575 ; GO:0005622 ; GO:0005623 ; GO:0005737 ; GO:0005783 ; GO:0005794 ; GO:0005795 ; GO:0005802 ; GO:0006140 ; GO:0006810 ; GO:0006897 ; GO:0006898 ; GO:0006915 ; GO:0006996 ; GO:0007005 ; GO:0007029 ; GO:0007275 ; GO:0007548 ; GO:0008150 ; GO:0008219 ; GO:0008406 ; GO:0009118 ; GO:000979…	ko04144	Endocytosis
Minc3s01314g22684	679	NP_001255140.1	Uncharacterized protein CELE_C24H11.7 [Caenorhabditis elegans]	C-Ele	392896818	GO:0000003 ; GO:0000137 ; GO:0002119 ; GO:0002164 ; GO:0003006 ; GO:0003674 ; GO:0005085 ; GO:0005086 ; GO:0005575 ; GO:0005622 ; GO:0005623 ; GO:0005737 ; GO:0005783 ; GO:0005794 ; GO:0005795 ; GO:0005802 ; GO:0006140 ; GO:0006810 ; GO:0006897 ; GO:0006898 ; GO:0006915 ; GO:0006996 ; GO:0007005 ; GO:0007029 ; GO:0007275 ; GO:0007548 ; GO:0008150 ; GO:0008219 ; GO:0008406 ; GO:0009118 ; GO:000979…	ko04144	Endocytosis
Minc3s01503g24321	67	NP_001255140.1	Uncharacterized protein CELE_C24H11.7 [Caenorhabditis elegans]	C-Ele	392896818	GO:0000003 ; GO:0000137 ; GO:0002119 ; GO:0002164 ; GO:0003006 ; GO:0003674 ; GO:0005085 ; GO:0005086 ; GO:0005575 ; GO:0005622 ; GO:0005623 ; GO:0005737 ; GO:0005783 ; GO:0005794 ; GO:0005795 ; GO:0005802 ; GO:0006140 ; GO:0006810 ; GO:0006897 ; GO:0006898 ; GO:0006915 ; GO:0006996 ; GO:0007005 ; GO:0007029 ; GO:0007275 ; GO:0007548 ; GO:0008150 ; GO:0008219 ; GO:0008406 ; GO:0009118 ; GO:000979…	ko04144	Endocytosis
Minc3s01623g25168	789	NP_001255140.1	Uncharacterized protein CELE_C24H11.7 [Caenorhabditis elegans]	C-Ele	392896818	GO:0000003 ; GO:0000137 ; GO:0002119 ; GO:0002164 ; GO:0003006 ; GO:0003674 ; GO:0005085 ; GO:0005086 ; GO:0005575 ; GO:0005622 ; GO:0005623 ; GO:0005737 ; GO:0005783 ; GO:0005794 ; GO:0005795 ; GO:0005802 ; GO:0006140 ; GO:0006810 ; GO:0006897 ; GO:0006898 ; GO:0006915 ; GO:0006996 ; GO:0007005 ; GO:0007029 ; GO:0007275 ; GO:0007548 ; GO:0008150 ; GO:0008219 ; GO:0008406 ; GO:0009118 ; GO:000979…	ko04144	Endocytosis
Minc3s03002g32387	789	NP_001255140.1	Uncharacterized protein CELE_C24H11.7 [Caenorhabditis elegans]	C-Ele	392896818	GO:0000003 ; GO:0000137 ; GO:0002119 ; GO:0002164 ; GO:0003006 ; GO:0003674 ; GO:0005085 ; GO:0005086 ; GO:0005575 ; GO:0005622 ; GO:0005623 ; GO:0005737 ; GO:0005783 ; GO:0005794 ; GO:0005795 ; GO:0005802 ; GO:0006140 ; GO:0006810 ; GO:0006897 ; GO:0006898 ; GO:0006915 ; GO:0006996 ; GO:0007005 ; GO:0007029 ; GO:0007275 ; GO:0007548 ; GO:0008150 ; GO:0008219 ; GO:0008406 ; GO:0009118 ; GO:000979…	ko04144	Endocytosis
Minc3s02102g28286	205	NP_495732.3	DAB (Drosophila disabled) homolog [Caenorhabditis elegans]	C-Ele	453231810	GO:0000003 ; GO:0002119 ; GO:0002164 ; GO:0002790 ; GO:0003006 ; GO:0003674 ; GO:0005488 ; GO:0005515 ; GO:0005575 ; GO:0005622 ; GO:0005623 ; GO:0005737 ; GO:0005794 ; GO:0005798 ; GO:0005886 ; GO:0005905 ; GO:0005938 ; GO:0006810 ; GO:0006897 ; GO:0006898 ; GO:0006928 ; GO:0007275 ; GO:0007276 ; GO:0007281 ; GO:0007292 ; GO:0007610 ; GO:0008104 ; GO:0008150 ; GO:0009306 ; GO:0009790 ; GO:000979…	ko04144	Endocytosis
Minc3s05942g39068	147	NP_495732.3	DAB (Drosophila disabled) homolog [Caenorhabditis elegans]	C-Ele	453231810	GO:0000003 ; GO:0002119 ; GO:0002164 ; GO:0002790 ; GO:0003006 ; GO:0003674 ; GO:0005488 ; GO:0005515 ; GO:0005575 ; GO:0005622 ; GO:0005623 ; GO:0005737 ; GO:0005794 ; GO:0005798 ; GO:0005886 ; GO:0005905 ; GO:0005938 ; GO:0006810 ; GO:0006897 ; GO:0006898 ; GO:0006928 ; GO:0007275 ; GO:0007276 ; GO:0007281 ; GO:0007292 ; GO:0007610 ; GO:0008104 ; GO:0008150 ; GO:0009306 ; GO:0009790 ; GO:000979…	ko04144	Endocytosis
Minc3s02276g29215	194	NP_495730.3	DAB (Drosophila disabled) homolog [Caenorhabditis elegans]	C-Ele	453231806	GO:0000003 ; GO:0002119 ; GO:0002164 ; GO:0002790 ; GO:0003006 ; GO:0003674 ; GO:0005488 ; GO:0005515 ; GO:0005575 ; GO:0005622 ; GO:0005623 ; GO:0005737 ; GO:0005794 ; GO:0005798 ; GO:0005886 ; GO:0005905 ; GO:0005938 ; GO:0006810 ; GO:0006897 ; GO:0006898 ; GO:0006928 ; GO:0007275 ; GO:0007276 ; GO:0007281 ; GO:0007292 ; GO:0007610 ; GO:0008104 ; GO:0008150 ; GO:0009306 ; GO:0009790 ; GO:000979…	ko04144	Endocytosis
Minc3s00583g14629	281	NP_496336.1	F-actin-capping protein subunit beta [Caenorhabditis elegans]	C-Ele	17535205	GO:0000003 ; GO:0000578 ; GO:0000902 ; GO:0002119 ; GO:0002164 ; GO:0003006 ; GO:0003674 ; GO:0003779 ; GO:0005488 ; GO:0005515 ; GO:0005575 ; GO:0005622 ; GO:0005623 ; GO:0005737 ; GO:0005856 ; GO:0005869 ; GO:0005875 ; GO:0005884 ; GO:0006996 ; GO:0007010 ; GO:0007097 ; GO:0007275 ; GO:0007276 ; GO:0007281 ; GO:0007338 ; GO:0007389 ; GO:0007530 ; GO:0007548 ; GO:0008064 ; GO:0008092 ; GO:000815…	ko04144	Endocytosis
Minc3s01802g26420	78	NP_496336.1	F-actin-capping protein subunit beta [Caenorhabditis elegans]	C-Ele	17535205	GO:0000003 ; GO:0000578 ; GO:0000902 ; GO:0002119 ; GO:0002164 ; GO:0003006 ; GO:0003674 ; GO:0003779 ; GO:0005488 ; GO:0005515 ; GO:0005575 ; GO:0005622 ; GO:0005623 ; GO:0005737 ; GO:0005856 ; GO:0005869 ; GO:0005875 ; GO:0005884 ; GO:0006996 ; GO:0007010 ; GO:0007097 ; GO:0007275 ; GO:0007276 ; GO:0007281 ; GO:0007338 ; GO:0007389 ; GO:0007530 ; GO:0007548 ; GO:0008064 ; GO:0008092 ; GO:000815…	ko04144	Endocytosis
Minc3s01802g26421	193	NP_496336.1	F-actin-capping protein subunit beta [Caenorhabditis elegans]	C-Ele	17535205	GO:0000003 ; GO:0000578 ; GO:0000902 ; GO:0002119 ; GO:0002164 ; GO:0003006 ; GO:0003674 ; GO:0003779 ; GO:0005488 ; GO:0005515 ; GO:0005575 ; GO:0005622 ; GO:0005623 ; GO:0005737 ; GO:0005856 ; GO:0005869 ; GO:0005875 ; GO:0005884 ; GO:0006996 ; GO:0007010 ; GO:0007097 ; GO:0007275 ; GO:0007276 ; GO:0007281 ; GO:0007338 ; GO:0007389 ; GO:0007530 ; GO:0007548 ; GO:0008064 ; GO:0008092 ; GO:000815…	ko04144	Endocytosis
Minc3s05895g38983	193	NP_496336.1	F-actin-capping protein subunit beta [Caenorhabditis elegans]	C-Ele	17535205	GO:0000003 ; GO:0000578 ; GO:0000902 ; GO:0002119 ; GO:0002164 ; GO:0003006 ; GO:0003674 ; GO:0003779 ; GO:0005488 ; GO:0005515 ; GO:0005575 ; GO:0005622 ; GO:0005623 ; GO:0005737 ; GO:0005856 ; GO:0005869 ; GO:0005875 ; GO:0005884 ; GO:0006996 ; GO:0007010 ; GO:0007097 ; GO:0007275 ; GO:0007276 ; GO:0007281 ; GO:0007338 ; GO:0007389 ; GO:0007530 ; GO:0007548 ; GO:0008064 ; GO:0008092 ; GO:000815…	ko04144	Endocytosis
Minc3s05895g38984	78	NP_496336.1	F-actin-capping protein subunit beta [Caenorhabditis elegans]	C-Ele	17535205	GO:0000003 ; GO:0000578 ; GO:0000902 ; GO:0002119 ; GO:0002164 ; GO:0003006 ; GO:0003674 ; GO:0003779 ; GO:0005488 ; GO:0005515 ; GO:0005575 ; GO:0005622 ; GO:0005623 ; GO:0005737 ; GO:0005856 ; GO:0005869 ; GO:0005875 ; GO:0005884 ; GO:0006996 ; GO:0007010 ; GO:0007097 ; GO:0007275 ; GO:0007276 ; GO:0007281 ; GO:0007338 ; GO:0007389 ; GO:0007530 ; GO:0007548 ; GO:0008064 ; GO:0008092 ; GO:000815…	ko04144	Endocytosis
Minc3s00002g00132	290	NP_501145.1	F-actin-capping protein subunit alpha [Caenorhabditis elegans]	C-Ele	17539460	GO:0000003 ; GO:0002119 ; GO:0002164 ; GO:0003674 ; GO:0003779 ; GO:0005488 ; GO:0005515 ; GO:0005575 ; GO:0005622 ; GO:0005623 ; GO:0005737 ; GO:0005856 ; GO:0005869 ; GO:0005875 ; GO:0006915 ; GO:0006996 ; GO:0007275 ; GO:0008064 ; GO:0008092 ; GO:0008150 ; GO:0008219 ; GO:0008290 ; GO:0009790 ; GO:0009791 ; GO:0009792 ; GO:0009987 ; GO:0010639 ; GO:0012501 ; GO:0015629 ; GO:0015630 ; GO:001604…	ko04144	Endocytosis
Minc3s00152g06186	290	NP_501145.1	F-actin-capping protein subunit alpha [Caenorhabditis elegans]	C-Ele	17539460	GO:0000003 ; GO:0002119 ; GO:0002164 ; GO:0003674 ; GO:0003779 ; GO:0005488 ; GO:0005515 ; GO:0005575 ; GO:0005622 ; GO:0005623 ; GO:0005737 ; GO:0005856 ; GO:0005869 ; GO:0005875 ; GO:0006915 ; GO:0006996 ; GO:0007275 ; GO:0008064 ; GO:0008092 ; GO:0008150 ; GO:0008219 ; GO:0008290 ; GO:0009790 ; GO:0009791 ; GO:0009792 ; GO:0009987 ; GO:0010639 ; GO:0012501 ; GO:0015629 ; GO:0015630 ; GO:001604…	ko04144	Endocytosis
Minc3s00568g14413	221	NP_505219.1	related to yeast Vacuolar Protein Sorting factor [Caenorhabditis elegans]	C-Ele	17560866	GO:0006810 ; GO:0007034 ; GO:0008150 ; GO:0051179 ; GO:0051234	ko04144	Endocytosis
Minc3s01358g23104	221	NP_505219.1	related to yeast Vacuolar Protein Sorting factor [Caenorhabditis elegans]	C-Ele	17560866	GO:0006810 ; GO:0007034 ; GO:0008150 ; GO:0051179 ; GO:0051234	ko04144	Endocytosis
Minc3s00890g18555	235	NP_496717.1	related to yeast Vacuolar Protein Sorting factor [Caenorhabditis elegans]	C-Ele	17537141	GO:0005575 ; GO:0005622 ; GO:0005623 ; GO:0005737 ; GO:0006810 ; GO:0007034 ; GO:0007275 ; GO:0008150 ; GO:0009790 ; GO:0009792 ; GO:0032501 ; GO:0032502 ; GO:0044424 ; GO:0044464 ; GO:0044699 ; GO:0044707 ; GO:0044767 ; GO:0048856 ; GO:0051179 ; GO:0051234	ko04144	Endocytosis
Minc3s01756g26087	61	NP_496717.1	related to yeast Vacuolar Protein Sorting factor [Caenorhabditis elegans]	C-Ele	17537141	GO:0005575 ; GO:0005622 ; GO:0005623 ; GO:0005737 ; GO:0006810 ; GO:0007034 ; GO:0007275 ; GO:0008150 ; GO:0009790 ; GO:0009792 ; GO:0032501 ; GO:0032502 ; GO:0044424 ; GO:0044464 ; GO:0044699 ; GO:0044707 ; GO:0044767 ; GO:0048856 ; GO:0051179 ; GO:0051234	ko04144	Endocytosis
Minc3s04284g35931	173	NP_496717.1	related to yeast Vacuolar Protein Sorting factor [Caenorhabditis elegans]	C-Ele	17537141	GO:0005575 ; GO:0005622 ; GO:0005623 ; GO:0005737 ; GO:0006810 ; GO:0007034 ; GO:0007275 ; GO:0008150 ; GO:0009790 ; GO:0009792 ; GO:0032501 ; GO:0032502 ; GO:0044424 ; GO:0044464 ; GO:0044699 ; GO:0044707 ; GO:0044767 ; GO:0048856 ; GO:0051179 ; GO:0051234	ko04144	Endocytosis
Minc3s06461g39844	235	NP_496717.1	related to yeast Vacuolar Protein Sorting factor [Caenorhabditis elegans]	C-Ele	17537141	GO:0005575 ; GO:0005622 ; GO:0005623 ; GO:0005737 ; GO:0006810 ; GO:0007034 ; GO:0007275 ; GO:0008150 ; GO:0009790 ; GO:0009792 ; GO:0032501 ; GO:0032502 ; GO:0044424 ; GO:0044464 ; GO:0044699 ; GO:0044707 ; GO:0044767 ; GO:0048856 ; GO:0051179 ; GO:0051234	ko04144	Endocytosis
Minc3s11692g45078	170	NP_496717.1	related to yeast Vacuolar Protein Sorting factor [Caenorhabditis elegans]	C-Ele	17537141	GO:0005575 ; GO:0005622 ; GO:0005623 ; GO:0005737 ; GO:0006810 ; GO:0007034 ; GO:0007275 ; GO:0008150 ; GO:0009790 ; GO:0009792 ; GO:0032501 ; GO:0032502 ; GO:0044424 ; GO:0044464 ; GO:0044699 ; GO:0044707 ; GO:0044767 ; GO:0048856 ; GO:0051179 ; GO:0051234	ko04144	Endocytosis
Minc3s00343g10615	209	NP_493357.2	Uncharacterized protein CELE_C01A2.4 [Caenorhabditis elegans]	C-Ele	71980490	GO:0006810 ; GO:0007034 ; GO:0008150 ; GO:0051179 ; GO:0051234	ko04144	Endocytosis
Minc3s03721g34604	209	NP_493357.2	Uncharacterized protein CELE_C01A2.4 [Caenorhabditis elegans]	C-Ele	71980490	GO:0006810 ; GO:0007034 ; GO:0008150 ; GO:0051179 ; GO:0051234	ko04144	Endocytosis
Minc3s04489g36393	209	NP_493357.2	Uncharacterized protein CELE_C01A2.4 [Caenorhabditis elegans]	C-Ele	71980490	GO:0006810 ; GO:0007034 ; GO:0008150 ; GO:0051179 ; GO:0051234	ko04144	Endocytosis
Minc3s06895g40456	112	NP_493357.2	Uncharacterized protein CELE_C01A2.4 [Caenorhabditis elegans]	C-Ele	71980490	GO:0006810 ; GO:0007034 ; GO:0008150 ; GO:0051179 ; GO:0051234	ko04144	Endocytosis
Minc3s00091g04290	436	NP_505798.2	related to yeast Vacuolar Protein Sorting factor [Caenorhabditis elegans]	C-Ele	71990236	GO:0000814 ; GO:0002119 ; GO:0002164 ; GO:0003674 ; GO:0005488 ; GO:0005515 ; GO:0005543 ; GO:0005575 ; GO:0005622 ; GO:0005623 ; GO:0005737 ; GO:0005768 ; GO:0005770 ; GO:0006508 ; GO:0006511 ; GO:0006605 ; GO:0006623 ; GO:0006810 ; GO:0006886 ; GO:0007034 ; GO:0007275 ; GO:0007568 ; GO:0008104 ; GO:0008150 ; GO:0008152 ; GO:0008289 ; GO:0008340 ; GO:0009056 ; GO:0009057 ; GO:0009791 ; GO:000998…	ko04144	Endocytosis
Minc3s04918g37268	436	NP_505798.2	related to yeast Vacuolar Protein Sorting factor [Caenorhabditis elegans]	C-Ele	71990236	GO:0000814 ; GO:0002119 ; GO:0002164 ; GO:0003674 ; GO:0005488 ; GO:0005515 ; GO:0005543 ; GO:0005575 ; GO:0005622 ; GO:0005623 ; GO:0005737 ; GO:0005768 ; GO:0005770 ; GO:0006508 ; GO:0006511 ; GO:0006605 ; GO:0006623 ; GO:0006810 ; GO:0006886 ; GO:0007034 ; GO:0007275 ; GO:0007568 ; GO:0008104 ; GO:0008150 ; GO:0008152 ; GO:0008289 ; GO:0008340 ; GO:0009056 ; GO:0009057 ; GO:0009791 ; GO:000998…	ko04144	Endocytosis
Minc3s05747g38763	433	NP_505798.2	related to yeast Vacuolar Protein Sorting factor [Caenorhabditis elegans]	C-Ele	71990236	GO:0000814 ; GO:0002119 ; GO:0002164 ; GO:0003674 ; GO:0005488 ; GO:0005515 ; GO:0005543 ; GO:0005575 ; GO:0005622 ; GO:0005623 ; GO:0005737 ; GO:0005768 ; GO:0005770 ; GO:0006508 ; GO:0006511 ; GO:0006605 ; GO:0006623 ; GO:0006810 ; GO:0006886 ; GO:0007034 ; GO:0007275 ; GO:0007568 ; GO:0008104 ; GO:0008150 ; GO:0008152 ; GO:0008289 ; GO:0008340 ; GO:0009056 ; GO:0009057 ; GO:0009791 ; GO:000998…	ko04144	Endocytosis
Minc3s00154g06244	144	NP_493230.1	related to yeast Vacuolar Protein Sorting factor [Caenorhabditis elegans]	C-Ele	17509461	GO:0000814 ; GO:0003674 ; GO:0005198 ; GO:0005488 ; GO:0005515 ; GO:0005575 ; GO:0005622 ; GO:0005623 ; GO:0005737 ; GO:0005768 ; GO:0006508 ; GO:0006511 ; GO:0006605 ; GO:0006623 ; GO:0006810 ; GO:0006886 ; GO:0007034 ; GO:0008104 ; GO:0008150 ; GO:0008152 ; GO:0009056 ; GO:0009057 ; GO:0009987 ; GO:0010008 ; GO:0012505 ; GO:0015031 ; GO:0015833 ; GO:0016020 ; GO:0016197 ; GO:0019538 ; GO:001994…	ko04144	Endocytosis
Minc3s00214g07713	175	NP_493230.1	related to yeast Vacuolar Protein Sorting factor [Caenorhabditis elegans]	C-Ele	17509461	GO:0000814 ; GO:0003674 ; GO:0005198 ; GO:0005488 ; GO:0005515 ; GO:0005575 ; GO:0005622 ; GO:0005623 ; GO:0005737 ; GO:0005768 ; GO:0006508 ; GO:0006511 ; GO:0006605 ; GO:0006623 ; GO:0006810 ; GO:0006886 ; GO:0007034 ; GO:0008104 ; GO:0008150 ; GO:0008152 ; GO:0009056 ; GO:0009057 ; GO:0009987 ; GO:0010008 ; GO:0012505 ; GO:0015031 ; GO:0015833 ; GO:0016020 ; GO:0016197 ; GO:0019538 ; GO:001994…	ko04144	Endocytosis
Minc3s06300g39636	175	NP_493230.1	related to yeast Vacuolar Protein Sorting factor [Caenorhabditis elegans]	C-Ele	17509461	GO:0000814 ; GO:0003674 ; GO:0005198 ; GO:0005488 ; GO:0005515 ; GO:0005575 ; GO:0005622 ; GO:0005623 ; GO:0005737 ; GO:0005768 ; GO:0006508 ; GO:0006511 ; GO:0006605 ; GO:0006623 ; GO:0006810 ; GO:0006886 ; GO:0007034 ; GO:0008104 ; GO:0008150 ; GO:0008152 ; GO:0009056 ; GO:0009057 ; GO:0009987 ; GO:0010008 ; GO:0012505 ; GO:0015031 ; GO:0015833 ; GO:0016020 ; GO:0016197 ; GO:0019538 ; GO:001994…	ko04144	Endocytosis
Minc3s00700g16270	268	NP_498052.1	Vacuolar-sorting protein SNF8 [Caenorhabditis elegans]	C-Ele	17552332	GO:0000814 ; GO:0005575 ; GO:0005622 ; GO:0005623 ; GO:0005737 ; GO:0005768 ; GO:0006508 ; GO:0006511 ; GO:0006605 ; GO:0006623 ; GO:0006810 ; GO:0006886 ; GO:0007034 ; GO:0007275 ; GO:0007568 ; GO:0008104 ; GO:0008150 ; GO:0008152 ; GO:0008340 ; GO:0009056 ; GO:0009057 ; GO:0009987 ; GO:0010008 ; GO:0010259 ; GO:0012505 ; GO:0015031 ; GO:0015833 ; GO:0016020 ; GO:0016197 ; GO:0019538 ; GO:001994…	ko04144	Endocytosis
Minc3s03454g33889	268	NP_498052.1	Vacuolar-sorting protein SNF8 [Caenorhabditis elegans]	C-Ele	17552332	GO:0000814 ; GO:0005575 ; GO:0005622 ; GO:0005623 ; GO:0005737 ; GO:0005768 ; GO:0006508 ; GO:0006511 ; GO:0006605 ; GO:0006623 ; GO:0006810 ; GO:0006886 ; GO:0007034 ; GO:0007275 ; GO:0007568 ; GO:0008104 ; GO:0008150 ; GO:0008152 ; GO:0008340 ; GO:0009056 ; GO:0009057 ; GO:0009987 ; GO:0010008 ; GO:0010259 ; GO:0012505 ; GO:0015031 ; GO:0015833 ; GO:0016020 ; GO:0016197 ; GO:0019538 ; GO:001994…	ko04144	Endocytosis
Minc3s07354g41024	54	NP_500364.2	Tumor Susceptibility Gene homolog [Caenorhabditis elegans]	C-Ele	71982582	GO:0000813 ; GO:0002119 ; GO:0002164 ; GO:0003674 ; GO:0005488 ; GO:0005515 ; GO:0005575 ; GO:0005622 ; GO:0005623 ; GO:0005737 ; GO:0005768 ; GO:0005773 ; GO:0006464 ; GO:0006810 ; GO:0007034 ; GO:0007041 ; GO:0007275 ; GO:0008104 ; GO:0008150 ; GO:0008152 ; GO:0008333 ; GO:0009056 ; GO:0009057 ; GO:0009790 ; GO:0009791 ; GO:0009792 ; GO:0009987 ; GO:0010008 ; GO:0012505 ; GO:0015031 ; GO:001583…	ko04144	Endocytosis
Minc3s00006g00409	205	NP_493382.1	Vacuolar protein sorting-associated protein 28 homolog [Caenorhabditis elegans]	C-Ele	17510669	GO:0000003 ; GO:0000813 ; GO:0002119 ; GO:0002164 ; GO:0003006 ; GO:0003674 ; GO:0005488 ; GO:0005515 ; GO:0005575 ; GO:0005622 ; GO:0005623 ; GO:0005737 ; GO:0005768 ; GO:0005773 ; GO:0006508 ; GO:0006511 ; GO:0006605 ; GO:0006623 ; GO:0006810 ; GO:0006886 ; GO:0007034 ; GO:0007275 ; GO:0007548 ; GO:0008104 ; GO:0008150 ; GO:0008152 ; GO:0008406 ; GO:0009056 ; GO:0009057 ; GO:0009790 ; GO:000979…	ko04144	Endocytosis
Minc3s00111g04907	202	NP_493382.1	Vacuolar protein sorting-associated protein 28 homolog [Caenorhabditis elegans]	C-Ele	17510669	GO:0000003 ; GO:0000813 ; GO:0002119 ; GO:0002164 ; GO:0003006 ; GO:0003674 ; GO:0005488 ; GO:0005515 ; GO:0005575 ; GO:0005622 ; GO:0005623 ; GO:0005737 ; GO:0005768 ; GO:0005773 ; GO:0006508 ; GO:0006511 ; GO:0006605 ; GO:0006623 ; GO:0006810 ; GO:0006886 ; GO:0007034 ; GO:0007275 ; GO:0007548 ; GO:0008104 ; GO:0008150 ; GO:0008152 ; GO:0008406 ; GO:0009056 ; GO:0009057 ; GO:0009790 ; GO:000979…	ko04144	Endocytosis
Minc3s00544g14038	54	NP_504474.1	related to yeast Vacuolar Protein Sorting factor [Caenorhabditis elegans]	C-Ele	17559028	GO:0000003 ; GO:0000813 ; GO:0002119 ; GO:0002164 ; GO:0003006 ; GO:0003674 ; GO:0005488 ; GO:0005515 ; GO:0005575 ; GO:0005622 ; GO:0005623 ; GO:0005737 ; GO:0005768 ; GO:0005773 ; GO:0005829 ; GO:0006810 ; GO:0006897 ; GO:0006898 ; GO:0007275 ; GO:0007548 ; GO:0007568 ; GO:0008150 ; GO:0008152 ; GO:0008340 ; GO:0008406 ; GO:0009056 ; GO:0009057 ; GO:0009790 ; GO:0009791 ; GO:0009792 ; GO:000998…	ko04144	Endocytosis
Minc3s00452g12550	575	NP_001024197.1	Receptor Mediated Endocytosis [Caenorhabditis elegans]	C-Ele	72000906	GO:0001882 ; GO:0001883 ; GO:0003674 ; GO:0003824 ; GO:0005488 ; GO:0005515 ; GO:0005575 ; GO:0005622 ; GO:0005623 ; GO:0005737 ; GO:0005768 ; GO:0006139 ; GO:0006152 ; GO:0006725 ; GO:0006753 ; GO:0006793 ; GO:0006796 ; GO:0006807 ; GO:0006810 ; GO:0006996 ; GO:0007275 ; GO:0008150 ; GO:0008152 ; GO:0009056 ; GO:0009116 ; GO:0009117 ; GO:0009119 ; GO:0009123 ; GO:0009125 ; GO:0009126 ; GO:000912…	ko04144	Endocytosis
Minc3s00649g15605	332	NP_001024197.1	Receptor Mediated Endocytosis [Caenorhabditis elegans]	C-Ele	72000906	GO:0001882 ; GO:0001883 ; GO:0003674 ; GO:0003824 ; GO:0005488 ; GO:0005515 ; GO:0005575 ; GO:0005622 ; GO:0005623 ; GO:0005737 ; GO:0005768 ; GO:0006139 ; GO:0006152 ; GO:0006725 ; GO:0006753 ; GO:0006793 ; GO:0006796 ; GO:0006807 ; GO:0006810 ; GO:0006996 ; GO:0007275 ; GO:0008150 ; GO:0008152 ; GO:0009056 ; GO:0009116 ; GO:0009117 ; GO:0009119 ; GO:0009123 ; GO:0009125 ; GO:0009126 ; GO:000912…	ko04144	Endocytosis
Minc3s00613g15134	183	NP_490816.4	related to yeast Vacuolar Protein Sorting factor [Caenorhabditis elegans]	C-Ele	86561515	GO:0000003 ; GO:0000166 ; GO:0000226 ; GO:0001882 ; GO:0001883 ; GO:0002119 ; GO:0002164 ; GO:0003674 ; GO:0003824 ; GO:0005488 ; GO:0005524 ; GO:0005575 ; GO:0005622 ; GO:0005623 ; GO:0005634 ; GO:0006810 ; GO:0006897 ; GO:0006909 ; GO:0006911 ; GO:0006915 ; GO:0006996 ; GO:0007010 ; GO:0007017 ; GO:0007033 ; GO:0007275 ; GO:0007610 ; GO:0007638 ; GO:0008104 ; GO:0008150 ; GO:0008219 ; GO:000856…	ko04144	Endocytosis
Minc3s01197g21620	435	NP_490816.4	related to yeast Vacuolar Protein Sorting factor [Caenorhabditis elegans]	C-Ele	86561515	GO:0000003 ; GO:0000166 ; GO:0000226 ; GO:0001882 ; GO:0001883 ; GO:0002119 ; GO:0002164 ; GO:0003674 ; GO:0003824 ; GO:0005488 ; GO:0005524 ; GO:0005575 ; GO:0005622 ; GO:0005623 ; GO:0005634 ; GO:0006810 ; GO:0006897 ; GO:0006909 ; GO:0006911 ; GO:0006915 ; GO:0006996 ; GO:0007010 ; GO:0007017 ; GO:0007033 ; GO:0007275 ; GO:0007610 ; GO:0007638 ; GO:0008104 ; GO:0008150 ; GO:0008219 ; GO:000856…	ko04144	Endocytosis
Minc3s01225g21865	435	NP_490816.4	related to yeast Vacuolar Protein Sorting factor [Caenorhabditis elegans]	C-Ele	86561515	GO:0000003 ; GO:0000166 ; GO:0000226 ; GO:0001882 ; GO:0001883 ; GO:0002119 ; GO:0002164 ; GO:0003674 ; GO:0003824 ; GO:0005488 ; GO:0005524 ; GO:0005575 ; GO:0005622 ; GO:0005623 ; GO:0005634 ; GO:0006810 ; GO:0006897 ; GO:0006909 ; GO:0006911 ; GO:0006915 ; GO:0006996 ; GO:0007010 ; GO:0007017 ; GO:0007033 ; GO:0007275 ; GO:0007610 ; GO:0007638 ; GO:0008104 ; GO:0008150 ; GO:0008219 ; GO:000856…	ko04144	Endocytosis
Minc3s01366g23180	158	NP_490816.4	related to yeast Vacuolar Protein Sorting factor [Caenorhabditis elegans]	C-Ele	86561515	GO:0000003 ; GO:0000166 ; GO:0000226 ; GO:0001882 ; GO:0001883 ; GO:0002119 ; GO:0002164 ; GO:0003674 ; GO:0003824 ; GO:0005488 ; GO:0005524 ; GO:0005575 ; GO:0005622 ; GO:0005623 ; GO:0005634 ; GO:0006810 ; GO:0006897 ; GO:0006909 ; GO:0006911 ; GO:0006915 ; GO:0006996 ; GO:0007010 ; GO:0007017 ; GO:0007033 ; GO:0007275 ; GO:0007610 ; GO:0007638 ; GO:0008104 ; GO:0008150 ; GO:0008219 ; GO:000856…	ko04144	Endocytosis
Minc3s01366g23182	183	NP_490816.4	related to yeast Vacuolar Protein Sorting factor [Caenorhabditis elegans]	C-Ele	86561515	GO:0000003 ; GO:0000166 ; GO:0000226 ; GO:0001882 ; GO:0001883 ; GO:0002119 ; GO:0002164 ; GO:0003674 ; GO:0003824 ; GO:0005488 ; GO:0005524 ; GO:0005575 ; GO:0005622 ; GO:0005623 ; GO:0005634 ; GO:0006810 ; GO:0006897 ; GO:0006909 ; GO:0006911 ; GO:0006915 ; GO:0006996 ; GO:0007010 ; GO:0007017 ; GO:0007033 ; GO:0007275 ; GO:0007610 ; GO:0007638 ; GO:0008104 ; GO:0008150 ; GO:0008219 ; GO:000856…	ko04144	Endocytosis
Minc3s00426g12116	946	NP_498842.1	Kinesin heavy chain [Caenorhabditis elegans]	C-Ele	17555418	GO:0000003 ; GO:0000166 ; GO:0000226 ; GO:0000280 ; GO:0000902 ; GO:0000904 ; GO:0000910 ; GO:0001882 ; GO:0001883 ; GO:0003674 ; GO:0003774 ; GO:0003777 ; GO:0003824 ; GO:0005488 ; GO:0005515 ; GO:0005524 ; GO:0005575 ; GO:0005622 ; GO:0005623 ; GO:0005634 ; GO:0005635 ; GO:0005737 ; GO:0005856 ; GO:0005871 ; GO:0005874 ; GO:0005875 ; GO:0006139 ; GO:0006725 ; GO:0006753 ; GO:0006793 ; GO:000679…	ko04144	Endocytosis
Minc3s00889g18528	938	NP_498842.1	Kinesin heavy chain [Caenorhabditis elegans]	C-Ele	17555418	GO:0000003 ; GO:0000166 ; GO:0000226 ; GO:0000280 ; GO:0000902 ; GO:0000904 ; GO:0000910 ; GO:0001882 ; GO:0001883 ; GO:0003674 ; GO:0003774 ; GO:0003777 ; GO:0003824 ; GO:0005488 ; GO:0005515 ; GO:0005524 ; GO:0005575 ; GO:0005622 ; GO:0005623 ; GO:0005634 ; GO:0005635 ; GO:0005737 ; GO:0005856 ; GO:0005871 ; GO:0005874 ; GO:0005875 ; GO:0006139 ; GO:0006725 ; GO:0006753 ; GO:0006793 ; GO:000679…	ko04144	Endocytosis
Minc3s03087g32716	128	NP_498842.1	Kinesin heavy chain [Caenorhabditis elegans]	C-Ele	17555418	GO:0000003 ; GO:0000166 ; GO:0000226 ; GO:0000280 ; GO:0000902 ; GO:0000904 ; GO:0000910 ; GO:0001882 ; GO:0001883 ; GO:0003674 ; GO:0003774 ; GO:0003777 ; GO:0003824 ; GO:0005488 ; GO:0005515 ; GO:0005524 ; GO:0005575 ; GO:0005622 ; GO:0005623 ; GO:0005634 ; GO:0005635 ; GO:0005737 ; GO:0005856 ; GO:0005871 ; GO:0005874 ; GO:0005875 ; GO:0006139 ; GO:0006725 ; GO:0006753 ; GO:0006793 ; GO:000679…	ko04144	Endocytosis
Minc3s04898g37232	940	NP_498842.1	Kinesin heavy chain [Caenorhabditis elegans]	C-Ele	17555418	GO:0000003 ; GO:0000166 ; GO:0000226 ; GO:0000280 ; GO:0000902 ; GO:0000904 ; GO:0000910 ; GO:0001882 ; GO:0001883 ; GO:0003674 ; GO:0003774 ; GO:0003777 ; GO:0003824 ; GO:0005488 ; GO:0005515 ; GO:0005524 ; GO:0005575 ; GO:0005622 ; GO:0005623 ; GO:0005634 ; GO:0005635 ; GO:0005737 ; GO:0005856 ; GO:0005871 ; GO:0005874 ; GO:0005875 ; GO:0006139 ; GO:0006725 ; GO:0006753 ; GO:0006793 ; GO:000679…	ko04144	Endocytosis
Minc3s03481g33969	387	NP_499570.1	Actin-related protein 2/3 complex subunit [Caenorhabditis elegans]	C-Ele	17556568	GO:0000003 ; GO:0002119 ; GO:0002164 ; GO:0003674 ; GO:0003779 ; GO:0005488 ; GO:0005515 ; GO:0005575 ; GO:0005622 ; GO:0005623 ; GO:0005856 ; GO:0005885 ; GO:0006810 ; GO:0006897 ; GO:0006909 ; GO:0006911 ; GO:0006996 ; GO:0007010 ; GO:0007015 ; GO:0007275 ; GO:0008064 ; GO:0008092 ; GO:0008150 ; GO:0009790 ; GO:0009791 ; GO:0009792 ; GO:0009987 ; GO:0010324 ; GO:0010638 ; GO:0015629 ; GO:001604…	ko04144	Endocytosis
Minc3s03789g34820	393	NP_499570.1	Actin-related protein 2/3 complex subunit [Caenorhabditis elegans]	C-Ele	17556568	GO:0000003 ; GO:0002119 ; GO:0002164 ; GO:0003674 ; GO:0003779 ; GO:0005488 ; GO:0005515 ; GO:0005575 ; GO:0005622 ; GO:0005623 ; GO:0005856 ; GO:0005885 ; GO:0006810 ; GO:0006897 ; GO:0006909 ; GO:0006911 ; GO:0006996 ; GO:0007010 ; GO:0007015 ; GO:0007275 ; GO:0008064 ; GO:0008092 ; GO:0008150 ; GO:0009790 ; GO:0009791 ; GO:0009792 ; GO:0009987 ; GO:0010324 ; GO:0010638 ; GO:0015629 ; GO:001604…	ko04144	Endocytosis
Minc3s00091g04289	159	NP_491099.1	Actin-related protein 2/3 complex subunit 5 [Caenorhabditis elegans]	C-Ele	17508293	GO:0000003 ; GO:0001667 ; GO:0002009 ; GO:0002119 ; GO:0002164 ; GO:0003674 ; GO:0003779 ; GO:0005488 ; GO:0005515 ; GO:0005575 ; GO:0005622 ; GO:0005623 ; GO:0005737 ; GO:0005856 ; GO:0005885 ; GO:0006810 ; GO:0006897 ; GO:0006909 ; GO:0006911 ; GO:0006928 ; GO:0006996 ; GO:0007010 ; GO:0007015 ; GO:0007275 ; GO:0008064 ; GO:0008092 ; GO:0008150 ; GO:0009653 ; GO:0009790 ; GO:0009791 ; GO:000979…	ko04144	Endocytosis
Minc3s02624g30925	159	NP_491099.1	Actin-related protein 2/3 complex subunit 5 [Caenorhabditis elegans]	C-Ele	17508293	GO:0000003 ; GO:0001667 ; GO:0002009 ; GO:0002119 ; GO:0002164 ; GO:0003674 ; GO:0003779 ; GO:0005488 ; GO:0005515 ; GO:0005575 ; GO:0005622 ; GO:0005623 ; GO:0005737 ; GO:0005856 ; GO:0005885 ; GO:0006810 ; GO:0006897 ; GO:0006909 ; GO:0006911 ; GO:0006928 ; GO:0006996 ; GO:0007010 ; GO:0007015 ; GO:0007275 ; GO:0008064 ; GO:0008092 ; GO:0008150 ; GO:0009653 ; GO:0009790 ; GO:0009791 ; GO:000979…	ko04144	Endocytosis
Minc3s04918g37269	75	NP_491099.1	Actin-related protein 2/3 complex subunit 5 [Caenorhabditis elegans]	C-Ele	17508293	GO:0000003 ; GO:0001667 ; GO:0002009 ; GO:0002119 ; GO:0002164 ; GO:0003674 ; GO:0003779 ; GO:0005488 ; GO:0005515 ; GO:0005575 ; GO:0005622 ; GO:0005623 ; GO:0005737 ; GO:0005856 ; GO:0005885 ; GO:0006810 ; GO:0006897 ; GO:0006909 ; GO:0006911 ; GO:0006928 ; GO:0006996 ; GO:0007010 ; GO:0007015 ; GO:0007275 ; GO:0008064 ; GO:0008092 ; GO:0008150 ; GO:0009653 ; GO:0009790 ; GO:0009791 ; GO:000979…	ko04144	Endocytosis
Minc3s05251g37878	159	NP_491099.1	Actin-related protein 2/3 complex subunit 5 [Caenorhabditis elegans]	C-Ele	17508293	GO:0000003 ; GO:0001667 ; GO:0002009 ; GO:0002119 ; GO:0002164 ; GO:0003674 ; GO:0003779 ; GO:0005488 ; GO:0005515 ; GO:0005575 ; GO:0005622 ; GO:0005623 ; GO:0005737 ; GO:0005856 ; GO:0005885 ; GO:0006810 ; GO:0006897 ; GO:0006909 ; GO:0006911 ; GO:0006928 ; GO:0006996 ; GO:0007010 ; GO:0007015 ; GO:0007275 ; GO:0008064 ; GO:0008092 ; GO:0008150 ; GO:0009653 ; GO:0009790 ; GO:0009791 ; GO:000979…	ko04144	Endocytosis
Minc3s00168g06607	96	NP_499667.1	Probable actin-related protein 2/3 complex subunit 3 [Caenorhabditis elegans]	C-Ele	17555640	GO:0000003 ; GO:0000280 ; GO:0001667 ; GO:0002009 ; GO:0002119 ; GO:0002164 ; GO:0003674 ; GO:0003779 ; GO:0005488 ; GO:0005515 ; GO:0005575 ; GO:0005622 ; GO:0005623 ; GO:0005737 ; GO:0005856 ; GO:0005885 ; GO:0006810 ; GO:0006897 ; GO:0006909 ; GO:0006911 ; GO:0006928 ; GO:0006996 ; GO:0007010 ; GO:0007015 ; GO:0007049 ; GO:0007059 ; GO:0007275 ; GO:0007610 ; GO:0008064 ; GO:0008092 ; GO:000815…	ko04144	Endocytosis
Minc3s01874g26893	192	NP_499667.1	Probable actin-related protein 2/3 complex subunit 3 [Caenorhabditis elegans]	C-Ele	17555640	GO:0000003 ; GO:0000280 ; GO:0001667 ; GO:0002009 ; GO:0002119 ; GO:0002164 ; GO:0003674 ; GO:0003779 ; GO:0005488 ; GO:0005515 ; GO:0005575 ; GO:0005622 ; GO:0005623 ; GO:0005737 ; GO:0005856 ; GO:0005885 ; GO:0006810 ; GO:0006897 ; GO:0006909 ; GO:0006911 ; GO:0006928 ; GO:0006996 ; GO:0007010 ; GO:0007015 ; GO:0007049 ; GO:0007059 ; GO:0007275 ; GO:0007610 ; GO:0008064 ; GO:0008092 ; GO:000815…	ko04144	Endocytosis
Minc3s01954g27404	192	NP_499667.1	Probable actin-related protein 2/3 complex subunit 3 [Caenorhabditis elegans]	C-Ele	17555640	GO:0000003 ; GO:0000280 ; GO:0001667 ; GO:0002009 ; GO:0002119 ; GO:0002164 ; GO:0003674 ; GO:0003779 ; GO:0005488 ; GO:0005515 ; GO:0005575 ; GO:0005622 ; GO:0005623 ; GO:0005737 ; GO:0005856 ; GO:0005885 ; GO:0006810 ; GO:0006897 ; GO:0006909 ; GO:0006911 ; GO:0006928 ; GO:0006996 ; GO:0007010 ; GO:0007015 ; GO:0007049 ; GO:0007059 ; GO:0007275 ; GO:0007610 ; GO:0008064 ; GO:0008092 ; GO:000815…	ko04144	Endocytosis
Minc3s00011g00709	301	NP_741088.1	Probable actin-related protein 2/3 complex subunit 2 [Caenorhabditis elegans]	C-Ele	25144430	GO:0000003 ; GO:0001667 ; GO:0002009 ; GO:0003674 ; GO:0003779 ; GO:0005198 ; GO:0005200 ; GO:0005488 ; GO:0005515 ; GO:0005575 ; GO:0005622 ; GO:0005623 ; GO:0005737 ; GO:0005856 ; GO:0005885 ; GO:0006928 ; GO:0006996 ; GO:0007010 ; GO:0007015 ; GO:0007275 ; GO:0007610 ; GO:0008064 ; GO:0008092 ; GO:0008150 ; GO:0009653 ; GO:0009790 ; GO:0009792 ; GO:0009888 ; GO:0009987 ; GO:0010631 ; GO:001063…	ko04144	Endocytosis
Minc3s01465g24053	197	NP_741088.1	Probable actin-related protein 2/3 complex subunit 2 [Caenorhabditis elegans]	C-Ele	25144430	GO:0000003 ; GO:0001667 ; GO:0002009 ; GO:0003674 ; GO:0003779 ; GO:0005198 ; GO:0005200 ; GO:0005488 ; GO:0005515 ; GO:0005575 ; GO:0005622 ; GO:0005623 ; GO:0005737 ; GO:0005856 ; GO:0005885 ; GO:0006928 ; GO:0006996 ; GO:0007010 ; GO:0007015 ; GO:0007275 ; GO:0007610 ; GO:0008064 ; GO:0008092 ; GO:0008150 ; GO:0009653 ; GO:0009790 ; GO:0009792 ; GO:0009888 ; GO:0009987 ; GO:0010631 ; GO:001063…	ko04144	Endocytosis
Minc3s01465g24054	85	NP_741088.1	Probable actin-related protein 2/3 complex subunit 2 [Caenorhabditis elegans]	C-Ele	25144430	GO:0000003 ; GO:0001667 ; GO:0002009 ; GO:0003674 ; GO:0003779 ; GO:0005198 ; GO:0005200 ; GO:0005488 ; GO:0005515 ; GO:0005575 ; GO:0005622 ; GO:0005623 ; GO:0005737 ; GO:0005856 ; GO:0005885 ; GO:0006928 ; GO:0006996 ; GO:0007010 ; GO:0007015 ; GO:0007275 ; GO:0007610 ; GO:0008064 ; GO:0008092 ; GO:0008150 ; GO:0009653 ; GO:0009790 ; GO:0009792 ; GO:0009888 ; GO:0009987 ; GO:0010631 ; GO:001063…	ko04144	Endocytosis
Minc3s02541g30553	301	NP_741088.1	Probable actin-related protein 2/3 complex subunit 2 [Caenorhabditis elegans]	C-Ele	25144430	GO:0000003 ; GO:0001667 ; GO:0002009 ; GO:0003674 ; GO:0003779 ; GO:0005198 ; GO:0005200 ; GO:0005488 ; GO:0005515 ; GO:0005575 ; GO:0005622 ; GO:0005623 ; GO:0005737 ; GO:0005856 ; GO:0005885 ; GO:0006928 ; GO:0006996 ; GO:0007010 ; GO:0007015 ; GO:0007275 ; GO:0007610 ; GO:0008064 ; GO:0008092 ; GO:0008150 ; GO:0009653 ; GO:0009790 ; GO:0009792 ; GO:0009888 ; GO:0009987 ; GO:0010631 ; GO:001063…	ko04144	Endocytosis
Minc3s00307g09835	1488	NP_001021798.2	Arf-1 Guanine nucleotide Exchange Factor homolog [Caenorhabditis elegans]	C-Ele	193203591	GO:0000003 ; GO:0002119 ; GO:0002164 ; GO:0003674 ; GO:0005085 ; GO:0005086 ; GO:0005575 ; GO:0005622 ; GO:0005623 ; GO:0005737 ; GO:0005794 ; GO:0005802 ; GO:0006140 ; GO:0006810 ; GO:0006897 ; GO:0006898 ; GO:0006909 ; GO:0006911 ; GO:0006915 ; GO:0007275 ; GO:0008150 ; GO:0008219 ; GO:0009118 ; GO:0009790 ; GO:0009791 ; GO:0009792 ; GO:0009893 ; GO:0009894 ; GO:0009896 ; GO:0009966 ; GO:000998…	ko04144	Endocytosis
Minc3s00535g13913	300	NP_001021798.2	Arf-1 Guanine nucleotide Exchange Factor homolog [Caenorhabditis elegans]	C-Ele	193203591	GO:0000003 ; GO:0002119 ; GO:0002164 ; GO:0003674 ; GO:0005085 ; GO:0005086 ; GO:0005575 ; GO:0005622 ; GO:0005623 ; GO:0005737 ; GO:0005794 ; GO:0005802 ; GO:0006140 ; GO:0006810 ; GO:0006897 ; GO:0006898 ; GO:0006909 ; GO:0006911 ; GO:0006915 ; GO:0007275 ; GO:0008150 ; GO:0008219 ; GO:0009118 ; GO:0009790 ; GO:0009791 ; GO:0009792 ; GO:0009893 ; GO:0009894 ; GO:0009896 ; GO:0009966 ; GO:000998…	ko04144	Endocytosis
Minc3s00653g15663	1681	NP_001021798.2	Arf-1 Guanine nucleotide Exchange Factor homolog [Caenorhabditis elegans]	C-Ele	193203591	GO:0000003 ; GO:0002119 ; GO:0002164 ; GO:0003674 ; GO:0005085 ; GO:0005086 ; GO:0005575 ; GO:0005622 ; GO:0005623 ; GO:0005737 ; GO:0005794 ; GO:0005802 ; GO:0006140 ; GO:0006810 ; GO:0006897 ; GO:0006898 ; GO:0006909 ; GO:0006911 ; GO:0006915 ; GO:0007275 ; GO:0008150 ; GO:0008219 ; GO:0009118 ; GO:0009790 ; GO:0009791 ; GO:0009792 ; GO:0009893 ; GO:0009894 ; GO:0009896 ; GO:0009966 ; GO:000998…	ko04144	Endocytosis
Minc3s04322g36035	1556	NP_001021798.2	Arf-1 Guanine nucleotide Exchange Factor homolog [Caenorhabditis elegans]	C-Ele	193203591	GO:0000003 ; GO:0002119 ; GO:0002164 ; GO:0003674 ; GO:0005085 ; GO:0005086 ; GO:0005575 ; GO:0005622 ; GO:0005623 ; GO:0005737 ; GO:0005794 ; GO:0005802 ; GO:0006140 ; GO:0006810 ; GO:0006897 ; GO:0006898 ; GO:0006909 ; GO:0006911 ; GO:0006915 ; GO:0007275 ; GO:0008150 ; GO:0008219 ; GO:0009118 ; GO:0009790 ; GO:0009791 ; GO:0009792 ; GO:0009893 ; GO:0009894 ; GO:0009896 ; GO:0009966 ; GO:000998…	ko04144	Endocytosis
Minc3s06974g40568	179	NP_001021798.2	Arf-1 Guanine nucleotide Exchange Factor homolog [Caenorhabditis elegans]	C-Ele	193203591	GO:0000003 ; GO:0002119 ; GO:0002164 ; GO:0003674 ; GO:0005085 ; GO:0005086 ; GO:0005575 ; GO:0005622 ; GO:0005623 ; GO:0005737 ; GO:0005794 ; GO:0005802 ; GO:0006140 ; GO:0006810 ; GO:0006897 ; GO:0006898 ; GO:0006909 ; GO:0006911 ; GO:0006915 ; GO:0007275 ; GO:0008150 ; GO:0008219 ; GO:0009118 ; GO:0009790 ; GO:0009791 ; GO:0009792 ; GO:0009893 ; GO:0009894 ; GO:0009896 ; GO:0009966 ; GO:000998…	ko04144	Endocytosis
Minc3s02855g31823	60	NP_001294290.1	BRag/Iqsec/Schizo related Arf GEF family member [Caenorhabditis elegans]	C-Ele	808357528	GO:0003674 ; GO:0005085 ; GO:0005086 ; GO:0008150 ; GO:0009966 ; GO:0010646 ; GO:0023051 ; GO:0032012 ; GO:0043085 ; GO:0043087 ; GO:0043547 ; GO:0044093 ; GO:0046578 ; GO:0048583 ; GO:0050789 ; GO:0050790 ; GO:0050794 ; GO:0051056 ; GO:0051336 ; GO:0051345 ; GO:0065007 ; GO:0065009 ; GO:0098772 ; GO:1902531	ko04144	Endocytosis
Minc3s02855g31822	103	NP_001294289.1	BRag/Iqsec/Schizo related Arf GEF family member [Caenorhabditis elegans]	C-Ele	808357526	GO:0003674 ; GO:0005085 ; GO:0005086 ; GO:0008150 ; GO:0009966 ; GO:0010646 ; GO:0023051 ; GO:0032012 ; GO:0043085 ; GO:0043087 ; GO:0043547 ; GO:0044093 ; GO:0046578 ; GO:0048583 ; GO:0050789 ; GO:0050790 ; GO:0050794 ; GO:0051056 ; GO:0051336 ; GO:0051345 ; GO:0065007 ; GO:0065009 ; GO:0098772 ; GO:1902531	ko04144	Endocytosis
Minc3s00006g00385	281	NP_001294288.1	BRag/Iqsec/Schizo related Arf GEF family member [Caenorhabditis elegans]	C-Ele	808357524	GO:0003674 ; GO:0005085 ; GO:0005086 ; GO:0008150 ; GO:0009966 ; GO:0010646 ; GO:0023051 ; GO:0032012 ; GO:0043085 ; GO:0043087 ; GO:0043547 ; GO:0044093 ; GO:0046578 ; GO:0048583 ; GO:0050789 ; GO:0050790 ; GO:0050794 ; GO:0051056 ; GO:0051336 ; GO:0051345 ; GO:0065007 ; GO:0065009 ; GO:0098772 ; GO:1902531	ko04144	Endocytosis
Minc3s02855g31819	145	NP_001294288.1	BRag/Iqsec/Schizo related Arf GEF family member [Caenorhabditis elegans]	C-Ele	808357524	GO:0003674 ; GO:0005085 ; GO:0005086 ; GO:0008150 ; GO:0009966 ; GO:0010646 ; GO:0023051 ; GO:0032012 ; GO:0043085 ; GO:0043087 ; GO:0043547 ; GO:0044093 ; GO:0046578 ; GO:0048583 ; GO:0050789 ; GO:0050790 ; GO:0050794 ; GO:0051056 ; GO:0051336 ; GO:0051345 ; GO:0065007 ; GO:0065009 ; GO:0098772 ; GO:1902531	ko04144	Endocytosis
Minc3s00600g14913	232	NP_502417.1	Exchange factor for Arf-6 [Caenorhabditis elegans]	C-Ele	17543632	GO:0000226 ; GO:0000278 ; GO:0001558 ; GO:0003674 ; GO:0005085 ; GO:0005086 ; GO:0005488 ; GO:0005515 ; GO:0005543 ; GO:0005575 ; GO:0005622 ; GO:0005623 ; GO:0005737 ; GO:0005794 ; GO:0005802 ; GO:0005856 ; GO:0005874 ; GO:0005886 ; GO:0005938 ; GO:0006140 ; GO:0006810 ; GO:0006950 ; GO:0006996 ; GO:0006997 ; GO:0006998 ; GO:0007010 ; GO:0007017 ; GO:0007019 ; GO:0007049 ; GO:0007077 ; GO:000708…	ko04144	Endocytosis
Minc3s00018g01153	363	NP_741770.1	AP-2 complex subunit mu [Caenorhabditis elegans]	C-Ele	25153558	GO:0002119 ; GO:0002164 ; GO:0002791 ; GO:0002793 ; GO:0003674 ; GO:0005488 ; GO:0005515 ; GO:0005575 ; GO:0005622 ; GO:0005623 ; GO:0005737 ; GO:0005886 ; GO:0005905 ; GO:0006810 ; GO:0006886 ; GO:0006897 ; GO:0006898 ; GO:0007275 ; GO:0008021 ; GO:0008104 ; GO:0008150 ; GO:0009653 ; GO:0009790 ; GO:0009791 ; GO:0009792 ; GO:0009987 ; GO:0010171 ; GO:0010646 ; GO:0010647 ; GO:0010939 ; GO:001094…	ko04144	Endocytosis
Minc3s00413g11911	131	NP_741770.1	AP-2 complex subunit mu [Caenorhabditis elegans]	C-Ele	25153558	GO:0002119 ; GO:0002164 ; GO:0002791 ; GO:0002793 ; GO:0003674 ; GO:0005488 ; GO:0005515 ; GO:0005575 ; GO:0005622 ; GO:0005623 ; GO:0005737 ; GO:0005886 ; GO:0005905 ; GO:0006810 ; GO:0006886 ; GO:0006897 ; GO:0006898 ; GO:0007275 ; GO:0008021 ; GO:0008104 ; GO:0008150 ; GO:0009653 ; GO:0009790 ; GO:0009791 ; GO:0009792 ; GO:0009987 ; GO:0010171 ; GO:0010646 ; GO:0010647 ; GO:0010939 ; GO:001094…	ko04144	Endocytosis
Minc3s00832g17887	113	NP_741770.1	AP-2 complex subunit mu [Caenorhabditis elegans]	C-Ele	25153558	GO:0002119 ; GO:0002164 ; GO:0002791 ; GO:0002793 ; GO:0003674 ; GO:0005488 ; GO:0005515 ; GO:0005575 ; GO:0005622 ; GO:0005623 ; GO:0005737 ; GO:0005886 ; GO:0005905 ; GO:0006810 ; GO:0006886 ; GO:0006897 ; GO:0006898 ; GO:0007275 ; GO:0008021 ; GO:0008104 ; GO:0008150 ; GO:0009653 ; GO:0009790 ; GO:0009791 ; GO:0009792 ; GO:0009987 ; GO:0010171 ; GO:0010646 ; GO:0010647 ; GO:0010939 ; GO:001094…	ko04144	Endocytosis
Minc3s01790g26325	435	NP_741770.1	AP-2 complex subunit mu [Caenorhabditis elegans]	C-Ele	25153558	GO:0002119 ; GO:0002164 ; GO:0002791 ; GO:0002793 ; GO:0003674 ; GO:0005488 ; GO:0005515 ; GO:0005575 ; GO:0005622 ; GO:0005623 ; GO:0005737 ; GO:0005886 ; GO:0005905 ; GO:0006810 ; GO:0006886 ; GO:0006897 ; GO:0006898 ; GO:0007275 ; GO:0008021 ; GO:0008104 ; GO:0008150 ; GO:0009653 ; GO:0009790 ; GO:0009791 ; GO:0009792 ; GO:0009987 ; GO:0010171 ; GO:0010646 ; GO:0010647 ; GO:0010939 ; GO:001094…	ko04144	Endocytosis
Minc3s02121g28411	435	NP_741770.1	AP-2 complex subunit mu [Caenorhabditis elegans]	C-Ele	25153558	GO:0002119 ; GO:0002164 ; GO:0002791 ; GO:0002793 ; GO:0003674 ; GO:0005488 ; GO:0005515 ; GO:0005575 ; GO:0005622 ; GO:0005623 ; GO:0005737 ; GO:0005886 ; GO:0005905 ; GO:0006810 ; GO:0006886 ; GO:0006897 ; GO:0006898 ; GO:0007275 ; GO:0008021 ; GO:0008104 ; GO:0008150 ; GO:0009653 ; GO:0009790 ; GO:0009791 ; GO:0009792 ; GO:0009987 ; GO:0010171 ; GO:0010646 ; GO:0010647 ; GO:0010939 ; GO:001094…	ko04144	Endocytosis
Minc3s01087g20587	250	NP_001024865.1	AP-2 complex subunit mu [Caenorhabditis elegans]	C-Ele	71995252	GO:0002119 ; GO:0002164 ; GO:0002791 ; GO:0002793 ; GO:0003674 ; GO:0005488 ; GO:0005515 ; GO:0005575 ; GO:0005622 ; GO:0005623 ; GO:0005737 ; GO:0005886 ; GO:0005905 ; GO:0006810 ; GO:0006886 ; GO:0006897 ; GO:0006898 ; GO:0007275 ; GO:0008021 ; GO:0008104 ; GO:0008150 ; GO:0009653 ; GO:0009790 ; GO:0009791 ; GO:0009792 ; GO:0009987 ; GO:0010171 ; GO:0010646 ; GO:0010647 ; GO:0010939 ; GO:001094…	ko04144	Endocytosis
Minc3s02060g28026	991	NP_001022939.1	AP complex subunit beta [Caenorhabditis elegans]	C-Ele	71995831	GO:0000003 ; GO:0002119 ; GO:0002164 ; GO:0003674 ; GO:0005215 ; GO:0005488 ; GO:0005515 ; GO:0005575 ; GO:0005622 ; GO:0005623 ; GO:0005737 ; GO:0006810 ; GO:0006886 ; GO:0006897 ; GO:0006898 ; GO:0006915 ; GO:0007275 ; GO:0008104 ; GO:0008150 ; GO:0008219 ; GO:0008565 ; GO:0009790 ; GO:0009791 ; GO:0009792 ; GO:0009987 ; GO:0012501 ; GO:0015031 ; GO:0015197 ; GO:0015833 ; GO:0016020 ; GO:001619…	ko04144	Endocytosis
Minc3s02202g28815	991	NP_001022939.1	AP complex subunit beta [Caenorhabditis elegans]	C-Ele	71995831	GO:0000003 ; GO:0002119 ; GO:0002164 ; GO:0003674 ; GO:0005215 ; GO:0005488 ; GO:0005515 ; GO:0005575 ; GO:0005622 ; GO:0005623 ; GO:0005737 ; GO:0006810 ; GO:0006886 ; GO:0006897 ; GO:0006898 ; GO:0006915 ; GO:0007275 ; GO:0008104 ; GO:0008150 ; GO:0008219 ; GO:0008565 ; GO:0009790 ; GO:0009791 ; GO:0009792 ; GO:0009987 ; GO:0012501 ; GO:0015031 ; GO:0015197 ; GO:0015833 ; GO:0016020 ; GO:001619…	ko04144	Endocytosis
Minc3s02350g29604	991	NP_001022939.1	AP complex subunit beta [Caenorhabditis elegans]	C-Ele	71995831	GO:0000003 ; GO:0002119 ; GO:0002164 ; GO:0003674 ; GO:0005215 ; GO:0005488 ; GO:0005515 ; GO:0005575 ; GO:0005622 ; GO:0005623 ; GO:0005737 ; GO:0006810 ; GO:0006886 ; GO:0006897 ; GO:0006898 ; GO:0006915 ; GO:0007275 ; GO:0008104 ; GO:0008150 ; GO:0008219 ; GO:0008565 ; GO:0009790 ; GO:0009791 ; GO:0009792 ; GO:0009987 ; GO:0012501 ; GO:0015031 ; GO:0015197 ; GO:0015833 ; GO:0016020 ; GO:001619…	ko04144	Endocytosis
Minc3s03265g33334	209	XP_020307126.1	hypothetical protein LOAG_16709	Nematode	1158591219	-	ko04144	Endocytosis
Minc3s10242g43914	413	XP_020305454.1	hypothetical protein LOAG_18152, partial	Nematode	1158600346	-	ko04144	Endocytosis
Minc3s01437g23812	715	XP_020303757.1	hypothetical protein LOAG_01736	Nematode	1158589621	-	ko04144	Endocytosis
Minc3s00600g14914	476	XP_020303511.1	hypothetical protein LOAG_02722	Nematode	1158592565	-	ko04144	Endocytosis
Minc3s00167g06580	459	XP_020302934.1	hypothetical protein LOAG_05085	Nematode	1158604268	-	ko04144	Endocytosis
Minc3s01365g23176	459	XP_020302934.1	hypothetical protein LOAG_05085	Nematode	1158604268	-	ko04144	Endocytosis
Minc3s04208g35743	338	XP_020302934.1	hypothetical protein LOAG_05085	Nematode	1158604268	-	ko04144	Endocytosis
Minc3s00291g09534	460	XP_020302385.1	Sec7 domain-containing protein	Nematode	1158603863	-	ko04144	Endocytosis
Minc3s01671g25496	579	XP_020302385.1	Sec7 domain-containing protein	Nematode	1158603863	-	ko04144	Endocytosis
Minc3s00175g06775	409	XP_003381203.1	cytohesin-3	Nematode	339239297	-	ko04144	Endocytosis
Minc3s00953g19243	395	XP_003381203.1	cytohesin-3	Nematode	339239297	-	ko04144	Endocytosis
Minc3s04389g36179	277	XP_003381203.1	cytohesin-3	Nematode	339239297	-	ko04144	Endocytosis
Minc3s03552g34175	241	XP_003379615.1	caveolin family protein	Nematode	339236121	-	ko04144	Endocytosis
Minc3s00669g15883	212	XP_003376345.1	G protein-coupled receptor kinase 2 [Trichinella spiralis]	Nematode	339240839	-	ko04144	Endocytosis
Minc3s00221g07889	516	XP_003145746.1	hypothetical protein LOAG_10171	Nematode	312088145	-	ko04144	Endocytosis
Minc3s01666g25464	298	XP_003145732.2	hypothetical protein LOAG_10157	Nematode	1158590625	-	ko04144	Endocytosis
Minc3s01949g27372	298	XP_003145732.2	hypothetical protein LOAG_10157	Nematode	1158590625	-	ko04144	Endocytosis
Minc3s03666g34476	298	XP_003145732.2	hypothetical protein LOAG_10157	Nematode	1158590625	-	ko04144	Endocytosis
Minc3s00641g15507	406	XP_003143845.1	hypothetical protein LOAG_08265	Nematode	312083397	-	ko04144	Endocytosis
Minc3s03447g33866	416	XP_003143845.1	hypothetical protein LOAG_08265	Nematode	312083397	-	ko04144	Endocytosis
Minc3s03833g34937	416	XP_003143845.1	hypothetical protein LOAG_08265	Nematode	312083397	-	ko04144	Endocytosis
Minc3s06208g39496	164	XP_003142245.1	AGC/GRK/BARK protein kinase [Loa loa]	Nematode	312079602	-	ko04144	Endocytosis
Minc3s00022g01417	1109	XP_003138118.1	TK/Met protein kinase [Loa loa]	Nematode	312070377	-	ko04144	Endocytosis
Minc3s00496g13301	1109	XP_003138118.1	TK/Met protein kinase [Loa loa]	Nematode	312070377	-	ko04144	Endocytosis
Minc3s09765g43514	272	XP_003138118.1	TK/Met protein kinase [Loa loa]	Nematode	312070377	-	ko04144	Endocytosis
Minc3s00006g00384	480	XP_003137958.1	loner ISO1	Nematode	312070032	-	ko04144	Endocytosis
Minc3s00656g15683	220	XP_003136243.1	hypothetical protein LOAG_00655	Nematode	312066381	-	ko04144	Endocytosis
Minc3s00940g19109	220	XP_003136243.1	hypothetical protein LOAG_00655	Nematode	312066381	-	ko04144	Endocytosis
Minc3s00043g02409	1026	XP_002642343.1	C. briggsae CBR-CNT-2 protein, partial [Caenorhabditis briggsae]	Nematode	268574728	-	ko04144	Endocytosis
Minc3s03265g33335	767	XP_002640070.1	Hypothetical protein CBG12554	Nematode	268567758	-	ko04144	Endocytosis
Minc3s00323g10212	539	XP_002638595.1	Hypothetical protein CBG05645, partial	Nematode	268562405	-	ko04144	Endocytosis
Minc3s00368g11118	300	XP_002630805.1	C. briggsae CBR-EHS-1 protein [Caenorhabditis briggsae]	Nematode	268531358	-	ko04144	Endocytosis
Minc3s01564g24752	364	XP_002630805.1	C. briggsae CBR-EHS-1 protein [Caenorhabditis briggsae]	Nematode	268531358	-	ko04144	Endocytosis
Minc3s07810g41563	364	XP_002630805.1	C. briggsae CBR-EHS-1 protein [Caenorhabditis briggsae]	Nematode	268531358	-	ko04144	Endocytosis
Minc3s02284g29262	396	XP_001902353.1	loner ISO1	Nematode	170595369	-	ko04144	Endocytosis
Minc3s06423g39804	235	XP_001900599.1	RhoGAP domain containing protein [Brugia malayi]	Nematode	170591682	-	ko04144	Endocytosis
Minc3s00034g01993	487	XP_001900266.1	protein M110.5	Nematode	170591014	-	ko04144	Endocytosis
Minc3s01171g21387	497	XP_001900266.1	protein M110.5	Nematode	170591014	-	ko04144	Endocytosis
Minc3s02814g31666	498	XP_001900266.1	protein M110.5	Nematode	170591014	-	ko04144	Endocytosis
Minc3s00597g14870	1034	XP_001899846.1	Protein KIAA0196	Nematode	170590171	-	ko04144	Endocytosis
Minc3s06319g39659	929	XP_001899846.1	Protein KIAA0196	Nematode	170590171	-	ko04144	Endocytosis
Minc3s00459g12664	728	XP_001899191.1	Sec7 domain containing protein [Brugia malayi]	Nematode	170588859	-	ko04144	Endocytosis
Minc3s00271g09084	802	XP_001899166.1	GTP-ase activating protein for Arf containing protein [Brugia malayi]	Nematode	170588809	-	ko04144	Endocytosis
Minc3s00661g15755	225	XP_001897341.1	WH1 domain containing protein [Brugia malayi]	Nematode	170585133	-	ko04144	Endocytosis
Minc3s00368g11117	344	XP_001896449.1	EF hand family protein [Brugia malayi]	Nematode	170583139	-	ko04144	Endocytosis
Minc3s02043g27940	706	XP_001896449.1	EF hand family protein [Brugia malayi]	Nematode	170583139	-	ko04144	Endocytosis
Minc3s10284g43950	309	XP_001896449.1	EF hand family protein [Brugia malayi]	Nematode	170583139	-	ko04144	Endocytosis
Minc3s01503g24320	446	XP_001894516.1	Sec7 domain containing protein [Brugia malayi]	Nematode	170578719	-	ko04144	Endocytosis
Minc3s11075g44603	276	XP_001893636.1	KIAA1033 protein	Nematode	170576455	-	ko04144	Endocytosis
Minc3s00005g00294	196	NP_499260.1	Probable clathrin heavy chain 1 [Caenorhabditis elegans]	C-Ele	17555172	GO:0000003 ; GO:0002119 ; GO:0002164 ; GO:0003674 ; GO:0005198 ; GO:0005488 ; GO:0005515 ; GO:0005575 ; GO:0005622 ; GO:0005623 ; GO:0005737 ; GO:0005794 ; GO:0005798 ; GO:0005819 ; GO:0005856 ; GO:0005886 ; GO:0005905 ; GO:0005938 ; GO:0006810 ; GO:0006886 ; GO:0006897 ; GO:0006898 ; GO:0006915 ; GO:0006950 ; GO:0006996 ; GO:0007010 ; GO:0007275 ; GO:0007568 ; GO:0008104 ; GO:0008105 ; GO:000815…	ko04142 ; ko04144	Lysosome ; Endocytosis
Minc3s01377g23281	1402	NP_499260.1	Probable clathrin heavy chain 1 [Caenorhabditis elegans]	C-Ele	17555172	GO:0000003 ; GO:0002119 ; GO:0002164 ; GO:0003674 ; GO:0005198 ; GO:0005488 ; GO:0005515 ; GO:0005575 ; GO:0005622 ; GO:0005623 ; GO:0005737 ; GO:0005794 ; GO:0005798 ; GO:0005819 ; GO:0005856 ; GO:0005886 ; GO:0005905 ; GO:0005938 ; GO:0006810 ; GO:0006886 ; GO:0006897 ; GO:0006898 ; GO:0006915 ; GO:0006950 ; GO:0006996 ; GO:0007010 ; GO:0007275 ; GO:0007568 ; GO:0008104 ; GO:0008105 ; GO:000815…	ko04142 ; ko04144	Lysosome ; Endocytosis
Minc3s01377g23283	266	NP_499260.1	Probable clathrin heavy chain 1 [Caenorhabditis elegans]	C-Ele	17555172	GO:0000003 ; GO:0002119 ; GO:0002164 ; GO:0003674 ; GO:0005198 ; GO:0005488 ; GO:0005515 ; GO:0005575 ; GO:0005622 ; GO:0005623 ; GO:0005737 ; GO:0005794 ; GO:0005798 ; GO:0005819 ; GO:0005856 ; GO:0005886 ; GO:0005905 ; GO:0005938 ; GO:0006810 ; GO:0006886 ; GO:0006897 ; GO:0006898 ; GO:0006915 ; GO:0006950 ; GO:0006996 ; GO:0007010 ; GO:0007275 ; GO:0007568 ; GO:0008104 ; GO:0008105 ; GO:000815…	ko04142 ; ko04144	Lysosome ; Endocytosis
Minc3s01650g25352	1676	NP_499260.1	Probable clathrin heavy chain 1 [Caenorhabditis elegans]	C-Ele	17555172	GO:0000003 ; GO:0002119 ; GO:0002164 ; GO:0003674 ; GO:0005198 ; GO:0005488 ; GO:0005515 ; GO:0005575 ; GO:0005622 ; GO:0005623 ; GO:0005737 ; GO:0005794 ; GO:0005798 ; GO:0005819 ; GO:0005856 ; GO:0005886 ; GO:0005905 ; GO:0005938 ; GO:0006810 ; GO:0006886 ; GO:0006897 ; GO:0006898 ; GO:0006915 ; GO:0006950 ; GO:0006996 ; GO:0007010 ; GO:0007275 ; GO:0007568 ; GO:0008104 ; GO:0008105 ; GO:000815…	ko04142 ; ko04144	Lysosome ; Endocytosis
Minc3s02062g28047	172	NP_499260.1	Probable clathrin heavy chain 1 [Caenorhabditis elegans]	C-Ele	17555172	GO:0000003 ; GO:0002119 ; GO:0002164 ; GO:0003674 ; GO:0005198 ; GO:0005488 ; GO:0005515 ; GO:0005575 ; GO:0005622 ; GO:0005623 ; GO:0005737 ; GO:0005794 ; GO:0005798 ; GO:0005819 ; GO:0005856 ; GO:0005886 ; GO:0005905 ; GO:0005938 ; GO:0006810 ; GO:0006886 ; GO:0006897 ; GO:0006898 ; GO:0006915 ; GO:0006950 ; GO:0006996 ; GO:0007010 ; GO:0007275 ; GO:0007568 ; GO:0008104 ; GO:0008105 ; GO:000815…	ko04142 ; ko04144	Lysosome ; Endocytosis
Minc3s01838g26646	250	NP_001022903.1	Uncharacterized protein CELE_Y53G8AR.7 [Caenorhabditis elegans]	C-Ele	71994763	GO:0005575 ; GO:0006810 ; GO:0007275 ; GO:0007568 ; GO:0008150 ; GO:0008340 ; GO:0009987 ; GO:0010259 ; GO:0016020 ; GO:0016021 ; GO:0031224 ; GO:0032501 ; GO:0032502 ; GO:0044425 ; GO:0044699 ; GO:0044707 ; GO:0044763 ; GO:0044767 ; GO:0048856 ; GO:0051179 ; GO:0051234 ; GO:0055085 ; GO:1902578	ko04142	Lysosome
Minc3s07446g41140	154	NP_001022903.1	Uncharacterized protein CELE_Y53G8AR.7 [Caenorhabditis elegans]	C-Ele	71994763	GO:0005575 ; GO:0006810 ; GO:0007275 ; GO:0007568 ; GO:0008150 ; GO:0008340 ; GO:0009987 ; GO:0010259 ; GO:0016020 ; GO:0016021 ; GO:0031224 ; GO:0032501 ; GO:0032502 ; GO:0044425 ; GO:0044699 ; GO:0044707 ; GO:0044763 ; GO:0044767 ; GO:0048856 ; GO:0051179 ; GO:0051234 ; GO:0055085 ; GO:1902578	ko04142	Lysosome
Minc3s07648g41355	179	NP_001022903.1	Uncharacterized protein CELE_Y53G8AR.7 [Caenorhabditis elegans]	C-Ele	71994763	GO:0005575 ; GO:0006810 ; GO:0007275 ; GO:0007568 ; GO:0008150 ; GO:0008340 ; GO:0009987 ; GO:0010259 ; GO:0016020 ; GO:0016021 ; GO:0031224 ; GO:0032501 ; GO:0032502 ; GO:0044425 ; GO:0044699 ; GO:0044707 ; GO:0044763 ; GO:0044767 ; GO:0048856 ; GO:0051179 ; GO:0051234 ; GO:0055085 ; GO:1902578	ko04142	Lysosome
Minc3s07412g41091	267	NP_509131.2	NRAMP-like transporter smf-2 [Caenorhabditis elegans]	C-Ele	392926341	GO:0000041 ; GO:0003674 ; GO:0005215 ; GO:0005575 ; GO:0005622 ; GO:0005623 ; GO:0005737 ; GO:0005886 ; GO:0006810 ; GO:0006811 ; GO:0006812 ; GO:0008150 ; GO:0008324 ; GO:0010035 ; GO:0010038 ; GO:0010042 ; GO:0012506 ; GO:0015075 ; GO:0016020 ; GO:0016021 ; GO:0016324 ; GO:0022890 ; GO:0022891 ; GO:0030001 ; GO:0030659 ; GO:0031090 ; GO:0031224 ; GO:0031410 ; GO:0031982 ; GO:0042221 ; GO:004259…	ko04142	Lysosome
Minc3s00043g02391	690	NP_001024792.2	NRAMP-like transporter smf-1 [Caenorhabditis elegans]	C-Ele	193210616	GO:0000041 ; GO:0003674 ; GO:0005215 ; GO:0005575 ; GO:0005622 ; GO:0005623 ; GO:0005737 ; GO:0005886 ; GO:0006810 ; GO:0006811 ; GO:0006812 ; GO:0008150 ; GO:0008324 ; GO:0010035 ; GO:0010038 ; GO:0010042 ; GO:0012506 ; GO:0015075 ; GO:0016020 ; GO:0016021 ; GO:0016324 ; GO:0022890 ; GO:0022891 ; GO:0030001 ; GO:0030659 ; GO:0031090 ; GO:0031224 ; GO:0031410 ; GO:0031982 ; GO:0042221 ; GO:004259…	ko04142	Lysosome
Minc3s00119g05132	481	NP_001024792.2	NRAMP-like transporter smf-1 [Caenorhabditis elegans]	C-Ele	193210616	GO:0000041 ; GO:0003674 ; GO:0005215 ; GO:0005575 ; GO:0005622 ; GO:0005623 ; GO:0005737 ; GO:0005886 ; GO:0006810 ; GO:0006811 ; GO:0006812 ; GO:0008150 ; GO:0008324 ; GO:0010035 ; GO:0010038 ; GO:0010042 ; GO:0012506 ; GO:0015075 ; GO:0016020 ; GO:0016021 ; GO:0016324 ; GO:0022890 ; GO:0022891 ; GO:0030001 ; GO:0030659 ; GO:0031090 ; GO:0031224 ; GO:0031410 ; GO:0031982 ; GO:0042221 ; GO:004259…	ko04142	Lysosome
Minc3s01673g25504	400	NP_499625.2	SCAVenger receptor (CD36 family) related [Caenorhabditis elegans]	C-Ele	32564689	GO:0000003 ; GO:0003006 ; GO:0005575 ; GO:0007275 ; GO:0007548 ; GO:0008150 ; GO:0008406 ; GO:0009987 ; GO:0016020 ; GO:0016021 ; GO:0022414 ; GO:0031224 ; GO:0032501 ; GO:0032502 ; GO:0040035 ; GO:0044425 ; GO:0044699 ; GO:0044702 ; GO:0044707 ; GO:0044763 ; GO:0044767 ; GO:0045137 ; GO:0048513 ; GO:0048608 ; GO:0048731 ; GO:0048806 ; GO:0048856 ; GO:0061458	ko04142	Lysosome
Minc3s10928g44470	151	NP_499625.2	SCAVenger receptor (CD36 family) related [Caenorhabditis elegans]	C-Ele	32564689	GO:0000003 ; GO:0003006 ; GO:0005575 ; GO:0007275 ; GO:0007548 ; GO:0008150 ; GO:0008406 ; GO:0009987 ; GO:0016020 ; GO:0016021 ; GO:0022414 ; GO:0031224 ; GO:0032501 ; GO:0032502 ; GO:0040035 ; GO:0044425 ; GO:0044699 ; GO:0044702 ; GO:0044707 ; GO:0044763 ; GO:0044767 ; GO:0045137 ; GO:0048513 ; GO:0048608 ; GO:0048731 ; GO:0048806 ; GO:0048856 ; GO:0061458	ko04142	Lysosome
Minc3s01197g21627	463	NP_491556.1	Battenin [Caenorhabditis elegans]	C-Ele	17506295	GO:0000323 ; GO:0003674 ; GO:0005575 ; GO:0005622 ; GO:0005623 ; GO:0005737 ; GO:0005764 ; GO:0005765 ; GO:0005773 ; GO:0005774 ; GO:0006810 ; GO:0006811 ; GO:0006812 ; GO:0006820 ; GO:0006865 ; GO:0006885 ; GO:0006996 ; GO:0007033 ; GO:0007034 ; GO:0007040 ; GO:0007275 ; GO:0007568 ; GO:0008150 ; GO:0008340 ; GO:0009790 ; GO:0009792 ; GO:0009987 ; GO:0010259 ; GO:0015711 ; GO:0015802 ; GO:001580…	ko04142	Lysosome
Minc3s01198g21634	417	NP_491556.1	Battenin [Caenorhabditis elegans]	C-Ele	17506295	GO:0000323 ; GO:0003674 ; GO:0005575 ; GO:0005622 ; GO:0005623 ; GO:0005737 ; GO:0005764 ; GO:0005765 ; GO:0005773 ; GO:0005774 ; GO:0006810 ; GO:0006811 ; GO:0006812 ; GO:0006820 ; GO:0006865 ; GO:0006885 ; GO:0006996 ; GO:0007033 ; GO:0007034 ; GO:0007040 ; GO:0007275 ; GO:0007568 ; GO:0008150 ; GO:0008340 ; GO:0009790 ; GO:0009792 ; GO:0009987 ; GO:0010259 ; GO:0015711 ; GO:0015802 ; GO:001580…	ko04142	Lysosome
Minc3s01704g25745	417	NP_491556.1	Battenin [Caenorhabditis elegans]	C-Ele	17506295	GO:0000323 ; GO:0003674 ; GO:0005575 ; GO:0005622 ; GO:0005623 ; GO:0005737 ; GO:0005764 ; GO:0005765 ; GO:0005773 ; GO:0005774 ; GO:0006810 ; GO:0006811 ; GO:0006812 ; GO:0006820 ; GO:0006865 ; GO:0006885 ; GO:0006996 ; GO:0007033 ; GO:0007034 ; GO:0007040 ; GO:0007275 ; GO:0007568 ; GO:0008150 ; GO:0008340 ; GO:0009790 ; GO:0009792 ; GO:0009987 ; GO:0010259 ; GO:0015711 ; GO:0015802 ; GO:001580…	ko04142	Lysosome
Minc3s02300g29326	417	NP_491556.1	Battenin [Caenorhabditis elegans]	C-Ele	17506295	GO:0000323 ; GO:0003674 ; GO:0005575 ; GO:0005622 ; GO:0005623 ; GO:0005737 ; GO:0005764 ; GO:0005765 ; GO:0005773 ; GO:0005774 ; GO:0006810 ; GO:0006811 ; GO:0006812 ; GO:0006820 ; GO:0006865 ; GO:0006885 ; GO:0006996 ; GO:0007033 ; GO:0007034 ; GO:0007040 ; GO:0007275 ; GO:0007568 ; GO:0008150 ; GO:0008340 ; GO:0009790 ; GO:0009792 ; GO:0009987 ; GO:0010259 ; GO:0015711 ; GO:0015802 ; GO:001580…	ko04142	Lysosome
Minc3s03168g33011	463	NP_491556.1	Battenin [Caenorhabditis elegans]	C-Ele	17506295	GO:0000323 ; GO:0003674 ; GO:0005575 ; GO:0005622 ; GO:0005623 ; GO:0005737 ; GO:0005764 ; GO:0005765 ; GO:0005773 ; GO:0005774 ; GO:0006810 ; GO:0006811 ; GO:0006812 ; GO:0006820 ; GO:0006865 ; GO:0006885 ; GO:0006996 ; GO:0007033 ; GO:0007034 ; GO:0007040 ; GO:0007275 ; GO:0007568 ; GO:0008150 ; GO:0008340 ; GO:0009790 ; GO:0009792 ; GO:0009987 ; GO:0010259 ; GO:0015711 ; GO:0015802 ; GO:001580…	ko04142	Lysosome
Minc3s05167g37718	462	NP_491556.1	Battenin [Caenorhabditis elegans]	C-Ele	17506295	GO:0000323 ; GO:0003674 ; GO:0005575 ; GO:0005622 ; GO:0005623 ; GO:0005737 ; GO:0005764 ; GO:0005765 ; GO:0005773 ; GO:0005774 ; GO:0006810 ; GO:0006811 ; GO:0006812 ; GO:0006820 ; GO:0006865 ; GO:0006885 ; GO:0006996 ; GO:0007033 ; GO:0007034 ; GO:0007040 ; GO:0007275 ; GO:0007568 ; GO:0008150 ; GO:0008340 ; GO:0009790 ; GO:0009792 ; GO:0009987 ; GO:0010259 ; GO:0015711 ; GO:0015802 ; GO:001580…	ko04142	Lysosome
Minc3s01198g21636	165	NP_505237.1	Battenin [Caenorhabditis elegans]	C-Ele	17559052	GO:0000323 ; GO:0003674 ; GO:0005575 ; GO:0005622 ; GO:0005623 ; GO:0005737 ; GO:0005764 ; GO:0005765 ; GO:0005773 ; GO:0005774 ; GO:0006810 ; GO:0006811 ; GO:0006812 ; GO:0006820 ; GO:0006865 ; GO:0006885 ; GO:0006996 ; GO:0007033 ; GO:0007034 ; GO:0007040 ; GO:0007275 ; GO:0007568 ; GO:0008150 ; GO:0008340 ; GO:0009987 ; GO:0010259 ; GO:0015711 ; GO:0015802 ; GO:0015809 ; GO:0015849 ; GO:001602…	ko04142	Lysosome
Minc3s01704g25743	172	NP_505237.1	Battenin [Caenorhabditis elegans]	C-Ele	17559052	GO:0000323 ; GO:0003674 ; GO:0005575 ; GO:0005622 ; GO:0005623 ; GO:0005737 ; GO:0005764 ; GO:0005765 ; GO:0005773 ; GO:0005774 ; GO:0006810 ; GO:0006811 ; GO:0006812 ; GO:0006820 ; GO:0006865 ; GO:0006885 ; GO:0006996 ; GO:0007033 ; GO:0007034 ; GO:0007040 ; GO:0007275 ; GO:0007568 ; GO:0008150 ; GO:0008340 ; GO:0009987 ; GO:0010259 ; GO:0015711 ; GO:0015802 ; GO:0015809 ; GO:0015849 ; GO:001602…	ko04142	Lysosome
Minc3s04305g35993	195	NP_505237.1	Battenin [Caenorhabditis elegans]	C-Ele	17559052	GO:0000323 ; GO:0003674 ; GO:0005575 ; GO:0005622 ; GO:0005623 ; GO:0005737 ; GO:0005764 ; GO:0005765 ; GO:0005773 ; GO:0005774 ; GO:0006810 ; GO:0006811 ; GO:0006812 ; GO:0006820 ; GO:0006865 ; GO:0006885 ; GO:0006996 ; GO:0007033 ; GO:0007034 ; GO:0007040 ; GO:0007275 ; GO:0007568 ; GO:0008150 ; GO:0008340 ; GO:0009987 ; GO:0010259 ; GO:0015711 ; GO:0015802 ; GO:0015809 ; GO:0015849 ; GO:001602…	ko04142	Lysosome
Minc3s08134g41933	152	NP_001256316.1	Battenin [Caenorhabditis elegans]	C-Ele	392920710	GO:0000323 ; GO:0003674 ; GO:0005575 ; GO:0005622 ; GO:0005623 ; GO:0005737 ; GO:0005764 ; GO:0005765 ; GO:0005773 ; GO:0005774 ; GO:0006810 ; GO:0006811 ; GO:0006812 ; GO:0006820 ; GO:0006865 ; GO:0006885 ; GO:0006996 ; GO:0007033 ; GO:0007034 ; GO:0007040 ; GO:0007275 ; GO:0007568 ; GO:0008150 ; GO:0008340 ; GO:0009987 ; GO:0010259 ; GO:0015711 ; GO:0015802 ; GO:0015809 ; GO:0015849 ; GO:001602…	ko04142	Lysosome
Minc3s08134g41934	51	NP_001256316.1	Battenin [Caenorhabditis elegans]	C-Ele	392920710	GO:0000323 ; GO:0003674 ; GO:0005575 ; GO:0005622 ; GO:0005623 ; GO:0005737 ; GO:0005764 ; GO:0005765 ; GO:0005773 ; GO:0005774 ; GO:0006810 ; GO:0006811 ; GO:0006812 ; GO:0006820 ; GO:0006865 ; GO:0006885 ; GO:0006996 ; GO:0007033 ; GO:0007034 ; GO:0007040 ; GO:0007275 ; GO:0007568 ; GO:0008150 ; GO:0008340 ; GO:0009987 ; GO:0010259 ; GO:0015711 ; GO:0015802 ; GO:0015809 ; GO:0015849 ; GO:001602…	ko04142	Lysosome
Minc3s01704g25742	274	NP_001256315.1	Battenin [Caenorhabditis elegans]	C-Ele	392920708	GO:0000323 ; GO:0003674 ; GO:0005575 ; GO:0005622 ; GO:0005623 ; GO:0005737 ; GO:0005764 ; GO:0005765 ; GO:0005773 ; GO:0005774 ; GO:0006810 ; GO:0006811 ; GO:0006812 ; GO:0006820 ; GO:0006865 ; GO:0006885 ; GO:0006996 ; GO:0007033 ; GO:0007034 ; GO:0007040 ; GO:0007275 ; GO:0007568 ; GO:0008150 ; GO:0008340 ; GO:0009987 ; GO:0010259 ; GO:0015711 ; GO:0015802 ; GO:0015809 ; GO:0015849 ; GO:001602…	ko04142	Lysosome
Minc3s01249g22082	461	NP_505215.2	Uncharacterized protein CELE_F41E6.6 [Caenorhabditis elegans]	C-Ele	71993922	GO:0000323 ; GO:0003674 ; GO:0003824 ; GO:0004175 ; GO:0004197 ; GO:0004857 ; GO:0004866 ; GO:0004869 ; GO:0005575 ; GO:0005576 ; GO:0005615 ; GO:0005622 ; GO:0005623 ; GO:0005737 ; GO:0005764 ; GO:0005773 ; GO:0006508 ; GO:0008150 ; GO:0008152 ; GO:0008233 ; GO:0008234 ; GO:0009056 ; GO:0009057 ; GO:0009892 ; GO:0009987 ; GO:0010466 ; GO:0010468 ; GO:0010605 ; GO:0010629 ; GO:0010951 ; GO:001678…	ko04142	Lysosome
Minc3s01807g26448	460	NP_505215.2	Uncharacterized protein CELE_F41E6.6 [Caenorhabditis elegans]	C-Ele	71993922	GO:0000323 ; GO:0003674 ; GO:0003824 ; GO:0004175 ; GO:0004197 ; GO:0004857 ; GO:0004866 ; GO:0004869 ; GO:0005575 ; GO:0005576 ; GO:0005615 ; GO:0005622 ; GO:0005623 ; GO:0005737 ; GO:0005764 ; GO:0005773 ; GO:0006508 ; GO:0008150 ; GO:0008152 ; GO:0008233 ; GO:0008234 ; GO:0009056 ; GO:0009057 ; GO:0009892 ; GO:0009987 ; GO:0010466 ; GO:0010468 ; GO:0010605 ; GO:0010629 ; GO:0010951 ; GO:001678…	ko04142	Lysosome
Minc3s05778g38817	460	NP_505215.2	Uncharacterized protein CELE_F41E6.6 [Caenorhabditis elegans]	C-Ele	71993922	GO:0000323 ; GO:0003674 ; GO:0003824 ; GO:0004175 ; GO:0004197 ; GO:0004857 ; GO:0004866 ; GO:0004869 ; GO:0005575 ; GO:0005576 ; GO:0005615 ; GO:0005622 ; GO:0005623 ; GO:0005737 ; GO:0005764 ; GO:0005773 ; GO:0006508 ; GO:0008150 ; GO:0008152 ; GO:0008233 ; GO:0008234 ; GO:0009056 ; GO:0009057 ; GO:0009892 ; GO:0009987 ; GO:0010466 ; GO:0010468 ; GO:0010605 ; GO:0010629 ; GO:0010951 ; GO:001678…	ko04142	Lysosome
Minc3s01332g22852	462	XP_002630350.1	Hypothetical protein CBG04280	Nematode	268530448	GO:0003674 ; GO:0003824 ; GO:0004180 ; GO:0004185 ; GO:0006508 ; GO:0008150 ; GO:0008152 ; GO:0008233 ; GO:0008236 ; GO:0008238 ; GO:0009056 ; GO:0009057 ; GO:0009987 ; GO:0016787 ; GO:0017171 ; GO:0019538 ; GO:0030163 ; GO:0043170 ; GO:0044237 ; GO:0044238 ; GO:0044248 ; GO:0044257 ; GO:0044260 ; GO:0044265 ; GO:0044267 ; GO:0051603 ; GO:0070008 ; GO:0070011 ; GO:0071704 ; GO:1901575	ko04142	Lysosome
Minc3s01419g23677	322	XP_002630350.1	Hypothetical protein CBG04280	Nematode	268530448	GO:0003674 ; GO:0003824 ; GO:0004180 ; GO:0004185 ; GO:0006508 ; GO:0008150 ; GO:0008152 ; GO:0008233 ; GO:0008236 ; GO:0008238 ; GO:0009056 ; GO:0009057 ; GO:0009987 ; GO:0016787 ; GO:0017171 ; GO:0019538 ; GO:0030163 ; GO:0043170 ; GO:0044237 ; GO:0044238 ; GO:0044248 ; GO:0044257 ; GO:0044260 ; GO:0044265 ; GO:0044267 ; GO:0051603 ; GO:0070008 ; GO:0070011 ; GO:0071704 ; GO:1901575	ko04142	Lysosome
Minc3s03678g34504	147	XP_002630350.1	Hypothetical protein CBG04280	Nematode	268530448	GO:0003674 ; GO:0003824 ; GO:0004180 ; GO:0004185 ; GO:0006508 ; GO:0008150 ; GO:0008152 ; GO:0008233 ; GO:0008236 ; GO:0008238 ; GO:0009056 ; GO:0009057 ; GO:0009987 ; GO:0016787 ; GO:0017171 ; GO:0019538 ; GO:0030163 ; GO:0043170 ; GO:0044237 ; GO:0044238 ; GO:0044248 ; GO:0044257 ; GO:0044260 ; GO:0044265 ; GO:0044267 ; GO:0051603 ; GO:0070008 ; GO:0070011 ; GO:0071704 ; GO:1901575	ko04142	Lysosome
Minc3s00052g02796	220	NP_506318.1	CathePsin Z [Caenorhabditis elegans]	C-Ele	17562680	GO:0000323 ; GO:0003674 ; GO:0003824 ; GO:0004175 ; GO:0004197 ; GO:0005575 ; GO:0005576 ; GO:0005615 ; GO:0005622 ; GO:0005623 ; GO:0005737 ; GO:0005764 ; GO:0005773 ; GO:0006508 ; GO:0008150 ; GO:0008152 ; GO:0008233 ; GO:0008234 ; GO:0009056 ; GO:0009057 ; GO:0009987 ; GO:0016787 ; GO:0019538 ; GO:0030163 ; GO:0043170 ; GO:0043226 ; GO:0043227 ; GO:0043229 ; GO:0043231 ; GO:0044237 ; GO:004423…	ko04142	Lysosome
Minc3s00275g09190	108	NP_506318.1	CathePsin Z [Caenorhabditis elegans]	C-Ele	17562680	GO:0000323 ; GO:0003674 ; GO:0003824 ; GO:0004175 ; GO:0004197 ; GO:0005575 ; GO:0005576 ; GO:0005615 ; GO:0005622 ; GO:0005623 ; GO:0005737 ; GO:0005764 ; GO:0005773 ; GO:0006508 ; GO:0008150 ; GO:0008152 ; GO:0008233 ; GO:0008234 ; GO:0009056 ; GO:0009057 ; GO:0009987 ; GO:0016787 ; GO:0019538 ; GO:0030163 ; GO:0043170 ; GO:0043226 ; GO:0043227 ; GO:0043229 ; GO:0043231 ; GO:0044237 ; GO:004423…	ko04142	Lysosome
Minc3s00443g12390	321	NP_506318.1	CathePsin Z [Caenorhabditis elegans]	C-Ele	17562680	GO:0000323 ; GO:0003674 ; GO:0003824 ; GO:0004175 ; GO:0004197 ; GO:0005575 ; GO:0005576 ; GO:0005615 ; GO:0005622 ; GO:0005623 ; GO:0005737 ; GO:0005764 ; GO:0005773 ; GO:0006508 ; GO:0008150 ; GO:0008152 ; GO:0008233 ; GO:0008234 ; GO:0009056 ; GO:0009057 ; GO:0009987 ; GO:0016787 ; GO:0019538 ; GO:0030163 ; GO:0043170 ; GO:0043226 ; GO:0043227 ; GO:0043229 ; GO:0043231 ; GO:0044237 ; GO:004423…	ko04142	Lysosome
Minc3s02859g31838	293	NP_506318.1	CathePsin Z [Caenorhabditis elegans]	C-Ele	17562680	GO:0000323 ; GO:0003674 ; GO:0003824 ; GO:0004175 ; GO:0004197 ; GO:0005575 ; GO:0005576 ; GO:0005615 ; GO:0005622 ; GO:0005623 ; GO:0005737 ; GO:0005764 ; GO:0005773 ; GO:0006508 ; GO:0008150 ; GO:0008152 ; GO:0008233 ; GO:0008234 ; GO:0009056 ; GO:0009057 ; GO:0009987 ; GO:0016787 ; GO:0019538 ; GO:0030163 ; GO:0043170 ; GO:0043226 ; GO:0043227 ; GO:0043229 ; GO:0043231 ; GO:0044237 ; GO:004423…	ko04142	Lysosome
Minc3s04232g35801	123	NP_506318.1	CathePsin Z [Caenorhabditis elegans]	C-Ele	17562680	GO:0000323 ; GO:0003674 ; GO:0003824 ; GO:0004175 ; GO:0004197 ; GO:0005575 ; GO:0005576 ; GO:0005615 ; GO:0005622 ; GO:0005623 ; GO:0005737 ; GO:0005764 ; GO:0005773 ; GO:0006508 ; GO:0008150 ; GO:0008152 ; GO:0008233 ; GO:0008234 ; GO:0009056 ; GO:0009057 ; GO:0009987 ; GO:0016787 ; GO:0019538 ; GO:0030163 ; GO:0043170 ; GO:0043226 ; GO:0043227 ; GO:0043229 ; GO:0043231 ; GO:0044237 ; GO:004423…	ko04142	Lysosome
Minc3s05695g38656	205	NP_506318.1	CathePsin Z [Caenorhabditis elegans]	C-Ele	17562680	GO:0000323 ; GO:0003674 ; GO:0003824 ; GO:0004175 ; GO:0004197 ; GO:0005575 ; GO:0005576 ; GO:0005615 ; GO:0005622 ; GO:0005623 ; GO:0005737 ; GO:0005764 ; GO:0005773 ; GO:0006508 ; GO:0008150 ; GO:0008152 ; GO:0008233 ; GO:0008234 ; GO:0009056 ; GO:0009057 ; GO:0009987 ; GO:0016787 ; GO:0019538 ; GO:0030163 ; GO:0043170 ; GO:0043226 ; GO:0043227 ; GO:0043229 ; GO:0043231 ; GO:0044237 ; GO:004423…	ko04142	Lysosome
Minc3s00023g01493	373	NP_506137.1	Uncharacterized protein CELE_T28H10.3 [Caenorhabditis elegans]	C-Ele	17564884	GO:0003674 ; GO:0003824 ; GO:0004175 ; GO:0004197 ; GO:0005575 ; GO:0005622 ; GO:0005623 ; GO:0005737 ; GO:0005773 ; GO:0006508 ; GO:0006624 ; GO:0007275 ; GO:0008150 ; GO:0008152 ; GO:0008233 ; GO:0008234 ; GO:0009056 ; GO:0009057 ; GO:0009790 ; GO:0009792 ; GO:0009987 ; GO:0010467 ; GO:0016485 ; GO:0016787 ; GO:0019538 ; GO:0030163 ; GO:0032501 ; GO:0032502 ; GO:0043170 ; GO:0043226 ; GO:004322…	ko04142	Lysosome
Minc3s00023g01494	58	NP_506137.1	Uncharacterized protein CELE_T28H10.3 [Caenorhabditis elegans]	C-Ele	17564884	GO:0003674 ; GO:0003824 ; GO:0004175 ; GO:0004197 ; GO:0005575 ; GO:0005622 ; GO:0005623 ; GO:0005737 ; GO:0005773 ; GO:0006508 ; GO:0006624 ; GO:0007275 ; GO:0008150 ; GO:0008152 ; GO:0008233 ; GO:0008234 ; GO:0009056 ; GO:0009057 ; GO:0009790 ; GO:0009792 ; GO:0009987 ; GO:0010467 ; GO:0016485 ; GO:0016787 ; GO:0019538 ; GO:0030163 ; GO:0032501 ; GO:0032502 ; GO:0043170 ; GO:0043226 ; GO:004322…	ko04142	Lysosome
Minc3s00264g08930	373	NP_506137.1	Uncharacterized protein CELE_T28H10.3 [Caenorhabditis elegans]	C-Ele	17564884	GO:0003674 ; GO:0003824 ; GO:0004175 ; GO:0004197 ; GO:0005575 ; GO:0005622 ; GO:0005623 ; GO:0005737 ; GO:0005773 ; GO:0006508 ; GO:0006624 ; GO:0007275 ; GO:0008150 ; GO:0008152 ; GO:0008233 ; GO:0008234 ; GO:0009056 ; GO:0009057 ; GO:0009790 ; GO:0009792 ; GO:0009987 ; GO:0010467 ; GO:0016485 ; GO:0016787 ; GO:0019538 ; GO:0030163 ; GO:0032501 ; GO:0032502 ; GO:0043170 ; GO:0043226 ; GO:004322…	ko04142	Lysosome
Minc3s00140g05825	495	NP_496507.1	Uncharacterized serine carboxypeptidase F13S12.6 [Caenorhabditis elegans]	C-Ele	17533155	GO:0003674 ; GO:0003824 ; GO:0004180 ; GO:0004185 ; GO:0006508 ; GO:0007275 ; GO:0008150 ; GO:0008152 ; GO:0008233 ; GO:0008236 ; GO:0008238 ; GO:0009056 ; GO:0009057 ; GO:0009790 ; GO:0009792 ; GO:0009987 ; GO:0010876 ; GO:0016787 ; GO:0017171 ; GO:0019538 ; GO:0019915 ; GO:0030163 ; GO:0032501 ; GO:0032502 ; GO:0033036 ; GO:0043170 ; GO:0044237 ; GO:0044238 ; GO:0044248 ; GO:0044257 ; GO:004426…	ko04142	Lysosome
Minc3s00188g07125	76	NP_496507.1	Uncharacterized serine carboxypeptidase F13S12.6 [Caenorhabditis elegans]	C-Ele	17533155	GO:0003674 ; GO:0003824 ; GO:0004180 ; GO:0004185 ; GO:0006508 ; GO:0007275 ; GO:0008150 ; GO:0008152 ; GO:0008233 ; GO:0008236 ; GO:0008238 ; GO:0009056 ; GO:0009057 ; GO:0009790 ; GO:0009792 ; GO:0009987 ; GO:0010876 ; GO:0016787 ; GO:0017171 ; GO:0019538 ; GO:0019915 ; GO:0030163 ; GO:0032501 ; GO:0032502 ; GO:0033036 ; GO:0043170 ; GO:0044237 ; GO:0044238 ; GO:0044248 ; GO:0044257 ; GO:004426…	ko04142	Lysosome
Minc3s01057g20289	263	NP_496507.1	Uncharacterized serine carboxypeptidase F13S12.6 [Caenorhabditis elegans]	C-Ele	17533155	GO:0003674 ; GO:0003824 ; GO:0004180 ; GO:0004185 ; GO:0006508 ; GO:0007275 ; GO:0008150 ; GO:0008152 ; GO:0008233 ; GO:0008236 ; GO:0008238 ; GO:0009056 ; GO:0009057 ; GO:0009790 ; GO:0009792 ; GO:0009987 ; GO:0010876 ; GO:0016787 ; GO:0017171 ; GO:0019538 ; GO:0019915 ; GO:0030163 ; GO:0032501 ; GO:0032502 ; GO:0033036 ; GO:0043170 ; GO:0044237 ; GO:0044238 ; GO:0044248 ; GO:0044257 ; GO:004426…	ko04142	Lysosome
Minc3s01300g22598	134	NP_496507.1	Uncharacterized serine carboxypeptidase F13S12.6 [Caenorhabditis elegans]	C-Ele	17533155	GO:0003674 ; GO:0003824 ; GO:0004180 ; GO:0004185 ; GO:0006508 ; GO:0007275 ; GO:0008150 ; GO:0008152 ; GO:0008233 ; GO:0008236 ; GO:0008238 ; GO:0009056 ; GO:0009057 ; GO:0009790 ; GO:0009792 ; GO:0009987 ; GO:0010876 ; GO:0016787 ; GO:0017171 ; GO:0019538 ; GO:0019915 ; GO:0030163 ; GO:0032501 ; GO:0032502 ; GO:0033036 ; GO:0043170 ; GO:0044237 ; GO:0044238 ; GO:0044248 ; GO:0044257 ; GO:004426…	ko04142	Lysosome
Minc3s01300g22599	341	NP_496507.1	Uncharacterized serine carboxypeptidase F13S12.6 [Caenorhabditis elegans]	C-Ele	17533155	GO:0003674 ; GO:0003824 ; GO:0004180 ; GO:0004185 ; GO:0006508 ; GO:0007275 ; GO:0008150 ; GO:0008152 ; GO:0008233 ; GO:0008236 ; GO:0008238 ; GO:0009056 ; GO:0009057 ; GO:0009790 ; GO:0009792 ; GO:0009987 ; GO:0010876 ; GO:0016787 ; GO:0017171 ; GO:0019538 ; GO:0019915 ; GO:0030163 ; GO:0032501 ; GO:0032502 ; GO:0033036 ; GO:0043170 ; GO:0044237 ; GO:0044238 ; GO:0044248 ; GO:0044257 ; GO:004426…	ko04142	Lysosome
Minc3s03530g34115	201	NP_496507.1	Uncharacterized serine carboxypeptidase F13S12.6 [Caenorhabditis elegans]	C-Ele	17533155	GO:0003674 ; GO:0003824 ; GO:0004180 ; GO:0004185 ; GO:0006508 ; GO:0007275 ; GO:0008150 ; GO:0008152 ; GO:0008233 ; GO:0008236 ; GO:0008238 ; GO:0009056 ; GO:0009057 ; GO:0009790 ; GO:0009792 ; GO:0009987 ; GO:0010876 ; GO:0016787 ; GO:0017171 ; GO:0019538 ; GO:0019915 ; GO:0030163 ; GO:0032501 ; GO:0032502 ; GO:0033036 ; GO:0043170 ; GO:0044237 ; GO:0044238 ; GO:0044248 ; GO:0044257 ; GO:004426…	ko04142	Lysosome
Minc3s00016g01084	479	NP_494846.1	Uncharacterized serine carboxypeptidase F41C3.5 [Caenorhabditis elegans]	C-Ele	17533883	GO:0003674 ; GO:0003824 ; GO:0004180 ; GO:0004185 ; GO:0006508 ; GO:0008150 ; GO:0008152 ; GO:0008233 ; GO:0008236 ; GO:0008238 ; GO:0009056 ; GO:0009057 ; GO:0009987 ; GO:0016787 ; GO:0017171 ; GO:0019538 ; GO:0030163 ; GO:0043170 ; GO:0044237 ; GO:0044238 ; GO:0044248 ; GO:0044257 ; GO:0044260 ; GO:0044265 ; GO:0044267 ; GO:0051603 ; GO:0070008 ; GO:0070011 ; GO:0071704 ; GO:1901575	ko04142	Lysosome
Minc3s00076g03720	60	NP_494846.1	Uncharacterized serine carboxypeptidase F41C3.5 [Caenorhabditis elegans]	C-Ele	17533883	GO:0003674 ; GO:0003824 ; GO:0004180 ; GO:0004185 ; GO:0006508 ; GO:0008150 ; GO:0008152 ; GO:0008233 ; GO:0008236 ; GO:0008238 ; GO:0009056 ; GO:0009057 ; GO:0009987 ; GO:0016787 ; GO:0017171 ; GO:0019538 ; GO:0030163 ; GO:0043170 ; GO:0044237 ; GO:0044238 ; GO:0044248 ; GO:0044257 ; GO:0044260 ; GO:0044265 ; GO:0044267 ; GO:0051603 ; GO:0070008 ; GO:0070011 ; GO:0071704 ; GO:1901575	ko04142	Lysosome
Minc3s00076g03722	105	NP_494846.1	Uncharacterized serine carboxypeptidase F41C3.5 [Caenorhabditis elegans]	C-Ele	17533883	GO:0003674 ; GO:0003824 ; GO:0004180 ; GO:0004185 ; GO:0006508 ; GO:0008150 ; GO:0008152 ; GO:0008233 ; GO:0008236 ; GO:0008238 ; GO:0009056 ; GO:0009057 ; GO:0009987 ; GO:0016787 ; GO:0017171 ; GO:0019538 ; GO:0030163 ; GO:0043170 ; GO:0044237 ; GO:0044238 ; GO:0044248 ; GO:0044257 ; GO:0044260 ; GO:0044265 ; GO:0044267 ; GO:0051603 ; GO:0070008 ; GO:0070011 ; GO:0071704 ; GO:1901575	ko04142	Lysosome
Minc3s00076g03723	74	NP_494846.1	Uncharacterized serine carboxypeptidase F41C3.5 [Caenorhabditis elegans]	C-Ele	17533883	GO:0003674 ; GO:0003824 ; GO:0004180 ; GO:0004185 ; GO:0006508 ; GO:0008150 ; GO:0008152 ; GO:0008233 ; GO:0008236 ; GO:0008238 ; GO:0009056 ; GO:0009057 ; GO:0009987 ; GO:0016787 ; GO:0017171 ; GO:0019538 ; GO:0030163 ; GO:0043170 ; GO:0044237 ; GO:0044238 ; GO:0044248 ; GO:0044257 ; GO:0044260 ; GO:0044265 ; GO:0044267 ; GO:0051603 ; GO:0070008 ; GO:0070011 ; GO:0071704 ; GO:1901575	ko04142	Lysosome
Minc3s00132g05611	479	NP_494846.1	Uncharacterized serine carboxypeptidase F41C3.5 [Caenorhabditis elegans]	C-Ele	17533883	GO:0003674 ; GO:0003824 ; GO:0004180 ; GO:0004185 ; GO:0006508 ; GO:0008150 ; GO:0008152 ; GO:0008233 ; GO:0008236 ; GO:0008238 ; GO:0009056 ; GO:0009057 ; GO:0009987 ; GO:0016787 ; GO:0017171 ; GO:0019538 ; GO:0030163 ; GO:0043170 ; GO:0044237 ; GO:0044238 ; GO:0044248 ; GO:0044257 ; GO:0044260 ; GO:0044265 ; GO:0044267 ; GO:0051603 ; GO:0070008 ; GO:0070011 ; GO:0071704 ; GO:1901575	ko04142	Lysosome
Minc3s00151g06165	126	NP_494846.1	Uncharacterized serine carboxypeptidase F41C3.5 [Caenorhabditis elegans]	Nematode	17533883	GO:0003674 ; GO:0003824 ; GO:0004180 ; GO:0004185 ; GO:0006508 ; GO:0008150 ; GO:0008152 ; GO:0008233 ; GO:0008236 ; GO:0008238 ; GO:0009056 ; GO:0009057 ; GO:0009987 ; GO:0016787 ; GO:0017171 ; GO:0019538 ; GO:0030163 ; GO:0043170 ; GO:0044237 ; GO:0044238 ; GO:0044248 ; GO:0044257 ; GO:0044260 ; GO:0044265 ; GO:0044267 ; GO:0051603 ; GO:0070008 ; GO:0070011 ; GO:0071704 ; GO:1901575	ko04142	Lysosome
Minc3s00188g07126	92	NP_494846.1	Uncharacterized serine carboxypeptidase F41C3.5 [Caenorhabditis elegans]	C-Ele	17533883	GO:0003674 ; GO:0003824 ; GO:0004180 ; GO:0004185 ; GO:0006508 ; GO:0008150 ; GO:0008152 ; GO:0008233 ; GO:0008236 ; GO:0008238 ; GO:0009056 ; GO:0009057 ; GO:0009987 ; GO:0016787 ; GO:0017171 ; GO:0019538 ; GO:0030163 ; GO:0043170 ; GO:0044237 ; GO:0044238 ; GO:0044248 ; GO:0044257 ; GO:0044260 ; GO:0044265 ; GO:0044267 ; GO:0051603 ; GO:0070008 ; GO:0070011 ; GO:0071704 ; GO:1901575	ko04142	Lysosome
Minc3s00188g07127	253	NP_494846.1	Uncharacterized serine carboxypeptidase F41C3.5 [Caenorhabditis elegans]	C-Ele	17533883	GO:0003674 ; GO:0003824 ; GO:0004180 ; GO:0004185 ; GO:0006508 ; GO:0008150 ; GO:0008152 ; GO:0008233 ; GO:0008236 ; GO:0008238 ; GO:0009056 ; GO:0009057 ; GO:0009987 ; GO:0016787 ; GO:0017171 ; GO:0019538 ; GO:0030163 ; GO:0043170 ; GO:0044237 ; GO:0044238 ; GO:0044248 ; GO:0044257 ; GO:0044260 ; GO:0044265 ; GO:0044267 ; GO:0051603 ; GO:0070008 ; GO:0070011 ; GO:0071704 ; GO:1901575	ko04142	Lysosome
Minc3s00209g07615	452	NP_494846.1	Uncharacterized serine carboxypeptidase F41C3.5 [Caenorhabditis elegans]	C-Ele	17533883	GO:0003674 ; GO:0003824 ; GO:0004180 ; GO:0004185 ; GO:0006508 ; GO:0008150 ; GO:0008152 ; GO:0008233 ; GO:0008236 ; GO:0008238 ; GO:0009056 ; GO:0009057 ; GO:0009987 ; GO:0016787 ; GO:0017171 ; GO:0019538 ; GO:0030163 ; GO:0043170 ; GO:0044237 ; GO:0044238 ; GO:0044248 ; GO:0044257 ; GO:0044260 ; GO:0044265 ; GO:0044267 ; GO:0051603 ; GO:0070008 ; GO:0070011 ; GO:0071704 ; GO:1901575	ko04142	Lysosome
Minc3s00294g09600	84	NP_494846.1	Uncharacterized serine carboxypeptidase F41C3.5 [Caenorhabditis elegans]	C-Ele	17533883	GO:0003674 ; GO:0003824 ; GO:0004180 ; GO:0004185 ; GO:0006508 ; GO:0008150 ; GO:0008152 ; GO:0008233 ; GO:0008236 ; GO:0008238 ; GO:0009056 ; GO:0009057 ; GO:0009987 ; GO:0016787 ; GO:0017171 ; GO:0019538 ; GO:0030163 ; GO:0043170 ; GO:0044237 ; GO:0044238 ; GO:0044248 ; GO:0044257 ; GO:0044260 ; GO:0044265 ; GO:0044267 ; GO:0051603 ; GO:0070008 ; GO:0070011 ; GO:0071704 ; GO:1901575	ko04142	Lysosome
Minc3s00294g09602	54	NP_494846.1	Uncharacterized serine carboxypeptidase F41C3.5 [Caenorhabditis elegans]	C-Ele	17533883	GO:0003674 ; GO:0003824 ; GO:0004180 ; GO:0004185 ; GO:0006508 ; GO:0008150 ; GO:0008152 ; GO:0008233 ; GO:0008236 ; GO:0008238 ; GO:0009056 ; GO:0009057 ; GO:0009987 ; GO:0016787 ; GO:0017171 ; GO:0019538 ; GO:0030163 ; GO:0043170 ; GO:0044237 ; GO:0044238 ; GO:0044248 ; GO:0044257 ; GO:0044260 ; GO:0044265 ; GO:0044267 ; GO:0051603 ; GO:0070008 ; GO:0070011 ; GO:0071704 ; GO:1901575	ko04142	Lysosome
Minc3s00294g09603	106	NP_494846.1	Uncharacterized serine carboxypeptidase F41C3.5 [Caenorhabditis elegans]	C-Ele	17533883	GO:0003674 ; GO:0003824 ; GO:0004180 ; GO:0004185 ; GO:0006508 ; GO:0008150 ; GO:0008152 ; GO:0008233 ; GO:0008236 ; GO:0008238 ; GO:0009056 ; GO:0009057 ; GO:0009987 ; GO:0016787 ; GO:0017171 ; GO:0019538 ; GO:0030163 ; GO:0043170 ; GO:0044237 ; GO:0044238 ; GO:0044248 ; GO:0044257 ; GO:0044260 ; GO:0044265 ; GO:0044267 ; GO:0051603 ; GO:0070008 ; GO:0070011 ; GO:0071704 ; GO:1901575	ko04142	Lysosome
Minc3s00297g09647	99	NP_494846.1	Uncharacterized serine carboxypeptidase F41C3.5 [Caenorhabditis elegans]	C-Ele	17533883	GO:0003674 ; GO:0003824 ; GO:0004180 ; GO:0004185 ; GO:0006508 ; GO:0008150 ; GO:0008152 ; GO:0008233 ; GO:0008236 ; GO:0008238 ; GO:0009056 ; GO:0009057 ; GO:0009987 ; GO:0016787 ; GO:0017171 ; GO:0019538 ; GO:0030163 ; GO:0043170 ; GO:0044237 ; GO:0044238 ; GO:0044248 ; GO:0044257 ; GO:0044260 ; GO:0044265 ; GO:0044267 ; GO:0051603 ; GO:0070008 ; GO:0070011 ; GO:0071704 ; GO:1901575	ko04142	Lysosome
Minc3s00357g10917	135	NP_494846.1	Uncharacterized serine carboxypeptidase F41C3.5 [Caenorhabditis elegans]	C-Ele	17533883	GO:0003674 ; GO:0003824 ; GO:0004180 ; GO:0004185 ; GO:0006508 ; GO:0008150 ; GO:0008152 ; GO:0008233 ; GO:0008236 ; GO:0008238 ; GO:0009056 ; GO:0009057 ; GO:0009987 ; GO:0016787 ; GO:0017171 ; GO:0019538 ; GO:0030163 ; GO:0043170 ; GO:0044237 ; GO:0044238 ; GO:0044248 ; GO:0044257 ; GO:0044260 ; GO:0044265 ; GO:0044267 ; GO:0051603 ; GO:0070008 ; GO:0070011 ; GO:0071704 ; GO:1901575	ko04142	Lysosome
Minc3s00485g13126	360	NP_494846.1	Uncharacterized serine carboxypeptidase F41C3.5 [Caenorhabditis elegans]	C-Ele	17533883	GO:0003674 ; GO:0003824 ; GO:0004180 ; GO:0004185 ; GO:0006508 ; GO:0008150 ; GO:0008152 ; GO:0008233 ; GO:0008236 ; GO:0008238 ; GO:0009056 ; GO:0009057 ; GO:0009987 ; GO:0016787 ; GO:0017171 ; GO:0019538 ; GO:0030163 ; GO:0043170 ; GO:0044237 ; GO:0044238 ; GO:0044248 ; GO:0044257 ; GO:0044260 ; GO:0044265 ; GO:0044267 ; GO:0051603 ; GO:0070008 ; GO:0070011 ; GO:0071704 ; GO:1901575	ko04142	Lysosome
Minc3s00485g13127	85	NP_494846.1	Uncharacterized serine carboxypeptidase F41C3.5 [Caenorhabditis elegans]	C-Ele	17533883	GO:0003674 ; GO:0003824 ; GO:0004180 ; GO:0004185 ; GO:0006508 ; GO:0008150 ; GO:0008152 ; GO:0008233 ; GO:0008236 ; GO:0008238 ; GO:0009056 ; GO:0009057 ; GO:0009987 ; GO:0016787 ; GO:0017171 ; GO:0019538 ; GO:0030163 ; GO:0043170 ; GO:0044237 ; GO:0044238 ; GO:0044248 ; GO:0044257 ; GO:0044260 ; GO:0044265 ; GO:0044267 ; GO:0051603 ; GO:0070008 ; GO:0070011 ; GO:0071704 ; GO:1901575	ko04142	Lysosome
Minc3s00485g13136	467	NP_494846.1	Uncharacterized serine carboxypeptidase F41C3.5 [Caenorhabditis elegans]	C-Ele	17533883	GO:0003674 ; GO:0003824 ; GO:0004180 ; GO:0004185 ; GO:0006508 ; GO:0008150 ; GO:0008152 ; GO:0008233 ; GO:0008236 ; GO:0008238 ; GO:0009056 ; GO:0009057 ; GO:0009987 ; GO:0016787 ; GO:0017171 ; GO:0019538 ; GO:0030163 ; GO:0043170 ; GO:0044237 ; GO:0044238 ; GO:0044248 ; GO:0044257 ; GO:0044260 ; GO:0044265 ; GO:0044267 ; GO:0051603 ; GO:0070008 ; GO:0070011 ; GO:0071704 ; GO:1901575	ko04142	Lysosome
Minc3s00672g15924	258	NP_494846.1	Uncharacterized serine carboxypeptidase F41C3.5 [Caenorhabditis elegans]	Nematode	17533883	GO:0003674 ; GO:0003824 ; GO:0004180 ; GO:0004185 ; GO:0006508 ; GO:0008150 ; GO:0008152 ; GO:0008233 ; GO:0008236 ; GO:0008238 ; GO:0009056 ; GO:0009057 ; GO:0009987 ; GO:0016787 ; GO:0017171 ; GO:0019538 ; GO:0030163 ; GO:0043170 ; GO:0044237 ; GO:0044238 ; GO:0044248 ; GO:0044257 ; GO:0044260 ; GO:0044265 ; GO:0044267 ; GO:0051603 ; GO:0070008 ; GO:0070011 ; GO:0071704 ; GO:1901575	ko04142	Lysosome
Minc3s00672g15926	219	NP_494846.1	Uncharacterized serine carboxypeptidase F41C3.5 [Caenorhabditis elegans]	C-Ele	17533883	GO:0003674 ; GO:0003824 ; GO:0004180 ; GO:0004185 ; GO:0006508 ; GO:0008150 ; GO:0008152 ; GO:0008233 ; GO:0008236 ; GO:0008238 ; GO:0009056 ; GO:0009057 ; GO:0009987 ; GO:0016787 ; GO:0017171 ; GO:0019538 ; GO:0030163 ; GO:0043170 ; GO:0044237 ; GO:0044238 ; GO:0044248 ; GO:0044257 ; GO:0044260 ; GO:0044265 ; GO:0044267 ; GO:0051603 ; GO:0070008 ; GO:0070011 ; GO:0071704 ; GO:1901575	ko04142	Lysosome
Minc3s00855g18132	87	NP_494846.1	Uncharacterized serine carboxypeptidase F41C3.5 [Caenorhabditis elegans]	C-Ele	17533883	GO:0003674 ; GO:0003824 ; GO:0004180 ; GO:0004185 ; GO:0006508 ; GO:0008150 ; GO:0008152 ; GO:0008233 ; GO:0008236 ; GO:0008238 ; GO:0009056 ; GO:0009057 ; GO:0009987 ; GO:0016787 ; GO:0017171 ; GO:0019538 ; GO:0030163 ; GO:0043170 ; GO:0044237 ; GO:0044238 ; GO:0044248 ; GO:0044257 ; GO:0044260 ; GO:0044265 ; GO:0044267 ; GO:0051603 ; GO:0070008 ; GO:0070011 ; GO:0071704 ; GO:1901575	ko04142	Lysosome
Minc3s00855g18133	346	NP_494846.1	Uncharacterized serine carboxypeptidase F41C3.5 [Caenorhabditis elegans]	C-Ele	17533883	GO:0003674 ; GO:0003824 ; GO:0004180 ; GO:0004185 ; GO:0006508 ; GO:0008150 ; GO:0008152 ; GO:0008233 ; GO:0008236 ; GO:0008238 ; GO:0009056 ; GO:0009057 ; GO:0009987 ; GO:0016787 ; GO:0017171 ; GO:0019538 ; GO:0030163 ; GO:0043170 ; GO:0044237 ; GO:0044238 ; GO:0044248 ; GO:0044257 ; GO:0044260 ; GO:0044265 ; GO:0044267 ; GO:0051603 ; GO:0070008 ; GO:0070011 ; GO:0071704 ; GO:1901575	ko04142	Lysosome
Minc3s01057g20286	74	NP_494846.1	Uncharacterized serine carboxypeptidase F41C3.5 [Caenorhabditis elegans]	C-Ele	17533883	GO:0003674 ; GO:0003824 ; GO:0004180 ; GO:0004185 ; GO:0006508 ; GO:0008150 ; GO:0008152 ; GO:0008233 ; GO:0008236 ; GO:0008238 ; GO:0009056 ; GO:0009057 ; GO:0009987 ; GO:0016787 ; GO:0017171 ; GO:0019538 ; GO:0030163 ; GO:0043170 ; GO:0044237 ; GO:0044238 ; GO:0044248 ; GO:0044257 ; GO:0044260 ; GO:0044265 ; GO:0044267 ; GO:0051603 ; GO:0070008 ; GO:0070011 ; GO:0071704 ; GO:1901575	ko04142	Lysosome
Minc3s01057g20287	290	NP_494846.1	Uncharacterized serine carboxypeptidase F41C3.5 [Caenorhabditis elegans]	C-Ele	17533883	GO:0003674 ; GO:0003824 ; GO:0004180 ; GO:0004185 ; GO:0006508 ; GO:0008150 ; GO:0008152 ; GO:0008233 ; GO:0008236 ; GO:0008238 ; GO:0009056 ; GO:0009057 ; GO:0009987 ; GO:0016787 ; GO:0017171 ; GO:0019538 ; GO:0030163 ; GO:0043170 ; GO:0044237 ; GO:0044238 ; GO:0044248 ; GO:0044257 ; GO:0044260 ; GO:0044265 ; GO:0044267 ; GO:0051603 ; GO:0070008 ; GO:0070011 ; GO:0071704 ; GO:1901575	ko04142	Lysosome
Minc3s01057g20288	98	NP_494846.1	Uncharacterized serine carboxypeptidase F41C3.5 [Caenorhabditis elegans]	C-Ele	17533883	GO:0003674 ; GO:0003824 ; GO:0004180 ; GO:0004185 ; GO:0006508 ; GO:0008150 ; GO:0008152 ; GO:0008233 ; GO:0008236 ; GO:0008238 ; GO:0009056 ; GO:0009057 ; GO:0009987 ; GO:0016787 ; GO:0017171 ; GO:0019538 ; GO:0030163 ; GO:0043170 ; GO:0044237 ; GO:0044238 ; GO:0044248 ; GO:0044257 ; GO:0044260 ; GO:0044265 ; GO:0044267 ; GO:0051603 ; GO:0070008 ; GO:0070011 ; GO:0071704 ; GO:1901575	ko04142	Lysosome
Minc3s01172g21390	79	NP_494846.1	Uncharacterized serine carboxypeptidase F41C3.5 [Caenorhabditis elegans]	C-Ele	17533883	GO:0003674 ; GO:0003824 ; GO:0004180 ; GO:0004185 ; GO:0006508 ; GO:0008150 ; GO:0008152 ; GO:0008233 ; GO:0008236 ; GO:0008238 ; GO:0009056 ; GO:0009057 ; GO:0009987 ; GO:0016787 ; GO:0017171 ; GO:0019538 ; GO:0030163 ; GO:0043170 ; GO:0044237 ; GO:0044238 ; GO:0044248 ; GO:0044257 ; GO:0044260 ; GO:0044265 ; GO:0044267 ; GO:0051603 ; GO:0070008 ; GO:0070011 ; GO:0071704 ; GO:1901575	ko04142	Lysosome
Minc3s01259g22189	87	NP_494846.1	Uncharacterized serine carboxypeptidase F41C3.5 [Caenorhabditis elegans]	C-Ele	17533883	GO:0003674 ; GO:0003824 ; GO:0004180 ; GO:0004185 ; GO:0006508 ; GO:0008150 ; GO:0008152 ; GO:0008233 ; GO:0008236 ; GO:0008238 ; GO:0009056 ; GO:0009057 ; GO:0009987 ; GO:0016787 ; GO:0017171 ; GO:0019538 ; GO:0030163 ; GO:0043170 ; GO:0044237 ; GO:0044238 ; GO:0044248 ; GO:0044257 ; GO:0044260 ; GO:0044265 ; GO:0044267 ; GO:0051603 ; GO:0070008 ; GO:0070011 ; GO:0071704 ; GO:1901575	ko04142	Lysosome
Minc3s01300g22594	84	NP_494846.1	Uncharacterized serine carboxypeptidase F41C3.5 [Caenorhabditis elegans]	C-Ele	17533883	GO:0003674 ; GO:0003824 ; GO:0004180 ; GO:0004185 ; GO:0006508 ; GO:0008150 ; GO:0008152 ; GO:0008233 ; GO:0008236 ; GO:0008238 ; GO:0009056 ; GO:0009057 ; GO:0009987 ; GO:0016787 ; GO:0017171 ; GO:0019538 ; GO:0030163 ; GO:0043170 ; GO:0044237 ; GO:0044238 ; GO:0044248 ; GO:0044257 ; GO:0044260 ; GO:0044265 ; GO:0044267 ; GO:0051603 ; GO:0070008 ; GO:0070011 ; GO:0071704 ; GO:1901575	ko04142	Lysosome
Minc3s01300g22595	72	NP_494846.1	Uncharacterized serine carboxypeptidase F41C3.5 [Caenorhabditis elegans]	C-Ele	17533883	GO:0003674 ; GO:0003824 ; GO:0004180 ; GO:0004185 ; GO:0006508 ; GO:0008150 ; GO:0008152 ; GO:0008233 ; GO:0008236 ; GO:0008238 ; GO:0009056 ; GO:0009057 ; GO:0009987 ; GO:0016787 ; GO:0017171 ; GO:0019538 ; GO:0030163 ; GO:0043170 ; GO:0044237 ; GO:0044238 ; GO:0044248 ; GO:0044257 ; GO:0044260 ; GO:0044265 ; GO:0044267 ; GO:0051603 ; GO:0070008 ; GO:0070011 ; GO:0071704 ; GO:1901575	ko04142	Lysosome
Minc3s01300g22596	54	NP_494846.1	Uncharacterized serine carboxypeptidase F41C3.5 [Caenorhabditis elegans]	C-Ele	17533883	GO:0003674 ; GO:0003824 ; GO:0004180 ; GO:0004185 ; GO:0006508 ; GO:0008150 ; GO:0008152 ; GO:0008233 ; GO:0008236 ; GO:0008238 ; GO:0009056 ; GO:0009057 ; GO:0009987 ; GO:0016787 ; GO:0017171 ; GO:0019538 ; GO:0030163 ; GO:0043170 ; GO:0044237 ; GO:0044238 ; GO:0044248 ; GO:0044257 ; GO:0044260 ; GO:0044265 ; GO:0044267 ; GO:0051603 ; GO:0070008 ; GO:0070011 ; GO:0071704 ; GO:1901575	ko04142	Lysosome
Minc3s01458g23980	436	NP_494846.1	Uncharacterized serine carboxypeptidase F41C3.5 [Caenorhabditis elegans]	C-Ele	17533883	GO:0003674 ; GO:0003824 ; GO:0004180 ; GO:0004185 ; GO:0006508 ; GO:0008150 ; GO:0008152 ; GO:0008233 ; GO:0008236 ; GO:0008238 ; GO:0009056 ; GO:0009057 ; GO:0009987 ; GO:0016787 ; GO:0017171 ; GO:0019538 ; GO:0030163 ; GO:0043170 ; GO:0044237 ; GO:0044238 ; GO:0044248 ; GO:0044257 ; GO:0044260 ; GO:0044265 ; GO:0044267 ; GO:0051603 ; GO:0070008 ; GO:0070011 ; GO:0071704 ; GO:1901575	ko04142	Lysosome
Minc3s01476g24128	495	NP_494846.1	Uncharacterized serine carboxypeptidase F41C3.5 [Caenorhabditis elegans]	C-Ele	17533883	GO:0003674 ; GO:0003824 ; GO:0004180 ; GO:0004185 ; GO:0006508 ; GO:0008150 ; GO:0008152 ; GO:0008233 ; GO:0008236 ; GO:0008238 ; GO:0009056 ; GO:0009057 ; GO:0009987 ; GO:0016787 ; GO:0017171 ; GO:0019538 ; GO:0030163 ; GO:0043170 ; GO:0044237 ; GO:0044238 ; GO:0044248 ; GO:0044257 ; GO:0044260 ; GO:0044265 ; GO:0044267 ; GO:0051603 ; GO:0070008 ; GO:0070011 ; GO:0071704 ; GO:1901575	ko04142	Lysosome
Minc3s01817g26501	472	NP_494846.1	Uncharacterized serine carboxypeptidase F41C3.5 [Caenorhabditis elegans]	C-Ele	17533883	GO:0003674 ; GO:0003824 ; GO:0004180 ; GO:0004185 ; GO:0006508 ; GO:0008150 ; GO:0008152 ; GO:0008233 ; GO:0008236 ; GO:0008238 ; GO:0009056 ; GO:0009057 ; GO:0009987 ; GO:0016787 ; GO:0017171 ; GO:0019538 ; GO:0030163 ; GO:0043170 ; GO:0044237 ; GO:0044238 ; GO:0044248 ; GO:0044257 ; GO:0044260 ; GO:0044265 ; GO:0044267 ; GO:0051603 ; GO:0070008 ; GO:0070011 ; GO:0071704 ; GO:1901575	ko04142	Lysosome
Minc3s01817g26502	458	NP_494846.1	Uncharacterized serine carboxypeptidase F41C3.5 [Caenorhabditis elegans]	C-Ele	17533883	GO:0003674 ; GO:0003824 ; GO:0004180 ; GO:0004185 ; GO:0006508 ; GO:0008150 ; GO:0008152 ; GO:0008233 ; GO:0008236 ; GO:0008238 ; GO:0009056 ; GO:0009057 ; GO:0009987 ; GO:0016787 ; GO:0017171 ; GO:0019538 ; GO:0030163 ; GO:0043170 ; GO:0044237 ; GO:0044238 ; GO:0044248 ; GO:0044257 ; GO:0044260 ; GO:0044265 ; GO:0044267 ; GO:0051603 ; GO:0070008 ; GO:0070011 ; GO:0071704 ; GO:1901575	ko04142	Lysosome
Minc3s01884g26947	101	NP_494846.1	Uncharacterized serine carboxypeptidase F41C3.5 [Caenorhabditis elegans]	C-Ele	17533883	GO:0003674 ; GO:0003824 ; GO:0004180 ; GO:0004185 ; GO:0006508 ; GO:0008150 ; GO:0008152 ; GO:0008233 ; GO:0008236 ; GO:0008238 ; GO:0009056 ; GO:0009057 ; GO:0009987 ; GO:0016787 ; GO:0017171 ; GO:0019538 ; GO:0030163 ; GO:0043170 ; GO:0044237 ; GO:0044238 ; GO:0044248 ; GO:0044257 ; GO:0044260 ; GO:0044265 ; GO:0044267 ; GO:0051603 ; GO:0070008 ; GO:0070011 ; GO:0071704 ; GO:1901575	ko04142	Lysosome
Minc3s02551g30599	449	NP_494846.1	Uncharacterized serine carboxypeptidase F41C3.5 [Caenorhabditis elegans]	C-Ele	17533883	GO:0003674 ; GO:0003824 ; GO:0004180 ; GO:0004185 ; GO:0006508 ; GO:0008150 ; GO:0008152 ; GO:0008233 ; GO:0008236 ; GO:0008238 ; GO:0009056 ; GO:0009057 ; GO:0009987 ; GO:0016787 ; GO:0017171 ; GO:0019538 ; GO:0030163 ; GO:0043170 ; GO:0044237 ; GO:0044238 ; GO:0044248 ; GO:0044257 ; GO:0044260 ; GO:0044265 ; GO:0044267 ; GO:0051603 ; GO:0070008 ; GO:0070011 ; GO:0071704 ; GO:1901575	ko04142	Lysosome
Minc3s02713g31295	485	NP_494846.1	Uncharacterized serine carboxypeptidase F41C3.5 [Caenorhabditis elegans]	C-Ele	17533883	GO:0003674 ; GO:0003824 ; GO:0004180 ; GO:0004185 ; GO:0006508 ; GO:0008150 ; GO:0008152 ; GO:0008233 ; GO:0008236 ; GO:0008238 ; GO:0009056 ; GO:0009057 ; GO:0009987 ; GO:0016787 ; GO:0017171 ; GO:0019538 ; GO:0030163 ; GO:0043170 ; GO:0044237 ; GO:0044238 ; GO:0044248 ; GO:0044257 ; GO:0044260 ; GO:0044265 ; GO:0044267 ; GO:0051603 ; GO:0070008 ; GO:0070011 ; GO:0071704 ; GO:1901575	ko04142	Lysosome
Minc3s02748g31437	135	NP_494846.1	Uncharacterized serine carboxypeptidase F41C3.5 [Caenorhabditis elegans]	C-Ele	17533883	GO:0003674 ; GO:0003824 ; GO:0004180 ; GO:0004185 ; GO:0006508 ; GO:0008150 ; GO:0008152 ; GO:0008233 ; GO:0008236 ; GO:0008238 ; GO:0009056 ; GO:0009057 ; GO:0009987 ; GO:0016787 ; GO:0017171 ; GO:0019538 ; GO:0030163 ; GO:0043170 ; GO:0044237 ; GO:0044238 ; GO:0044248 ; GO:0044257 ; GO:0044260 ; GO:0044265 ; GO:0044267 ; GO:0051603 ; GO:0070008 ; GO:0070011 ; GO:0071704 ; GO:1901575	ko04142	Lysosome
Minc3s02788g31570	449	NP_494846.1	Uncharacterized serine carboxypeptidase F41C3.5 [Caenorhabditis elegans]	Nematode	17533883	GO:0003674 ; GO:0003824 ; GO:0004180 ; GO:0004185 ; GO:0006508 ; GO:0008150 ; GO:0008152 ; GO:0008233 ; GO:0008236 ; GO:0008238 ; GO:0009056 ; GO:0009057 ; GO:0009987 ; GO:0016787 ; GO:0017171 ; GO:0019538 ; GO:0030163 ; GO:0043170 ; GO:0044237 ; GO:0044238 ; GO:0044248 ; GO:0044257 ; GO:0044260 ; GO:0044265 ; GO:0044267 ; GO:0051603 ; GO:0070008 ; GO:0070011 ; GO:0071704 ; GO:1901575	ko04142	Lysosome
Minc3s02836g31745	134	NP_494846.1	Uncharacterized serine carboxypeptidase F41C3.5 [Caenorhabditis elegans]	C-Ele	17533883	GO:0003674 ; GO:0003824 ; GO:0004180 ; GO:0004185 ; GO:0006508 ; GO:0008150 ; GO:0008152 ; GO:0008233 ; GO:0008236 ; GO:0008238 ; GO:0009056 ; GO:0009057 ; GO:0009987 ; GO:0016787 ; GO:0017171 ; GO:0019538 ; GO:0030163 ; GO:0043170 ; GO:0044237 ; GO:0044238 ; GO:0044248 ; GO:0044257 ; GO:0044260 ; GO:0044265 ; GO:0044267 ; GO:0051603 ; GO:0070008 ; GO:0070011 ; GO:0071704 ; GO:1901575	ko04142	Lysosome
Minc3s03099g32776	186	NP_494846.1	Uncharacterized serine carboxypeptidase F41C3.5 [Caenorhabditis elegans]	C-Ele	17533883	GO:0003674 ; GO:0003824 ; GO:0004180 ; GO:0004185 ; GO:0006508 ; GO:0008150 ; GO:0008152 ; GO:0008233 ; GO:0008236 ; GO:0008238 ; GO:0009056 ; GO:0009057 ; GO:0009987 ; GO:0016787 ; GO:0017171 ; GO:0019538 ; GO:0030163 ; GO:0043170 ; GO:0044237 ; GO:0044238 ; GO:0044248 ; GO:0044257 ; GO:0044260 ; GO:0044265 ; GO:0044267 ; GO:0051603 ; GO:0070008 ; GO:0070011 ; GO:0071704 ; GO:1901575	ko04142	Lysosome
Minc3s03099g32777	88	NP_494846.1	Uncharacterized serine carboxypeptidase F41C3.5 [Caenorhabditis elegans]	C-Ele	17533883	GO:0003674 ; GO:0003824 ; GO:0004180 ; GO:0004185 ; GO:0006508 ; GO:0008150 ; GO:0008152 ; GO:0008233 ; GO:0008236 ; GO:0008238 ; GO:0009056 ; GO:0009057 ; GO:0009987 ; GO:0016787 ; GO:0017171 ; GO:0019538 ; GO:0030163 ; GO:0043170 ; GO:0044237 ; GO:0044238 ; GO:0044248 ; GO:0044257 ; GO:0044260 ; GO:0044265 ; GO:0044267 ; GO:0051603 ; GO:0070008 ; GO:0070011 ; GO:0071704 ; GO:1901575	ko04142	Lysosome
Minc3s03099g32778	121	NP_494846.1	Uncharacterized serine carboxypeptidase F41C3.5 [Caenorhabditis elegans]	Nematode	17533883	GO:0003674 ; GO:0003824 ; GO:0004180 ; GO:0004185 ; GO:0006508 ; GO:0008150 ; GO:0008152 ; GO:0008233 ; GO:0008236 ; GO:0008238 ; GO:0009056 ; GO:0009057 ; GO:0009987 ; GO:0016787 ; GO:0017171 ; GO:0019538 ; GO:0030163 ; GO:0043170 ; GO:0044237 ; GO:0044238 ; GO:0044248 ; GO:0044257 ; GO:0044260 ; GO:0044265 ; GO:0044267 ; GO:0051603 ; GO:0070008 ; GO:0070011 ; GO:0071704 ; GO:1901575	ko04142	Lysosome
Minc3s03678g34505	90	NP_494846.1	Uncharacterized serine carboxypeptidase F41C3.5 [Caenorhabditis elegans]	C-Ele	17533883	GO:0003674 ; GO:0003824 ; GO:0004180 ; GO:0004185 ; GO:0006508 ; GO:0008150 ; GO:0008152 ; GO:0008233 ; GO:0008236 ; GO:0008238 ; GO:0009056 ; GO:0009057 ; GO:0009987 ; GO:0016787 ; GO:0017171 ; GO:0019538 ; GO:0030163 ; GO:0043170 ; GO:0044237 ; GO:0044238 ; GO:0044248 ; GO:0044257 ; GO:0044260 ; GO:0044265 ; GO:0044267 ; GO:0051603 ; GO:0070008 ; GO:0070011 ; GO:0071704 ; GO:1901575	ko04142	Lysosome
Minc3s04496g36403	472	NP_494846.1	Uncharacterized serine carboxypeptidase F41C3.5 [Caenorhabditis elegans]	C-Ele	17533883	GO:0003674 ; GO:0003824 ; GO:0004180 ; GO:0004185 ; GO:0006508 ; GO:0008150 ; GO:0008152 ; GO:0008233 ; GO:0008236 ; GO:0008238 ; GO:0009056 ; GO:0009057 ; GO:0009987 ; GO:0016787 ; GO:0017171 ; GO:0019538 ; GO:0030163 ; GO:0043170 ; GO:0044237 ; GO:0044238 ; GO:0044248 ; GO:0044257 ; GO:0044260 ; GO:0044265 ; GO:0044267 ; GO:0051603 ; GO:0070008 ; GO:0070011 ; GO:0071704 ; GO:1901575	ko04142	Lysosome
Minc3s00260g08823	402	NP_491023.2	CathePsin Z [Caenorhabditis elegans]	C-Ele	71985272	GO:0000003 ; GO:0000323 ; GO:0002119 ; GO:0002164 ; GO:0003006 ; GO:0003674 ; GO:0003824 ; GO:0004175 ; GO:0004197 ; GO:0005575 ; GO:0005576 ; GO:0005578 ; GO:0005615 ; GO:0005622 ; GO:0005623 ; GO:0005737 ; GO:0005764 ; GO:0005773 ; GO:0006508 ; GO:0007275 ; GO:0007548 ; GO:0008150 ; GO:0008152 ; GO:0008233 ; GO:0008234 ; GO:0008406 ; GO:0009056 ; GO:0009057 ; GO:0009653 ; GO:0009790 ; GO:000979…	ko04142	Lysosome
Minc3s04232g35800	247	NP_491023.2	CathePsin Z [Caenorhabditis elegans]	C-Ele	71985272	GO:0000003 ; GO:0000323 ; GO:0002119 ; GO:0002164 ; GO:0003006 ; GO:0003674 ; GO:0003824 ; GO:0004175 ; GO:0004197 ; GO:0005575 ; GO:0005576 ; GO:0005578 ; GO:0005615 ; GO:0005622 ; GO:0005623 ; GO:0005737 ; GO:0005764 ; GO:0005773 ; GO:0006508 ; GO:0007275 ; GO:0007548 ; GO:0008150 ; GO:0008152 ; GO:0008233 ; GO:0008234 ; GO:0008406 ; GO:0009056 ; GO:0009057 ; GO:0009653 ; GO:0009790 ; GO:000979…	ko04142	Lysosome
Minc3s00098g04477	155	NP_510452.4	Carboxypeptidase [Caenorhabditis elegans]	C-Ele	455870262	GO:0003674 ; GO:0003824 ; GO:0004180 ; GO:0004185 ; GO:0005575 ; GO:0006508 ; GO:0008150 ; GO:0008152 ; GO:0008233 ; GO:0008236 ; GO:0008238 ; GO:0009056 ; GO:0009057 ; GO:0009987 ; GO:0016020 ; GO:0016787 ; GO:0017171 ; GO:0019538 ; GO:0030163 ; GO:0043170 ; GO:0044237 ; GO:0044238 ; GO:0044248 ; GO:0044257 ; GO:0044260 ; GO:0044265 ; GO:0044267 ; GO:0044425 ; GO:0045121 ; GO:0051603 ; GO:007000…	ko04142	Lysosome
Minc3s03099g32775	56	NP_510452.4	Carboxypeptidase [Caenorhabditis elegans]	C-Ele	455870262	GO:0003674 ; GO:0003824 ; GO:0004180 ; GO:0004185 ; GO:0005575 ; GO:0006508 ; GO:0008150 ; GO:0008152 ; GO:0008233 ; GO:0008236 ; GO:0008238 ; GO:0009056 ; GO:0009057 ; GO:0009987 ; GO:0016020 ; GO:0016787 ; GO:0017171 ; GO:0019538 ; GO:0030163 ; GO:0043170 ; GO:0044237 ; GO:0044238 ; GO:0044248 ; GO:0044257 ; GO:0044260 ; GO:0044265 ; GO:0044267 ; GO:0044425 ; GO:0045121 ; GO:0051603 ; GO:007000…	ko04142	Lysosome
Minc3s00357g10916	335	NP_498460.1	Carboxypeptidase [Caenorhabditis elegans]	C-Ele	17555824	GO:0002119 ; GO:0002164 ; GO:0003674 ; GO:0003824 ; GO:0004180 ; GO:0004185 ; GO:0005575 ; GO:0006508 ; GO:0007275 ; GO:0008150 ; GO:0008152 ; GO:0008233 ; GO:0008236 ; GO:0008238 ; GO:0009056 ; GO:0009057 ; GO:0009791 ; GO:0009987 ; GO:0016020 ; GO:0016021 ; GO:0016787 ; GO:0017171 ; GO:0019538 ; GO:0030163 ; GO:0031224 ; GO:0032501 ; GO:0032502 ; GO:0043170 ; GO:0044237 ; GO:0044238 ; GO:004424…	ko04142	Lysosome
Minc3s00247g08503	124	NP_492636.1	Tetraspanin [Caenorhabditis elegans]	C-Ele	17509363	GO:0000226 ; GO:0000278 ; GO:0005575 ; GO:0005623 ; GO:0005886 ; GO:0005887 ; GO:0006996 ; GO:0007010 ; GO:0007017 ; GO:0007049 ; GO:0007051 ; GO:0007052 ; GO:0007154 ; GO:0007165 ; GO:0007166 ; GO:0007275 ; GO:0008150 ; GO:0009653 ; GO:0009790 ; GO:0009792 ; GO:0009987 ; GO:0010171 ; GO:0016020 ; GO:0016021 ; GO:0016043 ; GO:0022402 ; GO:0023052 ; GO:0031224 ; GO:0031226 ; GO:0032501 ; GO:003250…	ko04142	Lysosome
Minc3s00247g08504	207	NP_492636.1	Tetraspanin [Caenorhabditis elegans]	C-Ele	17509363	GO:0000226 ; GO:0000278 ; GO:0005575 ; GO:0005623 ; GO:0005886 ; GO:0005887 ; GO:0006996 ; GO:0007010 ; GO:0007017 ; GO:0007049 ; GO:0007051 ; GO:0007052 ; GO:0007154 ; GO:0007165 ; GO:0007166 ; GO:0007275 ; GO:0008150 ; GO:0009653 ; GO:0009790 ; GO:0009792 ; GO:0009987 ; GO:0010171 ; GO:0016020 ; GO:0016021 ; GO:0016043 ; GO:0022402 ; GO:0023052 ; GO:0031224 ; GO:0031226 ; GO:0032501 ; GO:003250…	ko04142	Lysosome
Minc3s01356g23074	262	NP_492636.1	Tetraspanin [Caenorhabditis elegans]	C-Ele	17509363	GO:0000226 ; GO:0000278 ; GO:0005575 ; GO:0005623 ; GO:0005886 ; GO:0005887 ; GO:0006996 ; GO:0007010 ; GO:0007017 ; GO:0007049 ; GO:0007051 ; GO:0007052 ; GO:0007154 ; GO:0007165 ; GO:0007166 ; GO:0007275 ; GO:0008150 ; GO:0009653 ; GO:0009790 ; GO:0009792 ; GO:0009987 ; GO:0010171 ; GO:0016020 ; GO:0016021 ; GO:0016043 ; GO:0022402 ; GO:0023052 ; GO:0031224 ; GO:0031226 ; GO:0032501 ; GO:003250…	ko04142	Lysosome
Minc3s00728g16586	193	NP_740780.1	AdaPtin, Small chain (clathrin associated complex) [Caenorhabditis elegans]	C-Ele	25151042	GO:0000003 ; GO:0002119 ; GO:0002164 ; GO:0003006 ; GO:0003674 ; GO:0005215 ; GO:0005575 ; GO:0005622 ; GO:0005623 ; GO:0005737 ; GO:0006810 ; GO:0006915 ; GO:0007275 ; GO:0007276 ; GO:0007281 ; GO:0007292 ; GO:0008104 ; GO:0008150 ; GO:0008219 ; GO:0008565 ; GO:0009653 ; GO:0009790 ; GO:0009791 ; GO:0009792 ; GO:0009987 ; GO:0010171 ; GO:0012501 ; GO:0015031 ; GO:0015197 ; GO:0015833 ; GO:001602…	ko04142	Lysosome
Minc3s06039g39223	193	NP_740780.1	AdaPtin, Small chain (clathrin associated complex) [Caenorhabditis elegans]	C-Ele	25151042	GO:0000003 ; GO:0002119 ; GO:0002164 ; GO:0003006 ; GO:0003674 ; GO:0005215 ; GO:0005575 ; GO:0005622 ; GO:0005623 ; GO:0005737 ; GO:0006810 ; GO:0006915 ; GO:0007275 ; GO:0007276 ; GO:0007281 ; GO:0007292 ; GO:0008104 ; GO:0008150 ; GO:0008219 ; GO:0008565 ; GO:0009653 ; GO:0009790 ; GO:0009791 ; GO:0009792 ; GO:0009987 ; GO:0010171 ; GO:0012501 ; GO:0015031 ; GO:0015197 ; GO:0015833 ; GO:001602…	ko04142	Lysosome
Minc3s07892g41662	197	NP_740780.1	AdaPtin, Small chain (clathrin associated complex) [Caenorhabditis elegans]	C-Ele	25151042	GO:0000003 ; GO:0002119 ; GO:0002164 ; GO:0003006 ; GO:0003674 ; GO:0005215 ; GO:0005575 ; GO:0005622 ; GO:0005623 ; GO:0005737 ; GO:0006810 ; GO:0006915 ; GO:0007275 ; GO:0007276 ; GO:0007281 ; GO:0007292 ; GO:0008104 ; GO:0008150 ; GO:0008219 ; GO:0008565 ; GO:0009653 ; GO:0009790 ; GO:0009791 ; GO:0009792 ; GO:0009987 ; GO:0010171 ; GO:0012501 ; GO:0015031 ; GO:0015197 ; GO:0015833 ; GO:001602…	ko04142	Lysosome
Minc3s00002g00120	139	NP_001024633.2	Uncharacterized protein CELE_F36G3.3 [Caenorhabditis elegans]	C-Ele	392926951	GO:0005575 ; GO:0016020 ; GO:0016021 ; GO:0031224 ; GO:0044425	ko04142	Lysosome
Minc3s09062g42891	50	NP_001024633.2	Uncharacterized protein CELE_F36G3.3 [Caenorhabditis elegans]	C-Ele	392926951	GO:0005575 ; GO:0016020 ; GO:0016021 ; GO:0031224 ; GO:0044425	ko04142	Lysosome
Minc3s00105g04688	125	NP_001021835.1	Uncharacterized protein CELE_Y87G2A.19 [Caenorhabditis elegans]	C-Ele	71996663	GO:0005575 ; GO:0016020 ; GO:0016021 ; GO:0031224 ; GO:0044425	ko04142	Lysosome
Minc3s00245g08453	125	NP_001021835.1	Uncharacterized protein CELE_Y87G2A.19 [Caenorhabditis elegans]	C-Ele	71996663	GO:0005575 ; GO:0016020 ; GO:0016021 ; GO:0031224 ; GO:0044425	ko04142	Lysosome
Minc3s00320g10136	157	NP_001021835.1	Uncharacterized protein CELE_Y87G2A.19	Nematode	71996663	GO:0005575 ; GO:0016020 ; GO:0016021 ; GO:0031224 ; GO:0044425	ko04142	Lysosome
Minc3s00436g12291	182	NP_001021835.1	Uncharacterized protein CELE_Y87G2A.19	Nematode	71996663	GO:0005575 ; GO:0016020 ; GO:0016021 ; GO:0031224 ; GO:0044425	ko04142	Lysosome
Minc3s00490g13204	155	NP_001021835.1	Uncharacterized protein CELE_Y87G2A.19 [Caenorhabditis elegans]	C-Ele	71996663	GO:0005575 ; GO:0016020 ; GO:0016021 ; GO:0031224 ; GO:0044425	ko04142	Lysosome
Minc3s00536g13929	151	NP_001021835.1	Uncharacterized protein CELE_Y87G2A.19	Nematode	71996663	GO:0005575 ; GO:0016020 ; GO:0016021 ; GO:0031224 ; GO:0044425	ko04142	Lysosome
Minc3s01686g25591	155	NP_001021835.1	Uncharacterized protein CELE_Y87G2A.19 [Caenorhabditis elegans]	C-Ele	71996663	GO:0005575 ; GO:0016020 ; GO:0016021 ; GO:0031224 ; GO:0044425	ko04142	Lysosome
Minc3s01799g26391	125	NP_001021835.1	Uncharacterized protein CELE_Y87G2A.19 [Caenorhabditis elegans]	C-Ele	71996663	GO:0005575 ; GO:0016020 ; GO:0016021 ; GO:0031224 ; GO:0044425	ko04142	Lysosome
Minc3s07030g40641	151	NP_001021835.1	Uncharacterized protein CELE_Y87G2A.19	Nematode	71996663	GO:0005575 ; GO:0016020 ; GO:0016021 ; GO:0031224 ; GO:0044425	ko04142	Lysosome
Minc3s02886g31961	186	NP_872022.1	Cystinosin homolog	Nematode	32565006	GO:0000099 ; GO:0000101 ; GO:0000323 ; GO:0003333 ; GO:0003674 ; GO:0005215 ; GO:0005342 ; GO:0005575 ; GO:0005622 ; GO:0005623 ; GO:0005737 ; GO:0005764 ; GO:0005765 ; GO:0005773 ; GO:0005774 ; GO:0006810 ; GO:0006811 ; GO:0006820 ; GO:0006865 ; GO:0006897 ; GO:0006909 ; GO:0008150 ; GO:0008509 ; GO:0008514 ; GO:0015075 ; GO:0015171 ; GO:0015179 ; GO:0015184 ; GO:0015562 ; GO:0015711 ; GO:001580…	ko04142	Lysosome
Minc3s00455g12608	443	NP_495704.1	Cystinosin homolog [Caenorhabditis elegans]	C-Ele	17532373	GO:0000099 ; GO:0000101 ; GO:0000323 ; GO:0003333 ; GO:0003674 ; GO:0005215 ; GO:0005342 ; GO:0005575 ; GO:0005622 ; GO:0005623 ; GO:0005737 ; GO:0005764 ; GO:0005765 ; GO:0005773 ; GO:0005774 ; GO:0006810 ; GO:0006811 ; GO:0006820 ; GO:0006865 ; GO:0006897 ; GO:0006909 ; GO:0008150 ; GO:0008509 ; GO:0008514 ; GO:0015075 ; GO:0015171 ; GO:0015179 ; GO:0015184 ; GO:0015562 ; GO:0015711 ; GO:001580…	ko04142	Lysosome
Minc3s00063g03216	419	NP_506031.1	GAlactosidase/N-Acetylgalactosaminidase [Caenorhabditis elegans]	C-Ele	17562946	GO:0003674 ; GO:0003824 ; GO:0004553 ; GO:0004557 ; GO:0005575 ; GO:0005622 ; GO:0005623 ; GO:0005737 ; GO:0005975 ; GO:0006629 ; GO:0006643 ; GO:0006664 ; GO:0006665 ; GO:0006687 ; GO:0006807 ; GO:0008150 ; GO:0008152 ; GO:0009056 ; GO:0009987 ; GO:0015925 ; GO:0016042 ; GO:0016137 ; GO:0016139 ; GO:0016787 ; GO:0016798 ; GO:0019377 ; GO:0030149 ; GO:0044237 ; GO:0044238 ; GO:0044242 ; GO:004424…	ko04142	Lysosome
Minc3s00072g03563	422	NP_506031.1	GAlactosidase/N-Acetylgalactosaminidase [Caenorhabditis elegans]	C-Ele	17562946	GO:0003674 ; GO:0003824 ; GO:0004553 ; GO:0004557 ; GO:0005575 ; GO:0005622 ; GO:0005623 ; GO:0005737 ; GO:0005975 ; GO:0006629 ; GO:0006643 ; GO:0006664 ; GO:0006665 ; GO:0006687 ; GO:0006807 ; GO:0008150 ; GO:0008152 ; GO:0009056 ; GO:0009987 ; GO:0015925 ; GO:0016042 ; GO:0016137 ; GO:0016139 ; GO:0016787 ; GO:0016798 ; GO:0019377 ; GO:0030149 ; GO:0044237 ; GO:0044238 ; GO:0044242 ; GO:004424…	ko04142	Lysosome
Minc3s00912g18796	430	NP_506031.1	GAlactosidase/N-Acetylgalactosaminidase [Caenorhabditis elegans]	C-Ele	17562946	GO:0003674 ; GO:0003824 ; GO:0004553 ; GO:0004557 ; GO:0005575 ; GO:0005622 ; GO:0005623 ; GO:0005737 ; GO:0005975 ; GO:0006629 ; GO:0006643 ; GO:0006664 ; GO:0006665 ; GO:0006687 ; GO:0006807 ; GO:0008150 ; GO:0008152 ; GO:0009056 ; GO:0009987 ; GO:0015925 ; GO:0016042 ; GO:0016137 ; GO:0016139 ; GO:0016787 ; GO:0016798 ; GO:0019377 ; GO:0030149 ; GO:0044237 ; GO:0044238 ; GO:0044242 ; GO:004424…	ko04142	Lysosome
Minc3s01968g27489	430	NP_506031.1	GAlactosidase/N-Acetylgalactosaminidase [Caenorhabditis elegans]	C-Ele	17562946	GO:0003674 ; GO:0003824 ; GO:0004553 ; GO:0004557 ; GO:0005575 ; GO:0005622 ; GO:0005623 ; GO:0005737 ; GO:0005975 ; GO:0006629 ; GO:0006643 ; GO:0006664 ; GO:0006665 ; GO:0006687 ; GO:0006807 ; GO:0008150 ; GO:0008152 ; GO:0009056 ; GO:0009987 ; GO:0015925 ; GO:0016042 ; GO:0016137 ; GO:0016139 ; GO:0016787 ; GO:0016798 ; GO:0019377 ; GO:0030149 ; GO:0044237 ; GO:0044238 ; GO:0044242 ; GO:004424…	ko04142	Lysosome
Minc3s04353g36091	251	NP_741466.1	SaPosin-like Protein family [Caenorhabditis elegans]	C-Ele	25149979	GO:0000323 ; GO:0001664 ; GO:0003674 ; GO:0005102 ; GO:0005488 ; GO:0005515 ; GO:0005575 ; GO:0005622 ; GO:0005623 ; GO:0005737 ; GO:0005764 ; GO:0005773 ; GO:0006629 ; GO:0006643 ; GO:0006665 ; GO:0006807 ; GO:0008047 ; GO:0008150 ; GO:0008152 ; GO:0010564 ; GO:0030234 ; GO:0033043 ; GO:0040020 ; GO:0042127 ; GO:0043085 ; GO:0043226 ; GO:0043227 ; GO:0043229 ; GO:0043231 ; GO:0044093 ; GO:004423…	ko04142	Lysosome
Minc3s00014g00909	927	NP_494570.1	AP-3 complex subunit delta [Caenorhabditis elegans]	C-Ele	17536815	GO:0002119 ; GO:0002164 ; GO:0003674 ; GO:0005215 ; GO:0005575 ; GO:0005622 ; GO:0005623 ; GO:0005737 ; GO:0005794 ; GO:0006810 ; GO:0006886 ; GO:0007275 ; GO:0008104 ; GO:0008150 ; GO:0008565 ; GO:0009653 ; GO:0009790 ; GO:0009791 ; GO:0009792 ; GO:0009987 ; GO:0010171 ; GO:0012505 ; GO:0015031 ; GO:0015197 ; GO:0015833 ; GO:0016020 ; GO:0016192 ; GO:0022892 ; GO:0030117 ; GO:0030119 ; GO:003012…	ko04142	Lysosome
Minc3s00665g15815	702	NP_494570.1	AP-3 complex subunit delta [Caenorhabditis elegans]	C-Ele	17536815	GO:0002119 ; GO:0002164 ; GO:0003674 ; GO:0005215 ; GO:0005575 ; GO:0005622 ; GO:0005623 ; GO:0005737 ; GO:0005794 ; GO:0006810 ; GO:0006886 ; GO:0007275 ; GO:0008104 ; GO:0008150 ; GO:0008565 ; GO:0009653 ; GO:0009790 ; GO:0009791 ; GO:0009792 ; GO:0009987 ; GO:0010171 ; GO:0012505 ; GO:0015031 ; GO:0015197 ; GO:0015833 ; GO:0016020 ; GO:0016192 ; GO:0022892 ; GO:0030117 ; GO:0030119 ; GO:003012…	ko04142	Lysosome
Minc3s00665g15816	153	NP_494570.1	AP-3 complex subunit delta [Caenorhabditis elegans]	C-Ele	17536815	GO:0002119 ; GO:0002164 ; GO:0003674 ; GO:0005215 ; GO:0005575 ; GO:0005622 ; GO:0005623 ; GO:0005737 ; GO:0005794 ; GO:0006810 ; GO:0006886 ; GO:0007275 ; GO:0008104 ; GO:0008150 ; GO:0008565 ; GO:0009653 ; GO:0009790 ; GO:0009791 ; GO:0009792 ; GO:0009987 ; GO:0010171 ; GO:0012505 ; GO:0015031 ; GO:0015197 ; GO:0015833 ; GO:0016020 ; GO:0016192 ; GO:0022892 ; GO:0030117 ; GO:0030119 ; GO:003012…	ko04142	Lysosome
Minc3s00665g15817	112	NP_494570.1	AP-3 complex subunit delta [Caenorhabditis elegans]	C-Ele	17536815	GO:0002119 ; GO:0002164 ; GO:0003674 ; GO:0005215 ; GO:0005575 ; GO:0005622 ; GO:0005623 ; GO:0005737 ; GO:0005794 ; GO:0006810 ; GO:0006886 ; GO:0007275 ; GO:0008104 ; GO:0008150 ; GO:0008565 ; GO:0009653 ; GO:0009790 ; GO:0009791 ; GO:0009792 ; GO:0009987 ; GO:0010171 ; GO:0012505 ; GO:0015031 ; GO:0015197 ; GO:0015833 ; GO:0016020 ; GO:0016192 ; GO:0022892 ; GO:0030117 ; GO:0030119 ; GO:003012…	ko04142	Lysosome
Minc3s00465g12813	157	NP_504559.1	AP complex subunit sigma [Caenorhabditis elegans]	C-Ele	17560364	GO:0000003 ; GO:0002119 ; GO:0002164 ; GO:0003674 ; GO:0005215 ; GO:0005488 ; GO:0005515 ; GO:0005575 ; GO:0005622 ; GO:0005623 ; GO:0005737 ; GO:0005794 ; GO:0005798 ; GO:0006810 ; GO:0007275 ; GO:0008104 ; GO:0008105 ; GO:0008150 ; GO:0008565 ; GO:0009790 ; GO:0009791 ; GO:0009792 ; GO:0009987 ; GO:0012505 ; GO:0012506 ; GO:0012510 ; GO:0015031 ; GO:0015197 ; GO:0015833 ; GO:0016020 ; GO:002289…	ko04142	Lysosome
Minc3s02267g29169	106	NP_504559.1	AP complex subunit sigma [Caenorhabditis elegans]	C-Ele	17560364	GO:0000003 ; GO:0002119 ; GO:0002164 ; GO:0003674 ; GO:0005215 ; GO:0005488 ; GO:0005515 ; GO:0005575 ; GO:0005622 ; GO:0005623 ; GO:0005737 ; GO:0005794 ; GO:0005798 ; GO:0006810 ; GO:0007275 ; GO:0008104 ; GO:0008105 ; GO:0008150 ; GO:0008565 ; GO:0009790 ; GO:0009791 ; GO:0009792 ; GO:0009987 ; GO:0012505 ; GO:0012506 ; GO:0012510 ; GO:0015031 ; GO:0015197 ; GO:0015833 ; GO:0016020 ; GO:002289…	ko04142	Lysosome
Minc3s04605g36644	157	NP_504559.1	AP complex subunit sigma [Caenorhabditis elegans]	C-Ele	17560364	GO:0000003 ; GO:0002119 ; GO:0002164 ; GO:0003674 ; GO:0005215 ; GO:0005488 ; GO:0005515 ; GO:0005575 ; GO:0005622 ; GO:0005623 ; GO:0005737 ; GO:0005794 ; GO:0005798 ; GO:0006810 ; GO:0007275 ; GO:0008104 ; GO:0008105 ; GO:0008150 ; GO:0008565 ; GO:0009790 ; GO:0009791 ; GO:0009792 ; GO:0009987 ; GO:0012505 ; GO:0012506 ; GO:0012510 ; GO:0015031 ; GO:0015197 ; GO:0015833 ; GO:0016020 ; GO:002289…	ko04142	Lysosome
Minc3s00405g11759	151	NP_001040675.1	AP-1 complex subunit mu-1-I [Caenorhabditis elegans]	C-Ele	115532320	GO:0002119 ; GO:0002164 ; GO:0002790 ; GO:0003674 ; GO:0005575 ; GO:0005622 ; GO:0005623 ; GO:0005737 ; GO:0005794 ; GO:0005798 ; GO:0006810 ; GO:0006886 ; GO:0006996 ; GO:0007275 ; GO:0008104 ; GO:0008105 ; GO:0008150 ; GO:0009306 ; GO:0009653 ; GO:0009790 ; GO:0009791 ; GO:0009792 ; GO:0009987 ; GO:0010927 ; GO:0012505 ; GO:0012506 ; GO:0012510 ; GO:0015031 ; GO:0015833 ; GO:0016020 ; GO:001604…	ko04142	Lysosome
Minc3s00405g11761	87	NP_001040675.1	AP-1 complex subunit mu-1-I [Caenorhabditis elegans]	C-Ele	115532320	GO:0002119 ; GO:0002164 ; GO:0002790 ; GO:0003674 ; GO:0005575 ; GO:0005622 ; GO:0005623 ; GO:0005737 ; GO:0005794 ; GO:0005798 ; GO:0006810 ; GO:0006886 ; GO:0006996 ; GO:0007275 ; GO:0008104 ; GO:0008105 ; GO:0008150 ; GO:0009306 ; GO:0009653 ; GO:0009790 ; GO:0009791 ; GO:0009792 ; GO:0009987 ; GO:0010927 ; GO:0012505 ; GO:0012506 ; GO:0012510 ; GO:0015031 ; GO:0015833 ; GO:0016020 ; GO:001604…	ko04142	Lysosome
Minc3s01087g20586	191	NP_001040675.1	AP-1 complex subunit mu-1-I [Caenorhabditis elegans]	C-Ele	115532320	GO:0002119 ; GO:0002164 ; GO:0002790 ; GO:0003674 ; GO:0005575 ; GO:0005622 ; GO:0005623 ; GO:0005737 ; GO:0005794 ; GO:0005798 ; GO:0006810 ; GO:0006886 ; GO:0006996 ; GO:0007275 ; GO:0008104 ; GO:0008105 ; GO:0008150 ; GO:0009306 ; GO:0009653 ; GO:0009790 ; GO:0009791 ; GO:0009792 ; GO:0009987 ; GO:0010927 ; GO:0012505 ; GO:0012506 ; GO:0012510 ; GO:0015031 ; GO:0015833 ; GO:0016020 ; GO:001604…	ko04142	Lysosome
Minc3s00005g00311	857	NP_740937.1	AdaPtin, Gamma chain (clathrin associated complex) [Caenorhabditis elegans]	C-Ele	25145450	GO:0002119 ; GO:0002164 ; GO:0002790 ; GO:0003674 ; GO:0005215 ; GO:0005488 ; GO:0005515 ; GO:0005575 ; GO:0005622 ; GO:0005623 ; GO:0005737 ; GO:0005794 ; GO:0005798 ; GO:0006810 ; GO:0006886 ; GO:0007275 ; GO:0008104 ; GO:0008105 ; GO:0008150 ; GO:0008565 ; GO:0009306 ; GO:0009790 ; GO:0009791 ; GO:0009792 ; GO:0009987 ; GO:0012505 ; GO:0012506 ; GO:0012510 ; GO:0015031 ; GO:0015197 ; GO:001583…	ko04142	Lysosome
Minc3s00284g09378	488	NP_740937.1	AdaPtin, Gamma chain (clathrin associated complex) [Caenorhabditis elegans]	C-Ele	25145450	GO:0002119 ; GO:0002164 ; GO:0002790 ; GO:0003674 ; GO:0005215 ; GO:0005488 ; GO:0005515 ; GO:0005575 ; GO:0005622 ; GO:0005623 ; GO:0005737 ; GO:0005794 ; GO:0005798 ; GO:0006810 ; GO:0006886 ; GO:0007275 ; GO:0008104 ; GO:0008105 ; GO:0008150 ; GO:0008565 ; GO:0009306 ; GO:0009790 ; GO:0009791 ; GO:0009792 ; GO:0009987 ; GO:0012505 ; GO:0012506 ; GO:0012510 ; GO:0015031 ; GO:0015197 ; GO:001583…	ko04142	Lysosome
Minc3s00284g09379	419	NP_740937.1	AdaPtin, Gamma chain (clathrin associated complex) [Caenorhabditis elegans]	C-Ele	25145450	GO:0002119 ; GO:0002164 ; GO:0002790 ; GO:0003674 ; GO:0005215 ; GO:0005488 ; GO:0005515 ; GO:0005575 ; GO:0005622 ; GO:0005623 ; GO:0005737 ; GO:0005794 ; GO:0005798 ; GO:0006810 ; GO:0006886 ; GO:0007275 ; GO:0008104 ; GO:0008105 ; GO:0008150 ; GO:0008565 ; GO:0009306 ; GO:0009790 ; GO:0009791 ; GO:0009792 ; GO:0009987 ; GO:0012505 ; GO:0012506 ; GO:0012510 ; GO:0015031 ; GO:0015197 ; GO:001583…	ko04142	Lysosome
Minc3s11812g45167	58	NP_498817.1	Cell-death-related nuclease 7 [Caenorhabditis elegans]	C-Ele	17552978	GO:0000737 ; GO:0003674 ; GO:0003824 ; GO:0004518 ; GO:0004519 ; GO:0004520 ; GO:0004531 ; GO:0004536 ; GO:0005575 ; GO:0005622 ; GO:0005623 ; GO:0006139 ; GO:0006259 ; GO:0006308 ; GO:0006309 ; GO:0006725 ; GO:0006807 ; GO:0006915 ; GO:0006921 ; GO:0008150 ; GO:0008152 ; GO:0008219 ; GO:0009056 ; GO:0009057 ; GO:0009987 ; GO:0012501 ; GO:0016043 ; GO:0016787 ; GO:0016788 ; GO:0016889 ; GO:001689…	ko04142	Lysosome
Minc3s00405g11760	261	NP_491572.2	AdaPtin, Mu/medium chain (clathrin associated complex) [Caenorhabditis elegans]	C-Ele	25145554	GO:0000003 ; GO:0002119 ; GO:0002164 ; GO:0002376 ; GO:0002790 ; GO:0005575 ; GO:0005622 ; GO:0005623 ; GO:0005737 ; GO:0006810 ; GO:0006886 ; GO:0006950 ; GO:0006952 ; GO:0006955 ; GO:0007275 ; GO:0008104 ; GO:0008105 ; GO:0008150 ; GO:0009306 ; GO:0009791 ; GO:0009987 ; GO:0015031 ; GO:0015833 ; GO:0016020 ; GO:0016192 ; GO:0030117 ; GO:0030118 ; GO:0030119 ; GO:0030131 ; GO:0032501 ; GO:003250…	ko04142	Lysosome
Minc3s01277g22392	422	NP_491572.2	AdaPtin, Mu/medium chain (clathrin associated complex) [Caenorhabditis elegans]	C-Ele	25145554	GO:0000003 ; GO:0002119 ; GO:0002164 ; GO:0002376 ; GO:0002790 ; GO:0005575 ; GO:0005622 ; GO:0005623 ; GO:0005737 ; GO:0006810 ; GO:0006886 ; GO:0006950 ; GO:0006952 ; GO:0006955 ; GO:0007275 ; GO:0008104 ; GO:0008105 ; GO:0008150 ; GO:0009306 ; GO:0009791 ; GO:0009987 ; GO:0015031 ; GO:0015833 ; GO:0016020 ; GO:0016192 ; GO:0030117 ; GO:0030118 ; GO:0030119 ; GO:0030131 ; GO:0032501 ; GO:003250…	ko04142	Lysosome
Minc3s01387g23386	413	NP_491572.2	AdaPtin, Mu/medium chain (clathrin associated complex) [Caenorhabditis elegans]	C-Ele	25145554	GO:0000003 ; GO:0002119 ; GO:0002164 ; GO:0002376 ; GO:0002790 ; GO:0005575 ; GO:0005622 ; GO:0005623 ; GO:0005737 ; GO:0006810 ; GO:0006886 ; GO:0006950 ; GO:0006952 ; GO:0006955 ; GO:0007275 ; GO:0008104 ; GO:0008105 ; GO:0008150 ; GO:0009306 ; GO:0009791 ; GO:0009987 ; GO:0015031 ; GO:0015833 ; GO:0016020 ; GO:0016192 ; GO:0030117 ; GO:0030118 ; GO:0030119 ; GO:0030131 ; GO:0032501 ; GO:003250…	ko04142	Lysosome
Minc3s02291g29289	422	NP_491572.2	AdaPtin, Mu/medium chain (clathrin associated complex) [Caenorhabditis elegans]	C-Ele	25145554	GO:0000003 ; GO:0002119 ; GO:0002164 ; GO:0002376 ; GO:0002790 ; GO:0005575 ; GO:0005622 ; GO:0005623 ; GO:0005737 ; GO:0006810 ; GO:0006886 ; GO:0006950 ; GO:0006952 ; GO:0006955 ; GO:0007275 ; GO:0008104 ; GO:0008105 ; GO:0008150 ; GO:0009306 ; GO:0009791 ; GO:0009987 ; GO:0015031 ; GO:0015833 ; GO:0016020 ; GO:0016192 ; GO:0030117 ; GO:0030118 ; GO:0030119 ; GO:0030131 ; GO:0032501 ; GO:003250…	ko04142	Lysosome
Minc3s11125g44636	66	NP_491572.2	AdaPtin, Mu/medium chain (clathrin associated complex) [Caenorhabditis elegans]	C-Ele	25145554	GO:0000003 ; GO:0002119 ; GO:0002164 ; GO:0002376 ; GO:0002790 ; GO:0005575 ; GO:0005622 ; GO:0005623 ; GO:0005737 ; GO:0006810 ; GO:0006886 ; GO:0006950 ; GO:0006952 ; GO:0006955 ; GO:0007275 ; GO:0008104 ; GO:0008105 ; GO:0008150 ; GO:0009306 ; GO:0009791 ; GO:0009987 ; GO:0015031 ; GO:0015833 ; GO:0016020 ; GO:0016192 ; GO:0030117 ; GO:0030118 ; GO:0030119 ; GO:0030131 ; GO:0032501 ; GO:003250…	ko04142	Lysosome
Minc3s00008g00557	438	NP_508184.2	AdaPtin, Mu/medium chain (clathrin associated complex) [Caenorhabditis elegans]	C-Ele	71991553	GO:0002119 ; GO:0002164 ; GO:0005575 ; GO:0005622 ; GO:0005623 ; GO:0005737 ; GO:0006810 ; GO:0006886 ; GO:0006996 ; GO:0007033 ; GO:0007040 ; GO:0007275 ; GO:0008104 ; GO:0008150 ; GO:0009653 ; GO:0009790 ; GO:0009791 ; GO:0009792 ; GO:0009987 ; GO:0010171 ; GO:0010876 ; GO:0015031 ; GO:0015833 ; GO:0016020 ; GO:0016043 ; GO:0016192 ; GO:0019915 ; GO:0030117 ; GO:0030118 ; GO:0030119 ; GO:003013…	ko04142	Lysosome
Minc3s00710g16412	418	NP_508184.2	AdaPtin, Mu/medium chain (clathrin associated complex) [Caenorhabditis elegans]	C-Ele	71991553	GO:0002119 ; GO:0002164 ; GO:0005575 ; GO:0005622 ; GO:0005623 ; GO:0005737 ; GO:0006810 ; GO:0006886 ; GO:0006996 ; GO:0007033 ; GO:0007040 ; GO:0007275 ; GO:0008104 ; GO:0008150 ; GO:0009653 ; GO:0009790 ; GO:0009791 ; GO:0009792 ; GO:0009987 ; GO:0010171 ; GO:0010876 ; GO:0015031 ; GO:0015833 ; GO:0016020 ; GO:0016043 ; GO:0016192 ; GO:0019915 ; GO:0030117 ; GO:0030118 ; GO:0030119 ; GO:003013…	ko04142	Lysosome
Minc3s01277g22393	1067	NP_492170.2	AP-3 complex subunit beta [Caenorhabditis elegans]	C-Ele	392886267	GO:0002119 ; GO:0002164 ; GO:0005575 ; GO:0005622 ; GO:0005623 ; GO:0005737 ; GO:0006810 ; GO:0006886 ; GO:0006996 ; GO:0007033 ; GO:0007040 ; GO:0007275 ; GO:0008104 ; GO:0008150 ; GO:0009653 ; GO:0009790 ; GO:0009791 ; GO:0009792 ; GO:0009987 ; GO:0010171 ; GO:0010876 ; GO:0015031 ; GO:0015833 ; GO:0016020 ; GO:0016043 ; GO:0016192 ; GO:0019915 ; GO:0030117 ; GO:0030119 ; GO:0030123 ; GO:003250…	ko04142	Lysosome
Minc3s02291g29290	1132	NP_492170.2	AP-3 complex subunit beta [Caenorhabditis elegans]	C-Ele	392886267	GO:0002119 ; GO:0002164 ; GO:0005575 ; GO:0005622 ; GO:0005623 ; GO:0005737 ; GO:0006810 ; GO:0006886 ; GO:0006996 ; GO:0007033 ; GO:0007040 ; GO:0007275 ; GO:0008104 ; GO:0008150 ; GO:0009653 ; GO:0009790 ; GO:0009791 ; GO:0009792 ; GO:0009987 ; GO:0010171 ; GO:0010876 ; GO:0015031 ; GO:0015833 ; GO:0016020 ; GO:0016043 ; GO:0016192 ; GO:0019915 ; GO:0030117 ; GO:0030119 ; GO:0030123 ; GO:003250…	ko04142	Lysosome
Minc3s00137g05759	144	XP_003375485.1	lipopolysaccharide-induced tumor necrosis factor-alpha factor-like protein [Trichinella spiralis]	Nematode	339247703	-	ko04142	Lysosome
Minc3s00370g11147	129	XP_003375485.1	lipopolysaccharide-induced tumor necrosis factor-alpha factor-like protein [Trichinella spiralis]	Nematode	339247703	-	ko04142	Lysosome
Minc3s02414g29906	109	XP_003375485.1	lipopolysaccharide-induced tumor necrosis factor-alpha factor-like protein [Trichinella spiralis]	Nematode	339247703	-	ko04142	Lysosome
Minc3s02685g31186	144	XP_003375485.1	lipopolysaccharide-induced tumor necrosis factor-alpha factor-like protein [Trichinella spiralis]	Nematode	339247703	-	ko04142	Lysosome
Minc3s04246g35843	157	XP_003140543.1	hypothetical protein LOAG_04960	Nematode	312075723	-	ko04142	Lysosome
Minc3s00320g10137	154	XP_003136063.1	hypothetical protein LOAG_00475	Nematode	312066004	-	ko04142	Lysosome
Minc3s00436g12293	142	XP_003136063.1	hypothetical protein LOAG_00475	Nematode	312066004	-	ko04142	Lysosome
Minc3s00436g12295	173	XP_003136063.1	hypothetical protein LOAG_00475	Nematode	312066004	-	ko04142	Lysosome
Minc3s00436g12298	150	XP_003136063.1	hypothetical protein LOAG_00475	Nematode	312066004	-	ko04142	Lysosome
Minc3s00536g13928	124	XP_003136063.1	hypothetical protein LOAG_00475	Nematode	312066004	-	ko04142	Lysosome
Minc3s00959g19306	218	XP_002644560.1	Hypothetical protein CBG14497	Nematode	268579155	-	ko04142	Lysosome
Minc3s00036g02113	206	XP_002640800.1	Hypothetical protein CBG15681	Nematode	268570651	-	ko04142	Lysosome
Minc3s00100g04556	206	XP_002640800.1	Hypothetical protein CBG15681	Nematode	268570651	-	ko04142	Lysosome
Minc3s00766g17070	548	XP_002640800.1	Hypothetical protein CBG15681	Nematode	268570651	-	ko04142	Lysosome
Minc3s01576g24841	502	XP_002640800.1	Hypothetical protein CBG15681	Nematode	268570651	-	ko04142	Lysosome
Minc3s01841g26669	541	XP_002640800.1	Hypothetical protein CBG15681	Nematode	268570651	-	ko04142	Lysosome
Minc3s02071g28106	191	XP_002640800.1	Hypothetical protein CBG15681	Nematode	268570651	-	ko04142	Lysosome
Minc3s05916g39032	523	XP_002640800.1	Hypothetical protein CBG15681	Nematode	268570651	-	ko04142	Lysosome
Minc3s08049g41839	81	XP_002640800.1	Hypothetical protein CBG15681	Nematode	268570651	-	ko04142	Lysosome
Minc3s01198g21637	267	XP_001901223.1	CLN3 protein	Nematode	170592941	-	ko04142	Lysosome
Minc3s00127g05433	415	NP_504575.1	Calreticulin [Caenorhabditis elegans]	C-Ele	17565428	GO:0000003 ; GO:0003008 ; GO:0003674 ; GO:0005488 ; GO:0005509 ; GO:0005515 ; GO:0005575 ; GO:0005622 ; GO:0005623 ; GO:0005737 ; GO:0005783 ; GO:0005788 ; GO:0006457 ; GO:0006950 ; GO:0006986 ; GO:0007044 ; GO:0007154 ; GO:0007165 ; GO:0007588 ; GO:0008150 ; GO:0008152 ; GO:0008219 ; GO:0009266 ; GO:0009408 ; GO:0009628 ; GO:0009987 ; GO:0010033 ; GO:0010468 ; GO:0012501 ; GO:0012505 ; GO:001604…	ko04141 ; ko04145	Protein processing in endoplasmic reticulum ; Phagosome
Minc3s00630g15348	415	NP_504575.1	Calreticulin [Caenorhabditis elegans]	C-Ele	17565428	GO:0000003 ; GO:0003008 ; GO:0003674 ; GO:0005488 ; GO:0005509 ; GO:0005515 ; GO:0005575 ; GO:0005622 ; GO:0005623 ; GO:0005737 ; GO:0005783 ; GO:0005788 ; GO:0006457 ; GO:0006950 ; GO:0006986 ; GO:0007044 ; GO:0007154 ; GO:0007165 ; GO:0007588 ; GO:0008150 ; GO:0008152 ; GO:0008219 ; GO:0009266 ; GO:0009408 ; GO:0009628 ; GO:0009987 ; GO:0010033 ; GO:0010468 ; GO:0012501 ; GO:0012505 ; GO:001604…	ko04141 ; ko04145	Protein processing in endoplasmic reticulum ; Phagosome
Minc3s10670g44261	66	NP_504575.1	Calreticulin [Caenorhabditis elegans]	C-Ele	17565428	GO:0000003 ; GO:0003008 ; GO:0003674 ; GO:0005488 ; GO:0005509 ; GO:0005515 ; GO:0005575 ; GO:0005622 ; GO:0005623 ; GO:0005737 ; GO:0005783 ; GO:0005788 ; GO:0006457 ; GO:0006950 ; GO:0006986 ; GO:0007044 ; GO:0007154 ; GO:0007165 ; GO:0007588 ; GO:0008150 ; GO:0008152 ; GO:0008219 ; GO:0009266 ; GO:0009408 ; GO:0009628 ; GO:0009987 ; GO:0010033 ; GO:0010468 ; GO:0012501 ; GO:0012505 ; GO:001604…	ko04141 ; ko04145	Protein processing in endoplasmic reticulum ; Phagosome
Minc3s08308g42122	158	NP_499176.1	Calnexin [Caenorhabditis elegans]	C-Ele	17552760	GO:0003674 ; GO:0005488 ; GO:0005509 ; GO:0005515 ; GO:0005575 ; GO:0005622 ; GO:0005623 ; GO:0005737 ; GO:0005783 ; GO:0005789 ; GO:0006457 ; GO:0006950 ; GO:0006986 ; GO:0007154 ; GO:0007165 ; GO:0007275 ; GO:0008150 ; GO:0008152 ; GO:0009266 ; GO:0009408 ; GO:0009628 ; GO:0009790 ; GO:0009792 ; GO:0009987 ; GO:0010033 ; GO:0012505 ; GO:0016020 ; GO:0016021 ; GO:0023052 ; GO:0030176 ; GO:003024…	ko04141 ; ko04145	Protein processing in endoplasmic reticulum ; Phagosome
Minc3s06499g39913	56	NP_502349.1	Ubiquitin Fusion Degradation (yeast UFD homolog) [Caenorhabditis elegans]	C-Ele	17539896	GO:0000003 ; GO:0002119 ; GO:0002164 ; GO:0003006 ; GO:0005575 ; GO:0005622 ; GO:0005623 ; GO:0005634 ; GO:0005737 ; GO:0005783 ; GO:0005789 ; GO:0006508 ; GO:0006511 ; GO:0006515 ; GO:0006950 ; GO:0007275 ; GO:0007548 ; GO:0007568 ; GO:0008150 ; GO:0008152 ; GO:0008340 ; GO:0008406 ; GO:0009056 ; GO:0009057 ; GO:0009790 ; GO:0009791 ; GO:0009792 ; GO:0009987 ; GO:0010033 ; GO:0010259 ; GO:001250…	ko04141	Protein processing in endoplasmic reticulum
Minc3s00178g06863	362	NP_502348.1	Ubiquitin fusion degradation protein 1 homolog [Caenorhabditis elegans]	C-Ele	17539898	GO:0000003 ; GO:0002119 ; GO:0002164 ; GO:0003006 ; GO:0005575 ; GO:0005622 ; GO:0005623 ; GO:0005634 ; GO:0005737 ; GO:0005783 ; GO:0005789 ; GO:0006508 ; GO:0006511 ; GO:0006515 ; GO:0006950 ; GO:0007275 ; GO:0007548 ; GO:0007568 ; GO:0008150 ; GO:0008152 ; GO:0008340 ; GO:0008406 ; GO:0009056 ; GO:0009057 ; GO:0009790 ; GO:0009791 ; GO:0009792 ; GO:0009987 ; GO:0010033 ; GO:0010259 ; GO:001250…	ko04141	Protein processing in endoplasmic reticulum
Minc3s00182g06982	346	NP_502348.1	Ubiquitin fusion degradation protein 1 homolog [Caenorhabditis elegans]	C-Ele	17539898	GO:0000003 ; GO:0002119 ; GO:0002164 ; GO:0003006 ; GO:0005575 ; GO:0005622 ; GO:0005623 ; GO:0005634 ; GO:0005737 ; GO:0005783 ; GO:0005789 ; GO:0006508 ; GO:0006511 ; GO:0006515 ; GO:0006950 ; GO:0007275 ; GO:0007548 ; GO:0007568 ; GO:0008150 ; GO:0008152 ; GO:0008340 ; GO:0008406 ; GO:0009056 ; GO:0009057 ; GO:0009790 ; GO:0009791 ; GO:0009792 ; GO:0009987 ; GO:0010033 ; GO:0010259 ; GO:001250…	ko04141	Protein processing in endoplasmic reticulum
Minc3s04996g37401	346	NP_502348.1	Ubiquitin fusion degradation protein 1 homolog [Caenorhabditis elegans]	C-Ele	17539898	GO:0000003 ; GO:0002119 ; GO:0002164 ; GO:0003006 ; GO:0005575 ; GO:0005622 ; GO:0005623 ; GO:0005634 ; GO:0005737 ; GO:0005783 ; GO:0005789 ; GO:0006508 ; GO:0006511 ; GO:0006515 ; GO:0006950 ; GO:0007275 ; GO:0007548 ; GO:0007568 ; GO:0008150 ; GO:0008152 ; GO:0008340 ; GO:0008406 ; GO:0009056 ; GO:0009057 ; GO:0009790 ; GO:0009791 ; GO:0009792 ; GO:0009987 ; GO:0010033 ; GO:0010259 ; GO:001250…	ko04141	Protein processing in endoplasmic reticulum
Minc3s11683g45071	192	NP_502348.1	Ubiquitin fusion degradation protein 1 homolog [Caenorhabditis elegans]	C-Ele	17539898	GO:0000003 ; GO:0002119 ; GO:0002164 ; GO:0003006 ; GO:0005575 ; GO:0005622 ; GO:0005623 ; GO:0005634 ; GO:0005737 ; GO:0005783 ; GO:0005789 ; GO:0006508 ; GO:0006511 ; GO:0006515 ; GO:0006950 ; GO:0007275 ; GO:0007548 ; GO:0007568 ; GO:0008150 ; GO:0008152 ; GO:0008340 ; GO:0008406 ; GO:0009056 ; GO:0009057 ; GO:0009790 ; GO:0009791 ; GO:0009792 ; GO:0009987 ; GO:0010033 ; GO:0010259 ; GO:001250…	ko04141	Protein processing in endoplasmic reticulum
Minc3s00460g12687	266	NP_495094.1	NPL (yeast Nuclear Protein Localization) homolog [Caenorhabditis elegans]	C-Ele	17534583	GO:0002119 ; GO:0002164 ; GO:0003674 ; GO:0005488 ; GO:0005515 ; GO:0005575 ; GO:0005622 ; GO:0005623 ; GO:0005634 ; GO:0005737 ; GO:0005783 ; GO:0005789 ; GO:0006508 ; GO:0006511 ; GO:0006515 ; GO:0006810 ; GO:0006897 ; GO:0006898 ; GO:0006950 ; GO:0007275 ; GO:0007568 ; GO:0008150 ; GO:0008152 ; GO:0008270 ; GO:0008340 ; GO:0009056 ; GO:0009057 ; GO:0009790 ; GO:0009791 ; GO:0009792 ; GO:000998…	ko04141	Protein processing in endoplasmic reticulum
Minc3s02014g27773	403	NP_495094.1	NPL (yeast Nuclear Protein Localization) homolog [Caenorhabditis elegans]	C-Ele	17534583	GO:0002119 ; GO:0002164 ; GO:0003674 ; GO:0005488 ; GO:0005515 ; GO:0005575 ; GO:0005622 ; GO:0005623 ; GO:0005634 ; GO:0005737 ; GO:0005783 ; GO:0005789 ; GO:0006508 ; GO:0006511 ; GO:0006515 ; GO:0006810 ; GO:0006897 ; GO:0006898 ; GO:0006950 ; GO:0007275 ; GO:0007568 ; GO:0008150 ; GO:0008152 ; GO:0008270 ; GO:0008340 ; GO:0009056 ; GO:0009057 ; GO:0009790 ; GO:0009791 ; GO:0009792 ; GO:000998…	ko04141	Protein processing in endoplasmic reticulum
Minc3s00117g05077	114	NP_495093.1	NPL (yeast Nuclear Protein Localization) homolog [Caenorhabditis elegans]	C-Ele	17534585	GO:0002119 ; GO:0002164 ; GO:0003674 ; GO:0005488 ; GO:0005515 ; GO:0005575 ; GO:0005622 ; GO:0005623 ; GO:0005634 ; GO:0005737 ; GO:0005783 ; GO:0005789 ; GO:0006508 ; GO:0006511 ; GO:0006515 ; GO:0006810 ; GO:0006897 ; GO:0006898 ; GO:0006950 ; GO:0007275 ; GO:0007568 ; GO:0008150 ; GO:0008152 ; GO:0008270 ; GO:0008340 ; GO:0009056 ; GO:0009057 ; GO:0009790 ; GO:0009791 ; GO:0009792 ; GO:000998…	ko04141	Protein processing in endoplasmic reticulum
Minc3s00840g17972	1561	NP_509268.1	UDP-Glucose Glycoprotein glucosylTransferase [Caenorhabditis elegans]	C-Ele	17567905	GO:0003674 ; GO:0003824 ; GO:0003980 ; GO:0005488 ; GO:0005515 ; GO:0005575 ; GO:0005622 ; GO:0005623 ; GO:0005737 ; GO:0005783 ; GO:0005975 ; GO:0006011 ; GO:0006139 ; GO:0006457 ; GO:0006458 ; GO:0006464 ; GO:0006486 ; GO:0006487 ; GO:0006508 ; GO:0006515 ; GO:0006725 ; GO:0006753 ; GO:0006793 ; GO:0006796 ; GO:0006807 ; GO:0006950 ; GO:0006986 ; GO:0007154 ; GO:0007165 ; GO:0008150 ; GO:000815…	ko04141	Protein processing in endoplasmic reticulum
Minc3s02381g29764	1561	NP_509268.1	UDP-Glucose Glycoprotein glucosylTransferase [Caenorhabditis elegans]	C-Ele	17567905	GO:0003674 ; GO:0003824 ; GO:0003980 ; GO:0005488 ; GO:0005515 ; GO:0005575 ; GO:0005622 ; GO:0005623 ; GO:0005737 ; GO:0005783 ; GO:0005975 ; GO:0006011 ; GO:0006139 ; GO:0006457 ; GO:0006458 ; GO:0006464 ; GO:0006486 ; GO:0006487 ; GO:0006508 ; GO:0006515 ; GO:0006725 ; GO:0006753 ; GO:0006793 ; GO:0006796 ; GO:0006807 ; GO:0006950 ; GO:0006986 ; GO:0007154 ; GO:0007165 ; GO:0008150 ; GO:000815…	ko04141	Protein processing in endoplasmic reticulum
Minc3s02743g31415	436	NP_509268.1	UDP-Glucose Glycoprotein glucosylTransferase [Caenorhabditis elegans]	Nematode	17567905	GO:0003674 ; GO:0003824 ; GO:0003980 ; GO:0005488 ; GO:0005515 ; GO:0005575 ; GO:0005622 ; GO:0005623 ; GO:0005737 ; GO:0005783 ; GO:0005975 ; GO:0006011 ; GO:0006139 ; GO:0006457 ; GO:0006458 ; GO:0006464 ; GO:0006486 ; GO:0006487 ; GO:0006508 ; GO:0006515 ; GO:0006725 ; GO:0006753 ; GO:0006793 ; GO:0006796 ; GO:0006807 ; GO:0006950 ; GO:0006986 ; GO:0007154 ; GO:0007165 ; GO:0008150 ; GO:000815…	ko04141	Protein processing in endoplasmic reticulum
Minc3s01561g24729	158	NP_498590.4	Derlin-2 [Caenorhabditis elegans]	C-Ele	115534194	GO:0001558 ; GO:0005575 ; GO:0005622 ; GO:0005623 ; GO:0005737 ; GO:0005783 ; GO:0005789 ; GO:0006508 ; GO:0006511 ; GO:0006810 ; GO:0006886 ; GO:0006950 ; GO:0006986 ; GO:0007154 ; GO:0007165 ; GO:0008104 ; GO:0008150 ; GO:0008152 ; GO:0008284 ; GO:0009056 ; GO:0009057 ; GO:0009987 ; GO:0010033 ; GO:0010498 ; GO:0012505 ; GO:0015031 ; GO:0015833 ; GO:0016020 ; GO:0016021 ; GO:0019538 ; GO:001994…	ko04141	Protein processing in endoplasmic reticulum
Minc3s01561g24730	104	NP_498590.4	Derlin-2 [Caenorhabditis elegans]	C-Ele	115534194	GO:0001558 ; GO:0005575 ; GO:0005622 ; GO:0005623 ; GO:0005737 ; GO:0005783 ; GO:0005789 ; GO:0006508 ; GO:0006511 ; GO:0006810 ; GO:0006886 ; GO:0006950 ; GO:0006986 ; GO:0007154 ; GO:0007165 ; GO:0008104 ; GO:0008150 ; GO:0008152 ; GO:0008284 ; GO:0009056 ; GO:0009057 ; GO:0009987 ; GO:0010033 ; GO:0010498 ; GO:0012505 ; GO:0015031 ; GO:0015833 ; GO:0016020 ; GO:0016021 ; GO:0019538 ; GO:001994…	ko04141	Protein processing in endoplasmic reticulum
Minc3s02743g31417	269	NP_498590.4	Derlin-2 [Caenorhabditis elegans]	C-Ele	115534194	GO:0001558 ; GO:0005575 ; GO:0005622 ; GO:0005623 ; GO:0005737 ; GO:0005783 ; GO:0005789 ; GO:0006508 ; GO:0006511 ; GO:0006810 ; GO:0006886 ; GO:0006950 ; GO:0006986 ; GO:0007154 ; GO:0007165 ; GO:0008104 ; GO:0008150 ; GO:0008152 ; GO:0008284 ; GO:0009056 ; GO:0009057 ; GO:0009987 ; GO:0010033 ; GO:0010498 ; GO:0012505 ; GO:0015031 ; GO:0015833 ; GO:0016020 ; GO:0016021 ; GO:0019538 ; GO:001994…	ko04141	Protein processing in endoplasmic reticulum
Minc3s02951g32187	277	NP_498590.4	Derlin-2 [Caenorhabditis elegans]	C-Ele	115534194	GO:0001558 ; GO:0005575 ; GO:0005622 ; GO:0005623 ; GO:0005737 ; GO:0005783 ; GO:0005789 ; GO:0006508 ; GO:0006511 ; GO:0006810 ; GO:0006886 ; GO:0006950 ; GO:0006986 ; GO:0007154 ; GO:0007165 ; GO:0008104 ; GO:0008150 ; GO:0008152 ; GO:0008284 ; GO:0009056 ; GO:0009057 ; GO:0009987 ; GO:0010033 ; GO:0010498 ; GO:0012505 ; GO:0015031 ; GO:0015833 ; GO:0016020 ; GO:0016021 ; GO:0019538 ; GO:001994…	ko04141	Protein processing in endoplasmic reticulum
Minc3s01136g21076	83	NP_500198.1	TRanslocon-Associated Protein [Caenorhabditis elegans]	C-Ele	17543180	GO:0005575 ; GO:0005622 ; GO:0005623 ; GO:0005737 ; GO:0005783 ; GO:0005789 ; GO:0005791 ; GO:0006605 ; GO:0006612 ; GO:0006613 ; GO:0006614 ; GO:0006810 ; GO:0006886 ; GO:0008104 ; GO:0008150 ; GO:0009987 ; GO:0012505 ; GO:0015031 ; GO:0015833 ; GO:0016020 ; GO:0016021 ; GO:0030867 ; GO:0031090 ; GO:0031224 ; GO:0031300 ; GO:0032991 ; GO:0033036 ; GO:0033365 ; GO:0034613 ; GO:0042175 ; GO:004288…	ko04141	Protein processing in endoplasmic reticulum
Minc3s01361g23144	181	NP_500198.1	TRanslocon-Associated Protein [Caenorhabditis elegans]	C-Ele	17543180	GO:0005575 ; GO:0005622 ; GO:0005623 ; GO:0005737 ; GO:0005783 ; GO:0005789 ; GO:0005791 ; GO:0006605 ; GO:0006612 ; GO:0006613 ; GO:0006614 ; GO:0006810 ; GO:0006886 ; GO:0008104 ; GO:0008150 ; GO:0009987 ; GO:0012505 ; GO:0015031 ; GO:0015833 ; GO:0016020 ; GO:0016021 ; GO:0030867 ; GO:0031090 ; GO:0031224 ; GO:0031300 ; GO:0032991 ; GO:0033036 ; GO:0033365 ; GO:0034613 ; GO:0042175 ; GO:004288…	ko04141	Protein processing in endoplasmic reticulum
Minc3s05909g39016	96	NP_500198.1	TRanslocon-Associated Protein [Caenorhabditis elegans]	C-Ele	17543180	GO:0005575 ; GO:0005622 ; GO:0005623 ; GO:0005737 ; GO:0005783 ; GO:0005789 ; GO:0005791 ; GO:0006605 ; GO:0006612 ; GO:0006613 ; GO:0006614 ; GO:0006810 ; GO:0006886 ; GO:0008104 ; GO:0008150 ; GO:0009987 ; GO:0012505 ; GO:0015031 ; GO:0015833 ; GO:0016020 ; GO:0016021 ; GO:0030867 ; GO:0031090 ; GO:0031224 ; GO:0031300 ; GO:0032991 ; GO:0033036 ; GO:0033365 ; GO:0034613 ; GO:0042175 ; GO:004288…	ko04141	Protein processing in endoplasmic reticulum
Minc3s00043g02400	388	NP_501868.1	Translocating chain-associated membrane protein [Caenorhabditis elegans]	C-Ele	17538748	GO:0003674 ; GO:0005575 ; GO:0005622 ; GO:0005623 ; GO:0005737 ; GO:0005783 ; GO:0005791 ; GO:0005886 ; GO:0006605 ; GO:0006612 ; GO:0006613 ; GO:0006614 ; GO:0006616 ; GO:0006810 ; GO:0006886 ; GO:0008104 ; GO:0008150 ; GO:0010876 ; GO:0012505 ; GO:0015031 ; GO:0015833 ; GO:0016020 ; GO:0016021 ; GO:0019915 ; GO:0030425 ; GO:0031224 ; GO:0033036 ; GO:0033365 ; GO:0034613 ; GO:0036477 ; GO:004288…	ko04141	Protein processing in endoplasmic reticulum
Minc3s00119g05139	368	NP_501868.1	Translocating chain-associated membrane protein [Caenorhabditis elegans]	C-Ele	17538748	GO:0003674 ; GO:0005575 ; GO:0005622 ; GO:0005623 ; GO:0005737 ; GO:0005783 ; GO:0005791 ; GO:0005886 ; GO:0006605 ; GO:0006612 ; GO:0006613 ; GO:0006614 ; GO:0006616 ; GO:0006810 ; GO:0006886 ; GO:0008104 ; GO:0008150 ; GO:0010876 ; GO:0012505 ; GO:0015031 ; GO:0015833 ; GO:0016020 ; GO:0016021 ; GO:0019915 ; GO:0030425 ; GO:0031224 ; GO:0033036 ; GO:0033365 ; GO:0034613 ; GO:0036477 ; GO:004288…	ko04141	Protein processing in endoplasmic reticulum
Minc3s00580g14576	368	NP_501868.1	Translocating chain-associated membrane protein [Caenorhabditis elegans]	C-Ele	17538748	GO:0003674 ; GO:0005575 ; GO:0005622 ; GO:0005623 ; GO:0005737 ; GO:0005783 ; GO:0005791 ; GO:0005886 ; GO:0006605 ; GO:0006612 ; GO:0006613 ; GO:0006614 ; GO:0006616 ; GO:0006810 ; GO:0006886 ; GO:0008104 ; GO:0008150 ; GO:0010876 ; GO:0012505 ; GO:0015031 ; GO:0015833 ; GO:0016020 ; GO:0016021 ; GO:0019915 ; GO:0030425 ; GO:0031224 ; GO:0033036 ; GO:0033365 ; GO:0034613 ; GO:0036477 ; GO:004288…	ko04141	Protein processing in endoplasmic reticulum
Minc3s01200g21649	263	NP_001257015.1	DNaJ domain (prokaryotic heat shock protein) [Caenorhabditis elegans]	C-Ele	392925905	GO:0001505 ; GO:0005575 ; GO:0005623 ; GO:0006810 ; GO:0006836 ; GO:0007154 ; GO:0007267 ; GO:0007268 ; GO:0007269 ; GO:0007275 ; GO:0007568 ; GO:0008150 ; GO:0008340 ; GO:0009987 ; GO:0010259 ; GO:0016020 ; GO:0016021 ; GO:0023052 ; GO:0023061 ; GO:0031224 ; GO:0032501 ; GO:0032502 ; GO:0032940 ; GO:0040011 ; GO:0044425 ; GO:0044456 ; GO:0044464 ; GO:0044699 ; GO:0044700 ; GO:0044707 ; GO:004476…	ko04141	Protein processing in endoplasmic reticulum
Minc3s02897g32007	152	NP_001257015.1	DNaJ domain (prokaryotic heat shock protein) [Caenorhabditis elegans]	C-Ele	392925905	GO:0001505 ; GO:0005575 ; GO:0005623 ; GO:0006810 ; GO:0006836 ; GO:0007154 ; GO:0007267 ; GO:0007268 ; GO:0007269 ; GO:0007275 ; GO:0007568 ; GO:0008150 ; GO:0008340 ; GO:0009987 ; GO:0010259 ; GO:0016020 ; GO:0016021 ; GO:0023052 ; GO:0023061 ; GO:0031224 ; GO:0032501 ; GO:0032502 ; GO:0032940 ; GO:0040011 ; GO:0044425 ; GO:0044456 ; GO:0044464 ; GO:0044699 ; GO:0044700 ; GO:0044707 ; GO:004476…	ko04141	Protein processing in endoplasmic reticulum
Minc3s00791g17406	74	NP_001257014.1	DNaJ domain (prokaryotic heat shock protein) [Caenorhabditis elegans]	C-Ele	392925903	GO:0001505 ; GO:0005575 ; GO:0005623 ; GO:0006810 ; GO:0006836 ; GO:0007154 ; GO:0007267 ; GO:0007268 ; GO:0007269 ; GO:0007275 ; GO:0007568 ; GO:0008150 ; GO:0008340 ; GO:0009987 ; GO:0010259 ; GO:0016020 ; GO:0016021 ; GO:0023052 ; GO:0023061 ; GO:0031224 ; GO:0032501 ; GO:0032502 ; GO:0032940 ; GO:0040011 ; GO:0044425 ; GO:0044456 ; GO:0044464 ; GO:0044699 ; GO:0044700 ; GO:0044707 ; GO:004476…	ko04141	Protein processing in endoplasmic reticulum
Minc3s01347g22989	438	NP_001293600.1	X-box Binding Protein homolog [Caenorhabditis elegans]	Nematode	808355632	GO:0000975 ; GO:0000976 ; GO:0000977 ; GO:0001012 ; GO:0001067 ; GO:0001071 ; GO:0002119 ; GO:0002164 ; GO:0003674 ; GO:0003676 ; GO:0003677 ; GO:0003690 ; GO:0003700 ; GO:0005488 ; GO:0005575 ; GO:0005622 ; GO:0005623 ; GO:0005634 ; GO:0006355 ; GO:0006357 ; GO:0006950 ; GO:0006986 ; GO:0006990 ; GO:0007154 ; GO:0007165 ; GO:0007275 ; GO:0007568 ; GO:0008150 ; GO:0008340 ; GO:0009791 ; GO:000988…	ko04141	Protein processing in endoplasmic reticulum
Minc3s04721g36876	438	NP_001293600.1	X-box Binding Protein homolog [Caenorhabditis elegans]	Nematode	808355632	GO:0000975 ; GO:0000976 ; GO:0000977 ; GO:0001012 ; GO:0001067 ; GO:0001071 ; GO:0002119 ; GO:0002164 ; GO:0003674 ; GO:0003676 ; GO:0003677 ; GO:0003690 ; GO:0003700 ; GO:0005488 ; GO:0005575 ; GO:0005622 ; GO:0005623 ; GO:0005634 ; GO:0006355 ; GO:0006357 ; GO:0006950 ; GO:0006986 ; GO:0006990 ; GO:0007154 ; GO:0007165 ; GO:0007275 ; GO:0007568 ; GO:0008150 ; GO:0008340 ; GO:0009791 ; GO:000988…	ko04141	Protein processing in endoplasmic reticulum
Minc3s02953g32193	760	NP_001076645.1	X-box Binding Protein homolog [Caenorhabditis elegans]	Nematode	133901742	GO:0000975 ; GO:0000976 ; GO:0000977 ; GO:0001012 ; GO:0001067 ; GO:0001071 ; GO:0002119 ; GO:0002164 ; GO:0003674 ; GO:0003676 ; GO:0003677 ; GO:0003690 ; GO:0003700 ; GO:0005488 ; GO:0005575 ; GO:0005622 ; GO:0005623 ; GO:0005634 ; GO:0006355 ; GO:0006357 ; GO:0006950 ; GO:0006986 ; GO:0006990 ; GO:0007154 ; GO:0007165 ; GO:0007275 ; GO:0007568 ; GO:0008150 ; GO:0008340 ; GO:0009791 ; GO:000988…	ko04141	Protein processing in endoplasmic reticulum
Minc3s00366g11084	79	NP_872239.1	Protein Disulfide Isomerase [Caenorhabditis elegans]	C-Ele	32566189	GO:0002119 ; GO:0002164 ; GO:0003674 ; GO:0003756 ; GO:0003810 ; GO:0003824 ; GO:0005575 ; GO:0005622 ; GO:0005623 ; GO:0005737 ; GO:0005783 ; GO:0005788 ; GO:0006082 ; GO:0006464 ; GO:0006520 ; GO:0006575 ; GO:0006807 ; GO:0006950 ; GO:0006986 ; GO:0007154 ; GO:0007165 ; GO:0007275 ; GO:0008150 ; GO:0008152 ; GO:0009653 ; GO:0009790 ; GO:0009791 ; GO:0009792 ; GO:0009966 ; GO:0009987 ; GO:001003…	ko04141	Protein processing in endoplasmic reticulum
Minc3s01687g25602	234	NP_872239.1	Protein Disulfide Isomerase [Caenorhabditis elegans]	C-Ele	32566189	GO:0002119 ; GO:0002164 ; GO:0003674 ; GO:0003756 ; GO:0003810 ; GO:0003824 ; GO:0005575 ; GO:0005622 ; GO:0005623 ; GO:0005737 ; GO:0005783 ; GO:0005788 ; GO:0006082 ; GO:0006464 ; GO:0006520 ; GO:0006575 ; GO:0006807 ; GO:0006950 ; GO:0006986 ; GO:0007154 ; GO:0007165 ; GO:0007275 ; GO:0008150 ; GO:0008152 ; GO:0009653 ; GO:0009790 ; GO:0009791 ; GO:0009792 ; GO:0009966 ; GO:0009987 ; GO:001003…	ko04141	Protein processing in endoplasmic reticulum
Minc3s01268g22290	527	NP_508778.1	Protein disulfide-isomerase 2 [Caenorhabditis elegans]	C-Ele	17569137	GO:0002119 ; GO:0002164 ; GO:0003674 ; GO:0003756 ; GO:0003810 ; GO:0003824 ; GO:0005575 ; GO:0005622 ; GO:0005623 ; GO:0005737 ; GO:0005783 ; GO:0005788 ; GO:0006082 ; GO:0006464 ; GO:0006520 ; GO:0006575 ; GO:0006807 ; GO:0006950 ; GO:0006986 ; GO:0007154 ; GO:0007165 ; GO:0007275 ; GO:0008150 ; GO:0008152 ; GO:0009653 ; GO:0009790 ; GO:0009791 ; GO:0009792 ; GO:0009966 ; GO:0009987 ; GO:001003…	ko04141	Protein processing in endoplasmic reticulum
Minc3s02350g29607	527	NP_508778.1	Protein disulfide-isomerase 2 [Caenorhabditis elegans]	C-Ele	17569137	GO:0002119 ; GO:0002164 ; GO:0003674 ; GO:0003756 ; GO:0003810 ; GO:0003824 ; GO:0005575 ; GO:0005622 ; GO:0005623 ; GO:0005737 ; GO:0005783 ; GO:0005788 ; GO:0006082 ; GO:0006464 ; GO:0006520 ; GO:0006575 ; GO:0006807 ; GO:0006950 ; GO:0006986 ; GO:0007154 ; GO:0007165 ; GO:0007275 ; GO:0008150 ; GO:0008152 ; GO:0009653 ; GO:0009790 ; GO:0009791 ; GO:0009792 ; GO:0009966 ; GO:0009987 ; GO:001003…	ko04141	Protein processing in endoplasmic reticulum
Minc3s04154g35616	527	NP_508778.1	Protein disulfide-isomerase 2 [Caenorhabditis elegans]	C-Ele	17569137	GO:0002119 ; GO:0002164 ; GO:0003674 ; GO:0003756 ; GO:0003810 ; GO:0003824 ; GO:0005575 ; GO:0005622 ; GO:0005623 ; GO:0005737 ; GO:0005783 ; GO:0005788 ; GO:0006082 ; GO:0006464 ; GO:0006520 ; GO:0006575 ; GO:0006807 ; GO:0006950 ; GO:0006986 ; GO:0007154 ; GO:0007165 ; GO:0007275 ; GO:0008150 ; GO:0008152 ; GO:0009653 ; GO:0009790 ; GO:0009791 ; GO:0009792 ; GO:0009966 ; GO:0009987 ; GO:001003…	ko04141	Protein processing in endoplasmic reticulum
Minc3s00111g04913	78	NP_001123100.1	Protein Disulfide Isomerase [Caenorhabditis elegans]	C-Ele	193209454	GO:0002119 ; GO:0002164 ; GO:0003674 ; GO:0003756 ; GO:0003810 ; GO:0003824 ; GO:0005575 ; GO:0005622 ; GO:0005623 ; GO:0005737 ; GO:0005783 ; GO:0005788 ; GO:0006082 ; GO:0006464 ; GO:0006520 ; GO:0006575 ; GO:0006807 ; GO:0006950 ; GO:0006986 ; GO:0007154 ; GO:0007165 ; GO:0007275 ; GO:0008150 ; GO:0008152 ; GO:0009653 ; GO:0009790 ; GO:0009791 ; GO:0009792 ; GO:0009966 ; GO:0009987 ; GO:001003…	ko04141	Protein processing in endoplasmic reticulum
Minc3s09400g43173	64	NP_001123100.1	Protein Disulfide Isomerase [Caenorhabditis elegans]	C-Ele	193209454	GO:0002119 ; GO:0002164 ; GO:0003674 ; GO:0003756 ; GO:0003810 ; GO:0003824 ; GO:0005575 ; GO:0005622 ; GO:0005623 ; GO:0005737 ; GO:0005783 ; GO:0005788 ; GO:0006082 ; GO:0006464 ; GO:0006520 ; GO:0006575 ; GO:0006807 ; GO:0006950 ; GO:0006986 ; GO:0007154 ; GO:0007165 ; GO:0007275 ; GO:0008150 ; GO:0008152 ; GO:0009653 ; GO:0009790 ; GO:0009791 ; GO:0009792 ; GO:0009966 ; GO:0009987 ; GO:001003…	ko04141	Protein processing in endoplasmic reticulum
Minc3s00096g04427	435	NP_492913.1	Peptide-N(4)-(N-acetyl-beta-glucosaminyl)asparagine amidase [Caenorhabditis elegans]	C-Ele	17507705	GO:0000224 ; GO:0001558 ; GO:0003674 ; GO:0003824 ; GO:0005488 ; GO:0005575 ; GO:0005622 ; GO:0005623 ; GO:0005634 ; GO:0005737 ; GO:0005783 ; GO:0005829 ; GO:0006464 ; GO:0006508 ; GO:0006511 ; GO:0006515 ; GO:0006516 ; GO:0006517 ; GO:0006950 ; GO:0008150 ; GO:0008152 ; GO:0008361 ; GO:0009056 ; GO:0009057 ; GO:0009100 ; GO:0009987 ; GO:0010033 ; GO:0010498 ; GO:0010721 ; GO:0010769 ; GO:001077…	ko04141	Protein processing in endoplasmic reticulum
Minc3s00277g09219	435	NP_492913.1	Peptide-N(4)-(N-acetyl-beta-glucosaminyl)asparagine amidase [Caenorhabditis elegans]	C-Ele	17507705	GO:0000224 ; GO:0001558 ; GO:0003674 ; GO:0003824 ; GO:0005488 ; GO:0005575 ; GO:0005622 ; GO:0005623 ; GO:0005634 ; GO:0005737 ; GO:0005783 ; GO:0005829 ; GO:0006464 ; GO:0006508 ; GO:0006511 ; GO:0006515 ; GO:0006516 ; GO:0006517 ; GO:0006950 ; GO:0008150 ; GO:0008152 ; GO:0008361 ; GO:0009056 ; GO:0009057 ; GO:0009100 ; GO:0009987 ; GO:0010033 ; GO:0010498 ; GO:0010721 ; GO:0010769 ; GO:001077…	ko04141	Protein processing in endoplasmic reticulum
Minc3s07175g40810	435	NP_492913.1	Peptide-N(4)-(N-acetyl-beta-glucosaminyl)asparagine amidase [Caenorhabditis elegans]	C-Ele	17507705	GO:0000224 ; GO:0001558 ; GO:0003674 ; GO:0003824 ; GO:0005488 ; GO:0005575 ; GO:0005622 ; GO:0005623 ; GO:0005634 ; GO:0005737 ; GO:0005783 ; GO:0005829 ; GO:0006464 ; GO:0006508 ; GO:0006511 ; GO:0006515 ; GO:0006516 ; GO:0006517 ; GO:0006950 ; GO:0008150 ; GO:0008152 ; GO:0008361 ; GO:0009056 ; GO:0009057 ; GO:0009100 ; GO:0009987 ; GO:0010033 ; GO:0010498 ; GO:0010721 ; GO:0010769 ; GO:001077…	ko04141	Protein processing in endoplasmic reticulum
Minc3s00305g09798	134	NP_741036.2	DnaJ homolog dnj-20 [Caenorhabditis elegans]	C-Ele	212645553	GO:0003674 ; GO:0005488 ; GO:0005515 ; GO:0006457 ; GO:0008150 ; GO:0008152 ; GO:0009987 ; GO:0043170 ; GO:0044237 ; GO:0044260 ; GO:0051082 ; GO:0071704	ko04141	Protein processing in endoplasmic reticulum
Minc3s00944g19155	127	NP_741036.2	DnaJ homolog dnj-20 [Caenorhabditis elegans]	C-Ele	212645553	GO:0003674 ; GO:0005488 ; GO:0005515 ; GO:0006457 ; GO:0008150 ; GO:0008152 ; GO:0009987 ; GO:0043170 ; GO:0044237 ; GO:0044260 ; GO:0051082 ; GO:0071704	ko04141	Protein processing in endoplasmic reticulum
Minc3s02102g28289	366	NP_741036.2	DnaJ homolog dnj-20 [Caenorhabditis elegans]	C-Ele	212645553	GO:0003674 ; GO:0005488 ; GO:0005515 ; GO:0006457 ; GO:0008150 ; GO:0008152 ; GO:0009987 ; GO:0043170 ; GO:0044237 ; GO:0044260 ; GO:0051082 ; GO:0071704	ko04141	Protein processing in endoplasmic reticulum
Minc3s02132g28467	139	NP_741036.2	DnaJ homolog dnj-20 [Caenorhabditis elegans]	C-Ele	212645553	GO:0003674 ; GO:0005488 ; GO:0005515 ; GO:0006457 ; GO:0008150 ; GO:0008152 ; GO:0009987 ; GO:0043170 ; GO:0044237 ; GO:0044260 ; GO:0051082 ; GO:0071704	ko04141	Protein processing in endoplasmic reticulum
Minc3s02276g29213	366	NP_741036.2	DnaJ homolog dnj-20 [Caenorhabditis elegans]	C-Ele	212645553	GO:0003674 ; GO:0005488 ; GO:0005515 ; GO:0006457 ; GO:0008150 ; GO:0008152 ; GO:0009987 ; GO:0043170 ; GO:0044237 ; GO:0044260 ; GO:0051082 ; GO:0071704	ko04141	Protein processing in endoplasmic reticulum
Minc3s07623g41329	447	NP_741036.2	DnaJ homolog dnj-20 [Caenorhabditis elegans]	C-Ele	212645553	GO:0003674 ; GO:0005488 ; GO:0005515 ; GO:0006457 ; GO:0008150 ; GO:0008152 ; GO:0009987 ; GO:0043170 ; GO:0044237 ; GO:0044260 ; GO:0051082 ; GO:0071704	ko04141	Protein processing in endoplasmic reticulum
Minc3s09720g43475	155	NP_741036.2	DnaJ homolog dnj-20 [Caenorhabditis elegans]	C-Ele	212645553	GO:0003674 ; GO:0005488 ; GO:0005515 ; GO:0006457 ; GO:0008150 ; GO:0008152 ; GO:0009987 ; GO:0043170 ; GO:0044237 ; GO:0044260 ; GO:0051082 ; GO:0071704	ko04141	Protein processing in endoplasmic reticulum
Minc3s11395g44859	158	NP_741036.2	DnaJ homolog dnj-20 [Caenorhabditis elegans]	C-Ele	212645553	GO:0003674 ; GO:0005488 ; GO:0005515 ; GO:0006457 ; GO:0008150 ; GO:0008152 ; GO:0009987 ; GO:0043170 ; GO:0044237 ; GO:0044260 ; GO:0051082 ; GO:0071704	ko04141	Protein processing in endoplasmic reticulum
Minc3s02463g30181	219	NP_491893.1	BAG family molecular chaperone regulator 1 [Caenorhabditis elegans]	C-Ele	17507755	GO:0003674 ; GO:0005488 ; GO:0005515 ; GO:0006457 ; GO:0008150 ; GO:0008152 ; GO:0009987 ; GO:0016049 ; GO:0040007 ; GO:0043170 ; GO:0044237 ; GO:0044260 ; GO:0044699 ; GO:0044763 ; GO:0051087 ; GO:0071704	ko04141	Protein processing in endoplasmic reticulum
Minc3s03910g35120	219	NP_491893.1	BAG family molecular chaperone regulator 1 [Caenorhabditis elegans]	C-Ele	17507755	GO:0003674 ; GO:0005488 ; GO:0005515 ; GO:0006457 ; GO:0008150 ; GO:0008152 ; GO:0009987 ; GO:0016049 ; GO:0040007 ; GO:0043170 ; GO:0044237 ; GO:0044260 ; GO:0044699 ; GO:0044763 ; GO:0051087 ; GO:0071704	ko04141	Protein processing in endoplasmic reticulum
Minc3s11611g45007	219	NP_491893.1	BAG family molecular chaperone regulator 1 [Caenorhabditis elegans]	C-Ele	17507755	GO:0003674 ; GO:0005488 ; GO:0005515 ; GO:0006457 ; GO:0008150 ; GO:0008152 ; GO:0009987 ; GO:0016049 ; GO:0040007 ; GO:0043170 ; GO:0044237 ; GO:0044260 ; GO:0044699 ; GO:0044763 ; GO:0051087 ; GO:0071704	ko04141	Protein processing in endoplasmic reticulum
Minc3s00484g13122	312	NP_001040705.1	DNaJ domain (prokaryotic heat shock protein) [Caenorhabditis elegans]	Nematode	115532380	GO:0003674 ; GO:0003824 ; GO:0005575 ; GO:0005622 ; GO:0005623 ; GO:0005737 ; GO:0005783 ; GO:0005788 ; GO:0006457 ; GO:0008150 ; GO:0008152 ; GO:0009987 ; GO:0012505 ; GO:0015036 ; GO:0016491 ; GO:0016667 ; GO:0018904 ; GO:0019725 ; GO:0031974 ; GO:0034975 ; GO:0042592 ; GO:0043226 ; GO:0043227 ; GO:0043229 ; GO:0043231 ; GO:0043233 ; GO:0044281 ; GO:0044422 ; GO:0044424 ; GO:0044432 ; GO:004444…	ko04141	Protein processing in endoplasmic reticulum
Minc3s00305g09804	148	NP_001040704.1	DNaJ domain (prokaryotic heat shock protein) [Caenorhabditis elegans]	C-Ele	115532378	GO:0003674 ; GO:0003824 ; GO:0005575 ; GO:0005622 ; GO:0005623 ; GO:0005737 ; GO:0005783 ; GO:0005788 ; GO:0006457 ; GO:0008150 ; GO:0008152 ; GO:0009987 ; GO:0012505 ; GO:0015036 ; GO:0016491 ; GO:0016667 ; GO:0018904 ; GO:0019725 ; GO:0031974 ; GO:0034975 ; GO:0042592 ; GO:0043226 ; GO:0043227 ; GO:0043229 ; GO:0043231 ; GO:0043233 ; GO:0044281 ; GO:0044422 ; GO:0044424 ; GO:0044432 ; GO:004444…	ko04141	Protein processing in endoplasmic reticulum
[truncated: 42,805 more rows]

## Sheet: RefSeq-GO-KEGG-Distribution
GOID	GO Name	GO Type	#Proteins					Kegg Pathway Id	Pathway Name	#Proteins
[truncated: 8,056 more rows]

[truncated: 9 more sheets: InterPro, InterPro-Domain-GO-Distribution, KAAS, KAAS-PathwayDistribution, KOG, KOG-Functional-Distribution, RNAi, Cazymes, Effector]
